# Supplementary material for: Bis[1,2-bis­(4-tert-butyl­phen­yl)ethyl­ene-1,2-di­thiol­ato(1−)]nickel(II) pentane 0.25-solvate
Source: Acta Crystallogr E Crystallogr Commun. 2023 Feb 17;79(Pt 3):182–6. doi: 10.1107/S205698902300097X (PMC9993911; doi:10.1107/S205698902300097X)
Supplement: Supplementary file 1 [file e-79-00182-sup1.cif]

##############################################################################
#                                                                            #
# This CIF contains the data in a paper accepted for publication in          #
# Acta Crystallographica Section E. It conforms to the requirements of       #
# Notes for Authors for Acta Crystallographica Section E, and has been       #
# peer reviewed under the auspices of the IUCr Commission on Journals.       #
#                                                                            #
# Full details of the Crystallographic Information File format               #
# are given in the paper "The Crystallographic Information File (CIF):       #
# a New Standard Archive File for Crystallography" by S. R. Hall, F. H.      #
# Allen and I. D. Brown [Acta Cryst. (1991), A47, 655-685].                  #
#                                                                            #
# The current version of the core CIF dictionary is obtainable from          #
# ftp://ftp.iucr.org/pub/cif_core.dic.                                       #
#                                                                            #
# Software is freely available for graphical display of the structure(s)     #
# in this CIF. For information consult the CIF software page                 #
# http://www.iucr.org/resources/cif/software.                                #
#                                                                            #
# This file may be used for bona fide research purposes within the           #
# scientific community so long as proper attribution is given to the journal # 
# article from which it was obtained.                                        #
#                                                                            #
##############################################################################
data_I
_audit_creation_method     'SHELXL-2018/1'
_chemical_name_systematic
;
Bis[1,2-bis(4-<i>tert</i>-butylphenyl)ethylene-1,2-dithiolato(1-)]nickel(II)
pentane 0.25-solvate
;
_chemical_name_common     ?
_chemical_formula_moiety     ?
_chemical_formula_sum     'C45.25 H55 Ni S4'
_chemical_formula_iupac     '[Ni (C22 H26 S2)2], 0.25C5 H12'
_chemical_formula_weight     785.84
_chemical_melting_point     ?
_chemical_absolute_configuration     ?
_space_group_crystal_system     tetragonal
_space_group_name_H-M_alt     'P 41 21 2'
_space_group_name_Hall     'P 4abw 2nw'
loop_
    _space_group_symop_operation_xyz
    'x, y, z'
    '-x, -y, z+1/2'
    '-y+1/2, x+1/2, z+1/4'
    'y+1/2, -x+1/2, z+3/4'
    '-x+1/2, y+1/2, -z+1/4'
    'x+1/2, -y+1/2, -z+3/4'
    'y, x, -z'
    '-y, -x, -z+1/2'
_cell_length_a     11.7187(4)
_cell_length_b     11.7187(4)
_cell_length_c     65.014(4)
_cell_angle_alpha     90
_cell_angle_beta     90
_cell_angle_gamma     90
_cell_volume     8928.2(8)
_cell_formula_units_Z     8
_cell_measurement_reflns_used     9381
_cell_measurement_theta_min     4.010
_cell_measurement_theta_max     72.637
_cell_measurement_temperature     150(2)
_exptl_crystal_description     column
_exptl_crystal_colour     black
_exptl_crystal_size_max     0.207
_exptl_crystal_size_mid     0.105
_exptl_crystal_size_min     0.052
_exptl_crystal_density_diffrn     1.169
_exptl_crystal_density_meas     ?
_exptl_crystal_density_method     'not measured'
_exptl_crystal_F_000     3348
_exptl_absorpt_coefficient_mu     2.576
_exptl_absorpt_correction_type     multi-scan
_exptl_absorpt_process_details
;
(<i>SADABS</i>; Krause <i>et al.</i>, 2015)
;
_exptl_absorpt_correction_T_min     0.77
_exptl_absorpt_correction_T_max     0.88
_diffrn_ambient_temperature     150(2)
_diffrn_source     'INCOATEC I\mS micro----focus source'
_diffrn_source_power     0.05
_diffrn_source_voltage     50
_diffrn_source_current     1.0
_diffrn_radiation_type     CuK\a
_diffrn_radiation_wavelength     1.54178
_diffrn_radiation_monochromator     mirror
_diffrn_measurement_device_type     'Bruker D8 VENTURE PHOTON 3 CPAD'
_diffrn_measurement_device     'Bruker D8 VENTURE PHOTON 3 CPAD'
_diffrn_measurement_method     '\f and \w scans'
_diffrn_detector_area_resol_mean     7.3910
_diffrn_reflns_number     203444
_diffrn_reflns_av_R_equivalents     0.0717
_diffrn_reflns_av_unetI/netI     0.0205
_diffrn_reflns_theta_min     4.010
_diffrn_reflns_theta_max     72.660
_diffrn_reflns_theta_full     67.679
_diffrn_measured_fraction_theta_max     0.998
_diffrn_measured_fraction_theta_full     0.998
_diffrn_reflns_limit_h_min     -14
_diffrn_reflns_limit_h_max     14
_diffrn_reflns_limit_k_min     -14
_diffrn_reflns_limit_k_max     14
_diffrn_reflns_limit_l_min     -80
_diffrn_reflns_limit_l_max     80
_refine_special_details
;
 Refined as a 2-component inversion twin.
;
_reflns_number_total     8886
_reflns_number_gt     8592
_reflns_threshold_expression     'I > 2\s(I)'
_refine_ls_structure_factor_coef     Fsqd
_refine_ls_matrix_type     full
_refine_ls_R_factor_all     0.0463
_refine_ls_R_factor_gt     0.0449
_refine_ls_wR_factor_gt     0.1359
_refine_ls_wR_factor_ref     0.1379
_refine_ls_goodness_of_fit_ref     1.063
_refine_ls_restrained_S_all     1.066
_refine_ls_number_reflns     8886
_refine_ls_number_parameters     497
_refine_ls_number_restraints     27
_refine_ls_hydrogen_treatment     constr
_refine_ls_weighting_scheme     calc
_refine_ls_weighting_details
              'w=1/[\s^2^(Fo^2^)+(0.0951P)^2^+5.7915P] where P=(Fo^2^+2Fc^2^)/3'
_atom_sites_solution_hydrogens     geom
_atom_sites_solution_primary     dual
_atom_sites_solution_secondary     difmap
_refine_ls_shift/su_max     0.003
_refine_ls_shift/su_mean     0.000
_refine_diff_density_max     1.566
_refine_diff_density_min     -0.397
_refine_ls_extinction_method     none
_refine_ls_extinction_coef     .
_refine_ls_abs_structure_details
;
 Refined as an inversion twin.
;
_refine_ls_abs_structure_Flack     0.03(2)
loop_
    _atom_type_symbol
    _atom_type_description
    _atom_type_scat_dispersion_real
    _atom_type_scat_dispersion_imag
    _atom_type_scat_source
    'C' 'C' 0.0181 0.0091
                         'International Tables Vol C Tables 4.2.6.8 and 6.1.1.4'
    'H' 'H' 0.0000 0.0000
                         'International Tables Vol C Tables 4.2.6.8 and 6.1.1.4'
    'S' 'S' 0.3331 0.5567
                         'International Tables Vol C Tables 4.2.6.8 and 6.1.1.4'
    'Ni' 'Ni' -3.0029 0.5091
                         'International Tables Vol C Tables 4.2.6.8 and 6.1.1.4'
_computing_data_collection
;
<i>APEX4</i> (Bruker, 2021)
;
_computing_cell_refinement
;
<i>SAINT</i> (Bruker, 2021)
;
_computing_data_reduction
;
<i>SAINT</i> (Bruker, 2021)
;
_computing_structure_solution
;
<i>SHELXT</i> (Sheldrick, 2015<i>a</i>)
;
_computing_structure_refinement
;
<i>SHELXL2018/1</i> (Sheldrick, 2015<i>b</i>)
;
_computing_molecular_graphics
;
<i>SHELXTL</i> (Sheldrick, 2008)
;
_computing_publication_material
;
<i>SHELXTL</i> (Sheldrick, 2008)
;
loop_
    _atom_site_type_symbol
    _atom_site_label
    _atom_site_fract_x
    _atom_site_fract_y
    _atom_site_fract_z
    _atom_site_U_iso_or_equiv
    _atom_site_adp_type
    _atom_site_calc_flag
    _atom_site_occupancy
    _atom_site_disorder_assembly
    _atom_site_disorder_group
    Ni Ni1 0.11325(6) 0.50471(6) 0.66096(2) 0.02572(18) Uani d 1 . .
    S S1 0.16585(8) 0.54152(9) 0.63052(2) 0.0270(2) Uani d 1 . .
    S S2 0.26404(8) 0.40913(9) 0.66631(2) 0.0284(2) Uani d 1 . .
    S S3 -0.03961(8) 0.59838(8) 0.65575(2) 0.0264(2) Uani d 1 . .
    S S4 0.06448(9) 0.46883(9) 0.69166(2) 0.0318(2) Uani d 1 . .
    C C1 0.2970(3) 0.4783(3) 0.62760(6) 0.0252(7) Uani d 1 . .
    C C2 0.3415(3) 0.4174(3) 0.64413(6) 0.0253(7) Uani d 1 . .
    C C3 -0.1135(3) 0.5915(3) 0.67829(6) 0.0269(8) Uani d 1 . .
    C C4 -0.0659(3) 0.5317(3) 0.69492(6) 0.0295(8) Uani d 1 . .
    C C5 0.3489(3) 0.4871(3) 0.60685(6) 0.0244(7) Uani d 1 . .
    C C6 0.3989(3) 0.3928(4) 0.59745(6) 0.0277(8) Uani d 1 . .
    H H6 0.408370 0.323934 0.604960 0.033 Uiso calc 1 . .
    C C7 0.4348(3) 0.3990(4) 0.57716(6) 0.0300(8) Uani d 1 . .
    H H7 0.467590 0.333322 0.570971 0.036 Uiso calc 1 . .
    C C8 0.4244(3) 0.4987(4) 0.56554(6) 0.0303(8) Uani d 1 . .
    C C9 0.3773(4) 0.5935(4) 0.57528(6) 0.0308(8) Uani d 1 . .
    H H9 0.370156 0.662995 0.567872 0.037 Uiso calc 1 . .
    C C10 0.3406(3) 0.5888(4) 0.59557(6) 0.0271(8) Uani d 1 . .
    H H10 0.309538 0.655085 0.601869 0.032 Uiso calc 1 . .
    C C11 0.4587(4) 0.5019(5) 0.54280(7) 0.0394(10) Uani d 1 . .
    C C12A 0.3892(19) 0.4182(18) 0.5312(2) 0.074(7) Uani d 0.461(19) A 1
    H H12A 0.421610 0.407950 0.517424 0.111 Uiso calc 0.461(19) A 1
    H H12B 0.310697 0.446374 0.530004 0.111 Uiso calc 0.461(19) A 1
    H H12C 0.389198 0.344980 0.538470 0.111 Uiso calc 0.461(19) A 1
    C C13A 0.4460(16) 0.6250(14) 0.53373(19) 0.058(4) Uani d 0.461(19) A 1
    H H13A 0.487709 0.629958 0.520695 0.087 Uiso calc 0.461(19) A 1
    H H13B 0.477300 0.680560 0.543481 0.087 Uiso calc 0.461(19) A 1
    H H13C 0.365115 0.641493 0.531339 0.087 Uiso calc 0.461(19) A 1
    C C14A 0.5838(13) 0.4692(18) 0.54094(19) 0.068(6) Uani d 0.461(19) A 1
    H H14A 0.593129 0.414042 0.529742 0.102 Uiso calc 0.461(19) A 1
    H H14B 0.609666 0.435055 0.553881 0.102 Uiso calc 0.461(19) A 1
    H H14C 0.629133 0.537554 0.537998 0.102 Uiso calc 0.461(19) A 1
    C C12B 0.3464(13) 0.500(2) 0.5301(2) 0.086(6) Uani d 0.539(19) A 2
    H H12D 0.311742 0.576312 0.530291 0.129 Uiso calc 0.539(19) A 2
    H H12E 0.293295 0.444965 0.536151 0.129 Uiso calc 0.539(19) A 2
    H H12F 0.363294 0.478302 0.515887 0.129 Uiso calc 0.539(19) A 2
    C C13B 0.530(2) 0.6003(19) 0.5382(2) 0.106(10) Uani d 0.539(19) A 2
    H H13D 0.492102 0.669788 0.543104 0.158 Uiso calc 0.539(19) A 2
    H H13E 0.541539 0.605513 0.523298 0.158 Uiso calc 0.539(19) A 2
    H H13F 0.603756 0.591920 0.545073 0.158 Uiso calc 0.539(19) A 2
    C C14B 0.510(2) 0.3851(15) 0.5356(2) 0.097(8) Uani d 0.539(19) A 2
    H H14D 0.536602 0.391757 0.521379 0.146 Uiso calc 0.539(19) A 2
    H H14E 0.451461 0.325667 0.536495 0.146 Uiso calc 0.539(19) A 2
    H H14F 0.574518 0.364714 0.544519 0.146 Uiso calc 0.539(19) A 2
    C C15 0.4557(3) 0.3629(3) 0.64462(6) 0.0247(7) Uani d 1 . .
    C C16 0.4669(3) 0.2503(3) 0.65136(6) 0.0257(7) Uani d 1 . .
    H H16 0.400958 0.207967 0.655083 0.031 Uiso calc 1 . .
    C C17 0.5738(3) 0.1998(3) 0.65265(6) 0.0267(7) Uani d 1 . .
    H H17 0.579397 0.122266 0.656774 0.032 Uiso calc 1 . .
    C C18 0.6728(3) 0.2598(3) 0.64807(6) 0.0254(7) Uani d 1 . .
    C C19 0.6602(3) 0.3733(4) 0.64133(7) 0.0329(9) Uani d 1 . .
    H H19 0.726089 0.416447 0.637899 0.039 Uiso calc 1 . .
    C C20 0.5537(3) 0.4231(4) 0.63961(7) 0.0331(9) Uani d 1 . .
    H H20 0.547600 0.499669 0.634928 0.040 Uiso calc 1 . .
    C C21 0.7914(3) 0.2093(3) 0.65087(6) 0.0289(8) Uani d 1 . .
    C C22 0.8510(4) 0.2736(4) 0.66836(8) 0.0411(10) Uani d 1 . .
    H H22A 0.856736 0.354653 0.664813 0.062 Uiso calc 1 . .
    H H22B 0.927732 0.242173 0.670390 0.062 Uiso calc 1 . .
    H H22C 0.806794 0.265018 0.681056 0.062 Uiso calc 1 . .
    C C23 0.7887(4) 0.0820(4) 0.65608(8) 0.0383(10) Uani d 1 . .
    H H23A 0.753235 0.071129 0.669589 0.057 Uiso calc 1 . .
    H H23B 0.866802 0.052053 0.656359 0.057 Uiso calc 1 . .
    H H23C 0.744385 0.041142 0.645628 0.057 Uiso calc 1 . .
    C C24 0.8616(4) 0.2242(5) 0.63087(9) 0.0492(13) Uani d 1 . .
    H H24A 0.816219 0.198526 0.619089 0.074 Uiso calc 1 . .
    H H24B 0.931582 0.178616 0.631763 0.074 Uiso calc 1 . .
    H H24C 0.881503 0.304810 0.629110 0.074 Uiso calc 1 . .
    C C25 -0.2282(3) 0.6431(3) 0.67841(6) 0.0267(8) Uani d 1 . .
    C C26 -0.3229(4) 0.5781(4) 0.68385(9) 0.0425(11) Uani d 1 . .
    H H26 -0.313031 0.501166 0.688097 0.051 Uiso calc 1 . .
    C C27 -0.4317(4) 0.6248(4) 0.68311(9) 0.0453(12) Uani d 1 . .
    H H27 -0.495056 0.578704 0.686895 0.054 Uiso calc 1 . .
    C C28 -0.4510(3) 0.7372(4) 0.67700(6) 0.0291(8) Uani d 1 . .
    C C29 -0.3557(4) 0.8014(4) 0.67168(7) 0.0319(8) Uani d 1 . .
    H H29 -0.365326 0.878569 0.667577 0.038 Uiso calc 1 . .
    C C30 -0.2463(4) 0.7548(4) 0.67226(7) 0.0319(9) Uani d 1 . .
    H H30 -0.182968 0.800535 0.668360 0.038 Uiso calc 1 . .
    C C31 -0.5721(4) 0.7830(4) 0.67471(7) 0.0347(9) Uani d 1 . .
    C C32 -0.5777(5) 0.9115(5) 0.67685(13) 0.0668(19) Uani d 1 . .
    H H32A -0.542830 0.934267 0.689922 0.100 Uiso calc 1 . .
    H H32B -0.657541 0.936162 0.676570 0.100 Uiso calc 1 . .
    H H32C -0.536216 0.947115 0.665444 0.100 Uiso calc 1 . .
    C C33 -0.6538(5) 0.7297(6) 0.69042(11) 0.0655(18) Uani d 1 . .
    H H33A -0.620952 0.736244 0.704226 0.098 Uiso calc 1 . .
    H H33B -0.665624 0.649050 0.687078 0.098 Uiso calc 1 . .
    H H33C -0.727136 0.769902 0.689986 0.098 Uiso calc 1 . .
    C C34 -0.6154(5) 0.7513(6) 0.65312(9) 0.0584(15) Uani d 1 . .
    H H34A -0.698181 0.762907 0.652457 0.088 Uiso calc 1 . .
    H H34B -0.597801 0.671104 0.650284 0.088 Uiso calc 1 . .
    H H34C -0.577955 0.799788 0.642861 0.088 Uiso calc 1 . .
    C C35 -0.1179(4) 0.5215(4) 0.71562(6) 0.0331(8) Uani d 1 . .
    C C36 -0.1179(5) 0.4183(4) 0.72576(7) 0.0448(11) Uani d 1 . .
    H H36 -0.088892 0.352356 0.719052 0.054 Uiso calc 1 . .
    C C37 -0.1602(5) 0.4093(5) 0.74586(7) 0.0480(12) Uani d 1 . .
    H H37 -0.159235 0.337265 0.752549 0.058 Uiso calc 1 . .
    C C38 -0.2035(5) 0.5031(5) 0.75617(7) 0.0464(12) Uani d 1 . .
    C C39 -0.2077(6) 0.6049(5) 0.74547(8) 0.0572(15) Uani d 1 . .
    H H39 -0.239496 0.669983 0.752028 0.069 Uiso calc 1 . .
    C C40 -0.1672(5) 0.6156(4) 0.72546(8) 0.0494(13) Uani d 1 . .
    H H40 -0.173016 0.686603 0.718481 0.059 Uiso calc 1 . .
    C C41 -0.2483(5) 0.4953(5) 0.77823(7) 0.0585(16) Uani d 1 . .
    C C42A -0.1891(16) 0.3937(11) 0.78986(19) 0.051(4) Uiso d 0.48(3) B 1
    H H42A -0.218619 0.389213 0.803941 0.077 Uiso calc 0.48(3) B 1
    H H42B -0.106439 0.406361 0.790249 0.077 Uiso calc 0.48(3) B 1
    H H42C -0.205229 0.322032 0.782647 0.077 Uiso calc 0.48(3) B 1
    C C43A -0.227(2) 0.6045(12) 0.7902(2) 0.059(4) Uiso d 0.48(3) B 1
    H H43A -0.267924 0.667602 0.783673 0.089 Uiso calc 0.48(3) B 1
    H H43B -0.144626 0.621226 0.790162 0.089 Uiso calc 0.48(3) B 1
    H H43C -0.253082 0.595077 0.804358 0.089 Uiso calc 0.48(3) B 1
    C C44A -0.3728(12) 0.465(3) 0.7777(3) 0.083(6) Uiso d 0.48(3) B 1
    H H44A -0.402360 0.461900 0.791837 0.124 Uiso calc 0.48(3) B 1
    H H44B -0.382656 0.390692 0.771135 0.124 Uiso calc 0.48(3) B 1
    H H44C -0.414595 0.523307 0.769961 0.124 Uiso calc 0.48(3) B 1
    C C42B -0.2387(19) 0.3819(9) 0.7882(2) 0.061(4) Uiso d 0.52(3) B 2
    H H42D -0.284956 0.326412 0.780606 0.092 Uiso calc 0.52(3) B 2
    H H42E -0.266099 0.386955 0.802407 0.092 Uiso calc 0.52(3) B 2
    H H42F -0.158737 0.357487 0.788152 0.092 Uiso calc 0.52(3) B 2
    C C43B -0.1921(14) 0.5929(10) 0.79087(17) 0.044(3) Uiso d 0.52(3) B 2
    H H43D -0.210581 0.583221 0.805470 0.066 Uiso calc 0.52(3) B 2
    H H43E -0.221200 0.666640 0.786075 0.066 Uiso calc 0.52(3) B 2
    H H43F -0.109150 0.590326 0.789038 0.066 Uiso calc 0.52(3) B 2
    C C44B -0.3796(9) 0.5117(18) 0.7777(2) 0.064(4) Uiso d 0.52(3) B 2
    H H44D -0.414406 0.449483 0.769802 0.096 Uiso calc 0.52(3) B 2
    H H44E -0.397658 0.584817 0.771121 0.096 Uiso calc 0.52(3) B 2
    H H44F -0.409572 0.511207 0.791743 0.096 Uiso calc 0.52(3) B 2
    C C45 -0.6695(19) 0.6695(19) 0.750000 0.104(9) Uiso d 0.5 . .
    H H45A -0.625613 0.640961 0.738040 0.125 Uiso calc 0.25 . .
    H H45B -0.640954 0.625607 0.761958 0.125 Uiso calc 0.25 . .
    C C46 -0.621(2) 0.796(2) 0.7537(4) 0.126(8) Uiso d 0.5 . .
    H H46A -0.665818 0.849448 0.745177 0.152 Uiso calc 0.5 . .
    H H46B -0.633358 0.816350 0.768245 0.152 Uiso calc 0.5 . .
    C C47 -0.497(2) 0.814(2) 0.7489(4) 0.138(9) Uiso d 0.5 . .
    H H47A -0.476819 0.893635 0.751644 0.208 Uiso calc 0.5 . .
    H H47B -0.450667 0.763562 0.757474 0.208 Uiso calc 0.5 . .
    H H47C -0.483233 0.796770 0.734331 0.208 Uiso calc 0.5 . .
loop_
    _atom_site_aniso_label
    _atom_site_aniso_U_11
    _atom_site_aniso_U_22
    _atom_site_aniso_U_33
    _atom_site_aniso_U_12
    _atom_site_aniso_U_13
    _atom_site_aniso_U_23
    Ni1 0.0209(3) 0.0316(4) 0.0247(3) 0.0036(2) 0.0032(2) 0.0019(3)
    S1 0.0211(4) 0.0343(5) 0.0257(4) 0.0055(3) 0.0021(3) 0.0047(4)
    S2 0.0234(4) 0.0357(5) 0.0263(4) 0.0056(4) 0.0023(3) 0.0051(4)
    S3 0.0229(4) 0.0314(5) 0.0249(4) 0.0042(3) 0.0037(3) 0.0034(3)
    S4 0.0290(5) 0.0412(5) 0.0252(4) 0.0091(4) 0.0026(3) 0.0044(4)
    C1 0.0194(16) 0.0253(17) 0.0309(18) -0.0014(14) 0.0005(14) -0.0002(15)
    C2 0.0218(17) 0.0276(18) 0.0266(17) -0.0019(14) 0.0007(14) -0.0009(15)
    C3 0.0256(18) 0.0277(19) 0.0275(18) -0.0003(15) 0.0060(15) -0.0006(15)
    C4 0.0286(18) 0.0312(19) 0.0287(18) 0.0025(16) 0.0030(15) 0.0009(15)
    C5 0.0164(15) 0.0282(19) 0.0286(17) -0.0003(13) -0.0017(13) 0.0029(15)
    C6 0.0214(17) 0.0296(19) 0.0320(19) 0.0018(15) 0.0000(15) 0.0013(15)
    C7 0.0244(18) 0.034(2) 0.032(2) 0.0011(15) 0.0011(15) -0.0030(16)
    C8 0.0217(18) 0.042(2) 0.0275(19) -0.0056(16) 0.0012(15) -0.0005(17)
    C9 0.0264(19) 0.035(2) 0.031(2) -0.0045(16) -0.0010(15) 0.0049(16)
    C10 0.0215(17) 0.0301(19) 0.0295(19) -0.0002(15) -0.0007(14) 0.0033(16)
    C11 0.041(2) 0.052(3) 0.0252(19) -0.005(2) 0.0031(18) -0.0001(19)
    C12A 0.095(15) 0.097(14) 0.029(6) -0.052(12) 0.006(7) -0.005(7)
    C13A 0.072(10) 0.074(9) 0.028(5) 0.007(8) 0.012(6) 0.019(5)
    C14A 0.061(8) 0.111(15) 0.032(6) 0.024(9) 0.031(6) 0.017(7)
    C12B 0.064(8) 0.16(2) 0.037(6) 0.010(10) -0.011(5) -0.001(9)
    C13B 0.133(19) 0.132(17) 0.052(8) -0.075(16) 0.049(11) -0.023(9)
    C14B 0.16(2) 0.083(11) 0.052(7) 0.056(13) 0.039(10) -0.007(7)
    C15 0.0208(17) 0.0276(18) 0.0257(17) 0.0022(14) -0.0011(14) 0.0024(14)
    C16 0.0232(17) 0.0265(18) 0.0274(17) -0.0030(14) -0.0003(14) -0.0008(15)
    C17 0.0266(18) 0.0231(17) 0.0304(18) -0.0003(14) -0.0009(15) 0.0011(15)
    C18 0.0214(17) 0.0282(19) 0.0266(17) 0.0034(15) -0.0009(14) 0.0000(14)
    C19 0.0205(18) 0.031(2) 0.048(2) 0.0012(15) 0.0031(17) 0.0103(18)
    C20 0.0236(19) 0.0287(19) 0.047(2) 0.0016(16) 0.0011(17) 0.0137(18)
    C21 0.0240(18) 0.030(2) 0.033(2) 0.0049(15) 0.0013(15) 0.0011(16)
    C22 0.026(2) 0.042(2) 0.055(3) 0.0059(18) -0.0105(19) -0.004(2)
    C23 0.030(2) 0.030(2) 0.055(3) 0.0086(17) -0.0027(19) 0.0017(19)
    C24 0.035(2) 0.060(3) 0.053(3) 0.017(2) 0.017(2) 0.011(2)
    C25 0.0255(19) 0.0282(19) 0.0264(17) 0.0009(15) 0.0043(14) -0.0009(15)
    C26 0.030(2) 0.032(2) 0.066(3) 0.0067(18) 0.016(2) 0.013(2)
    C27 0.028(2) 0.030(2) 0.078(4) 0.0019(17) 0.019(2) 0.013(2)
    C28 0.0240(18) 0.030(2) 0.0337(19) 0.0036(15) 0.0044(15) -0.0020(16)
    C29 0.027(2) 0.0261(19) 0.042(2) 0.0004(15) 0.0012(17) 0.0051(17)
    C30 0.027(2) 0.030(2) 0.039(2) -0.0010(16) 0.0019(16) 0.0042(17)
    C31 0.029(2) 0.031(2) 0.045(2) 0.0054(16) 0.0057(17) 0.0025(17)
    C32 0.034(3) 0.034(3) 0.133(6) 0.013(2) -0.009(3) -0.015(3)
    C33 0.033(3) 0.078(4) 0.086(4) 0.019(3) 0.025(3) 0.022(4)
    C34 0.036(3) 0.077(4) 0.062(3) 0.023(3) -0.009(2) -0.018(3)
    C35 0.032(2) 0.039(2) 0.0279(19) 0.0029(17) 0.0062(16) 0.0016(16)
    C36 0.062(3) 0.039(2) 0.034(2) 0.009(2) 0.014(2) 0.0048(19)
    C37 0.070(4) 0.042(3) 0.031(2) 0.003(2) 0.013(2) 0.007(2)
    C38 0.063(3) 0.047(3) 0.029(2) -0.006(2) 0.013(2) 0.000(2)
    C39 0.085(4) 0.046(3) 0.041(3) 0.006(3) 0.024(3) -0.008(2)
    C40 0.075(4) 0.038(2) 0.036(2) 0.008(2) 0.019(2) 0.006(2)
    C41 0.087(4) 0.056(3) 0.032(2) -0.011(3) 0.023(3) -0.002(2)
_geom_special_details
;
 All esds (except the esd in the dihedral angle between two l.s. planes)
 are estimated using the full covariance matrix.  The cell esds are taken
 into account individually in the estimation of esds in distances, angles
 and torsion angles; correlations between esds in cell parameters are only
 used when they are defined by crystal symmetry.  An approximate (isotropic)
 treatment of cell esds is used for estimating esds involving l.s. planes.
;
loop_
    _geom_bond_atom_site_label_1
    _geom_bond_atom_site_label_2
    _geom_bond_site_symmetry_2
    _geom_bond_distance
    _geom_bond_publ_flag
    Ni1 S1 . 2.1174(11) ?
    Ni1 S4 . 2.1185(11) ?
    Ni1 S2 . 2.1207(11) ?
    Ni1 S3 . 2.1281(11) ?
    S1 C1 . 1.716(4) ?
    S2 C2 . 1.707(4) ?
    S3 C3 . 1.704(4) ?
    S4 C4 . 1.710(4) ?
    C1 C2 . 1.392(5) ?
    C1 C5 . 1.484(5) ?
    C2 C15 . 1.483(5) ?
    C3 C4 . 1.404(6) ?
    C3 C25 . 1.473(5) ?
    C4 C35 . 1.482(5) ?
    C5 C6 . 1.392(6) ?
    C5 C10 . 1.402(5) ?
    C6 C7 . 1.386(6) ?
    C6 H6 . 0.9500 ?
    C7 C8 . 1.396(6) ?
    C7 H7 . 0.9500 ?
    C8 C9 . 1.393(6) ?
    C8 C11 . 1.532(5) ?
    C9 C10 . 1.389(6) ?
    C9 H9 . 0.9500 ?
    C10 H10 . 0.9500 ?
    C11 C13B . 1.455(16) ?
    C11 C12A . 1.481(15) ?
    C11 C14A . 1.520(14) ?
    C11 C12B . 1.553(14) ?
    C11 C13A . 1.566(15) ?
    C11 C14B . 1.567(14) ?
    C12A H12A . 0.9800 ?
    C12A H12B . 0.9800 ?
    C12A H12C . 0.9800 ?
    C13A H13A . 0.9800 ?
    C13A H13B . 0.9800 ?
    C13A H13C . 0.9800 ?
    C14A H14A . 0.9800 ?
    C14A H14B . 0.9800 ?
    C14A H14C . 0.9800 ?
    C12B H12D . 0.9800 ?
    C12B H12E . 0.9800 ?
    C12B H12F . 0.9800 ?
    C13B H13D . 0.9800 ?
    C13B H13E . 0.9800 ?
    C13B H13F . 0.9800 ?
    C14B H14D . 0.9800 ?
    C14B H14E . 0.9800 ?
    C14B H14F . 0.9800 ?
    C15 C20 . 1.387(6) ?
    C15 C16 . 1.397(5) ?
    C16 C17 . 1.388(6) ?
    C16 H16 . 0.9500 ?
    C17 C18 . 1.389(6) ?
    C17 H17 . 0.9500 ?
    C18 C19 . 1.409(6) ?
    C18 C21 . 1.521(5) ?
    C19 C20 . 1.382(6) ?
    C19 H19 . 0.9500 ?
    C20 H20 . 0.9500 ?
    C21 C23 . 1.530(6) ?
    C21 C22 . 1.533(6) ?
    C21 C24 . 1.548(6) ?
    C22 H22A . 0.9800 ?
    C22 H22B . 0.9800 ?
    C22 H22C . 0.9800 ?
    C23 H23A . 0.9800 ?
    C23 H23B . 0.9800 ?
    C23 H23C . 0.9800 ?
    C24 H24A . 0.9800 ?
    C24 H24B . 0.9800 ?
    C24 H24C . 0.9800 ?
    C25 C30 . 1.386(6) ?
    C25 C26 . 1.392(6) ?
    C26 C27 . 1.389(6) ?
    C26 H26 . 0.9500 ?
    C27 C28 . 1.394(6) ?
    C27 H27 . 0.9500 ?
    C28 C29 . 1.390(6) ?
    C28 C31 . 1.525(6) ?
    C29 C30 . 1.394(6) ?
    C29 H29 . 0.9500 ?
    C30 H30 . 0.9500 ?
    C31 C32 . 1.513(7) ?
    C31 C33 . 1.533(7) ?
    C31 C34 . 1.538(7) ?
    C32 H32A . 0.9800 ?
    C32 H32B . 0.9800 ?
    C32 H32C . 0.9800 ?
    C33 H33A . 0.9800 ?
    C33 H33B . 0.9800 ?
    C33 H33C . 0.9800 ?
    C34 H34A . 0.9800 ?
    C34 H34B . 0.9800 ?
    C34 H34C . 0.9800 ?
    C35 C36 . 1.378(7) ?
    C35 C40 . 1.400(7) ?
    C36 C37 . 1.402(6) ?
    C36 H36 . 0.9500 ?
    C37 C38 . 1.384(8) ?
    C37 H37 . 0.9500 ?
    C38 C39 . 1.382(8) ?
    C38 C41 . 1.530(6) ?
    C39 C40 . 1.391(7) ?
    C39 H39 . 0.9500 ?
    C40 H40 . 0.9500 ?
    C41 C42B . 1.482(10) ?
    C41 C44A . 1.501(12) ?
    C41 C43A . 1.518(11) ?
    C41 C44B . 1.551(11) ?
    C41 C43B . 1.554(10) ?
    C41 C42A . 1.572(10) ?
    C42A H42A . 0.9800 ?
    C42A H42B . 0.9800 ?
    C42A H42C . 0.9800 ?
    C43A H43A . 0.9800 ?
    C43A H43B . 0.9800 ?
    C43A H43C . 0.9800 ?
    C44A H44A . 0.9800 ?
    C44A H44B . 0.9800 ?
    C44A H44C . 0.9800 ?
    C42B H42D . 0.9800 ?
    C42B H42E . 0.9800 ?
    C42B H42F . 0.9800 ?
    C43B H43D . 0.9800 ?
    C43B H43E . 0.9800 ?
    C43B H43F . 0.9800 ?
    C44B H44D . 0.9800 ?
    C44B H44E . 0.9800 ?
    C44B H44F . 0.9800 ?
    C45 C46 8_556 1.61(3) ?
    C45 C46 . 1.61(3) ?
    C45 H45A . 0.9900 ?
    C45 H45B . 0.9900 ?
    C46 C47 . 1.49(3) ?
    C46 H46A . 0.9900 ?
    C46 H46B . 0.9900 ?
    C47 H47A . 0.9800 ?
    C47 H47B . 0.9800 ?
    C47 H47C . 0.9800 ?
loop_
    _geom_angle_atom_site_label_1
    _geom_angle_atom_site_label_2
    _geom_angle_atom_site_label_3
    _geom_angle_site_symmetry_1
    _geom_angle_site_symmetry_3
    _geom_angle
    _geom_angle_publ_flag
    S1 Ni1 S4 . . 178.67(5) ?
    S1 Ni1 S2 . . 91.05(4) ?
    S4 Ni1 S2 . . 88.02(4) ?
    S1 Ni1 S3 . . 89.49(4) ?
    S4 Ni1 S3 . . 91.45(4) ?
    S2 Ni1 S3 . . 179.10(6) ?
    C1 S1 Ni1 . . 106.01(14) ?
    C2 S2 Ni1 . . 105.95(14) ?
    C3 S3 Ni1 . . 105.44(14) ?
    C4 S4 Ni1 . . 105.80(14) ?
    C2 C1 C5 . . 125.8(3) ?
    C2 C1 S1 . . 118.2(3) ?
    C5 C1 S1 . . 115.9(3) ?
    C1 C2 C15 . . 125.2(3) ?
    C1 C2 S2 . . 118.8(3) ?
    C15 C2 S2 . . 115.9(3) ?
    C4 C3 C25 . . 124.3(4) ?
    C4 C3 S3 . . 119.0(3) ?
    C25 C3 S3 . . 116.6(3) ?
    C3 C4 C35 . . 125.2(4) ?
    C3 C4 S4 . . 118.3(3) ?
    C35 C4 S4 . . 116.4(3) ?
    C6 C5 C10 . . 118.3(4) ?
    C6 C5 C1 . . 121.1(4) ?
    C10 C5 C1 . . 120.4(4) ?
    C7 C6 C5 . . 120.2(4) ?
    C7 C6 H6 . . 119.9 ?
    C5 C6 H6 . . 119.9 ?
    C6 C7 C8 . . 122.2(4) ?
    C6 C7 H7 . . 118.9 ?
    C8 C7 H7 . . 118.9 ?
    C9 C8 C7 . . 117.1(4) ?
    C9 C8 C11 . . 121.5(4) ?
    C7 C8 C11 . . 121.3(4) ?
    C10 C9 C8 . . 121.6(4) ?
    C10 C9 H9 . . 119.2 ?
    C8 C9 H9 . . 119.2 ?
    C9 C10 C5 . . 120.6(4) ?
    C9 C10 H10 . . 119.7 ?
    C5 C10 H10 . . 119.7 ?
    C12A C11 C14A . . 108.9(12) ?
    C13B C11 C8 . . 111.6(7) ?
    C12A C11 C8 . . 109.3(6) ?
    C14A C11 C8 . . 108.9(6) ?
    C13B C11 C12B . . 112.7(13) ?
    C8 C11 C12B . . 106.9(6) ?
    C12A C11 C13A . . 111.5(11) ?
    C14A C11 C13A . . 107.1(10) ?
    C8 C11 C13A . . 111.2(6) ?
    C13B C11 C14B . . 114.3(12) ?
    C8 C11 C14B . . 111.5(6) ?
    C12B C11 C14B . . 99.0(12) ?
    C11 C12A H12A . . 109.5 ?
    C11 C12A H12B . . 109.5 ?
    H12A C12A H12B . . 109.5 ?
    C11 C12A H12C . . 109.5 ?
    H12A C12A H12C . . 109.5 ?
    H12B C12A H12C . . 109.5 ?
    C11 C13A H13A . . 109.5 ?
    C11 C13A H13B . . 109.5 ?
    H13A C13A H13B . . 109.5 ?
    C11 C13A H13C . . 109.5 ?
    H13A C13A H13C . . 109.5 ?
    H13B C13A H13C . . 109.5 ?
    C11 C14A H14A . . 109.5 ?
    C11 C14A H14B . . 109.5 ?
    H14A C14A H14B . . 109.5 ?
    C11 C14A H14C . . 109.5 ?
    H14A C14A H14C . . 109.5 ?
    H14B C14A H14C . . 109.5 ?
    C11 C12B H12D . . 109.5 ?
    C11 C12B H12E . . 109.5 ?
    H12D C12B H12E . . 109.5 ?
    C11 C12B H12F . . 109.5 ?
    H12D C12B H12F . . 109.5 ?
    H12E C12B H12F . . 109.5 ?
    C11 C13B H13D . . 109.5 ?
    C11 C13B H13E . . 109.5 ?
    H13D C13B H13E . . 109.5 ?
    C11 C13B H13F . . 109.5 ?
    H13D C13B H13F . . 109.5 ?
    H13E C13B H13F . . 109.5 ?
    C11 C14B H14D . . 109.5 ?
    C11 C14B H14E . . 109.5 ?
    H14D C14B H14E . . 109.5 ?
    C11 C14B H14F . . 109.5 ?
    H14D C14B H14F . . 109.5 ?
    H14E C14B H14F . . 109.5 ?
    C20 C15 C16 . . 118.5(4) ?
    C20 C15 C2 . . 121.5(3) ?
    C16 C15 C2 . . 119.9(4) ?
    C17 C16 C15 . . 120.4(4) ?
    C17 C16 H16 . . 119.8 ?
    C15 C16 H16 . . 119.8 ?
    C16 C17 C18 . . 121.7(4) ?
    C16 C17 H17 . . 119.1 ?
    C18 C17 H17 . . 119.1 ?
    C17 C18 C19 . . 117.1(4) ?
    C17 C18 C21 . . 122.7(4) ?
    C19 C18 C21 . . 120.1(4) ?
    C20 C19 C18 . . 121.3(4) ?
    C20 C19 H19 . . 119.3 ?
    C18 C19 H19 . . 119.3 ?
    C19 C20 C15 . . 120.9(4) ?
    C19 C20 H20 . . 119.6 ?
    C15 C20 H20 . . 119.6 ?
    C18 C21 C23 . . 112.8(3) ?
    C18 C21 C22 . . 108.3(3) ?
    C23 C21 C22 . . 109.0(4) ?
    C18 C21 C24 . . 109.9(3) ?
    C23 C21 C24 . . 107.9(4) ?
    C22 C21 C24 . . 109.0(4) ?
    C21 C22 H22A . . 109.5 ?
    C21 C22 H22B . . 109.5 ?
    H22A C22 H22B . . 109.5 ?
    C21 C22 H22C . . 109.5 ?
    H22A C22 H22C . . 109.5 ?
    H22B C22 H22C . . 109.5 ?
    C21 C23 H23A . . 109.5 ?
    C21 C23 H23B . . 109.5 ?
    H23A C23 H23B . . 109.5 ?
    C21 C23 H23C . . 109.5 ?
    H23A C23 H23C . . 109.5 ?
    H23B C23 H23C . . 109.5 ?
    C21 C24 H24A . . 109.5 ?
    C21 C24 H24B . . 109.5 ?
    H24A C24 H24B . . 109.5 ?
    C21 C24 H24C . . 109.5 ?
    H24A C24 H24C . . 109.5 ?
    H24B C24 H24C . . 109.5 ?
    C30 C25 C26 . . 117.9(4) ?
    C30 C25 C3 . . 121.7(4) ?
    C26 C25 C3 . . 120.3(4) ?
    C27 C26 C25 . . 120.6(4) ?
    C27 C26 H26 . . 119.7 ?
    C25 C26 H26 . . 119.7 ?
    C26 C27 C28 . . 122.1(4) ?
    C26 C27 H27 . . 119.0 ?
    C28 C27 H27 . . 119.0 ?
    C29 C28 C27 . . 116.9(4) ?
    C29 C28 C31 . . 122.2(4) ?
    C27 C28 C31 . . 120.7(4) ?
    C28 C29 C30 . . 121.4(4) ?
    C28 C29 H29 . . 119.3 ?
    C30 C29 H29 . . 119.3 ?
    C25 C30 C29 . . 121.3(4) ?
    C25 C30 H30 . . 119.4 ?
    C29 C30 H30 . . 119.4 ?
    C32 C31 C28 . . 112.4(4) ?
    C32 C31 C33 . . 108.5(5) ?
    C28 C31 C33 . . 111.9(4) ?
    C32 C31 C34 . . 108.0(5) ?
    C28 C31 C34 . . 108.2(4) ?
    C33 C31 C34 . . 107.7(5) ?
    C31 C32 H32A . . 109.5 ?
    C31 C32 H32B . . 109.5 ?
    H32A C32 H32B . . 109.5 ?
    C31 C32 H32C . . 109.5 ?
    H32A C32 H32C . . 109.5 ?
    H32B C32 H32C . . 109.5 ?
    C31 C33 H33A . . 109.5 ?
    C31 C33 H33B . . 109.5 ?
    H33A C33 H33B . . 109.5 ?
    C31 C33 H33C . . 109.5 ?
    H33A C33 H33C . . 109.5 ?
    H33B C33 H33C . . 109.5 ?
    C31 C34 H34A . . 109.5 ?
    C31 C34 H34B . . 109.5 ?
    H34A C34 H34B . . 109.5 ?
    C31 C34 H34C . . 109.5 ?
    H34A C34 H34C . . 109.5 ?
    H34B C34 H34C . . 109.5 ?
    C36 C35 C40 . . 118.2(4) ?
    C36 C35 C4 . . 120.3(4) ?
    C40 C35 C4 . . 121.4(4) ?
    C35 C36 C37 . . 120.8(5) ?
    C35 C36 H36 . . 119.6 ?
    C37 C36 H36 . . 119.6 ?
    C38 C37 C36 . . 121.5(5) ?
    C38 C37 H37 . . 119.3 ?
    C36 C37 H37 . . 119.3 ?
    C39 C38 C37 . . 117.0(4) ?
    C39 C38 C41 . . 120.8(5) ?
    C37 C38 C41 . . 122.2(5) ?
    C38 C39 C40 . . 122.5(5) ?
    C38 C39 H39 . . 118.8 ?
    C40 C39 H39 . . 118.8 ?
    C39 C40 C35 . . 119.8(5) ?
    C39 C40 H40 . . 120.1 ?
    C35 C40 H40 . . 120.1 ?
    C44A C41 C43A . . 111.8(12) ?
    C42B C41 C38 . . 115.9(7) ?
    C44A C41 C38 . . 109.1(9) ?
    C43A C41 C38 . . 111.8(8) ?
    C42B C41 C44B . . 101.3(9) ?
    C38 C41 C44B . . 108.1(7) ?
    C42B C41 C43B . . 113.4(8) ?
    C38 C41 C43B . . 107.8(6) ?
    C44B C41 C43B . . 110.0(9) ?
    C44A C41 C42A . . 105.1(11) ?
    C43A C41 C42A . . 108.6(9) ?
    C38 C41 C42A . . 110.2(7) ?
    C41 C42A H42A . . 109.5 ?
    C41 C42A H42B . . 109.5 ?
    H42A C42A H42B . . 109.5 ?
    C41 C42A H42C . . 109.5 ?
    H42A C42A H42C . . 109.5 ?
    H42B C42A H42C . . 109.5 ?
    C41 C43A H43A . . 109.5 ?
    C41 C43A H43B . . 109.5 ?
    H43A C43A H43B . . 109.5 ?
    C41 C43A H43C . . 109.5 ?
    H43A C43A H43C . . 109.5 ?
    H43B C43A H43C . . 109.5 ?
    C41 C44A H44A . . 109.5 ?
    C41 C44A H44B . . 109.5 ?
    H44A C44A H44B . . 109.5 ?
    C41 C44A H44C . . 109.5 ?
    H44A C44A H44C . . 109.5 ?
    H44B C44A H44C . . 109.5 ?
    C41 C42B H42D . . 109.5 ?
    C41 C42B H42E . . 109.5 ?
    H42D C42B H42E . . 109.5 ?
    C41 C42B H42F . . 109.5 ?
    H42D C42B H42F . . 109.5 ?
    H42E C42B H42F . . 109.5 ?
    C41 C43B H43D . . 109.5 ?
    C41 C43B H43E . . 109.5 ?
    H43D C43B H43E . . 109.5 ?
    C41 C43B H43F . . 109.5 ?
    H43D C43B H43F . . 109.5 ?
    H43E C43B H43F . . 109.5 ?
    C41 C44B H44D . . 109.5 ?
    C41 C44B H44E . . 109.5 ?
    H44D C44B H44E . . 109.5 ?
    C41 C44B H44F . . 109.5 ?
    H44D C44B H44F . . 109.5 ?
    H44E C44B H44F . . 109.5 ?
    C46 C45 C46 8_556 . 133(3) ?
    C46 C45 H45A 8_556 . 104.0 ?
    C46 C45 H45A . . 104.0 ?
    C46 C45 H45B 8_556 . 104.0 ?
    C46 C45 H45B . . 104.0 ?
    H45A C45 H45B . . 105.5 ?
    C47 C46 C45 . . 116(2) ?
    C47 C46 H46A . . 108.2 ?
    C45 C46 H46A . . 108.2 ?
    C47 C46 H46B . . 108.2 ?
    C45 C46 H46B . . 108.2 ?
    H46A C46 H46B . . 107.3 ?
    C46 C47 H47A . . 109.5 ?
    C46 C47 H47B . . 109.5 ?
    H47A C47 H47B . . 109.5 ?
    C46 C47 H47C . . 109.5 ?
    H47A C47 H47C . . 109.5 ?
    H47B C47 H47C . . 109.5 ?
_shelx_space_group_comment
;
The symmetry employed for this shelxl refinement is uniquely defined
by the following loop, which should always be used as a source of
symmetry information in preference to the above space-group names.
They are only intended as comments.
;
_shelx_estimated_absorpt_T_min     0.618
_shelx_estimated_absorpt_T_max     0.878
_shelx_hkl_file
;
   0  -1   0    0.40    0.40
   1   0   0   -0.20    0.70
   0   1   0   -0.30    0.60
   1   0   0    1.10    0.90
   0  -1   0    0.20    0.30
  -1   0   0    0.70    0.90
  -1  -1   0 2428.36  102.49
  -1  -1   0 2322.67  102.39
   1   1   0 2463.95  103.39
  -1   1   0 2316.17  103.59
   1  -1   0 2368.36  103.69
   1  -2   0  879.51   40.70
  -2  -1   0  908.41   41.10
  -1   2   0  887.11   40.80
   2   1   0  888.01   40.80
  -1   2   0  856.41   41.50
  -1   2   0  852.51   41.40
   2   1   0  921.01   41.50
   0   2   0 5416.06  234.48
   2   0   0 5447.85  236.08
   0   2   0 5534.55  235.48
  -2   1   0  884.51   41.30
  -1  -2   0  857.11   38.30
   2  -1   0  889.11   41.70
   1   2   0  877.91   39.90
   1   2   0  846.42   38.70
  -1  -2   0  879.01   38.50
   2  -1   0  921.21   41.60
  -2   2   0   33.70    5.80
   2   2   0   20.90    4.00
   2  -2   0   21.80    4.40
   2   2   0   23.20    3.90
  -2  -2   0   24.40    3.30
  -2  -2   0   22.10    3.60
   2  -2   0   24.20    4.80
  -2   3   0  112.49    9.30
  -2   3   0  117.19   10.20
   2  -3   0  112.79    9.60
   3   2   0  107.29    9.30
  -3  -2   0  109.09    9.10
   3   2   0  120.09    9.20
  -1   3   0   32.30    4.90
   1  -3   0   28.70    4.30
   3   1   0   33.70    5.50
  -1   3   0   29.30    4.20
  -3  -1   0   34.90    5.20
  -1   3   0   31.00    5.40
   3   1   0   39.00    5.20
   1  -3   0   38.50    5.30
   0  -3   0    1.00    1.40
   0   3   0    6.50    2.50
   3   0   0   -1.80    2.20
   0   3   0    1.50    1.60
   3   0   0    1.50    2.60
  -3   0   0   -0.70    2.30
   0  -3   0    1.20    1.80
   0   3   0    2.40    2.40
   3   0   0    1.10    2.40
   1   3   0   33.90    3.60
   3  -1   0   32.50    5.60
  -1  -3   0   29.90    3.20
  -3   1   0   38.60    6.30
   1   3   0   31.70    4.20
  -1  -3   0   38.00    3.50
   3  -1   0   36.70    6.30
   3  -1   0   39.20    6.60
  -3   2   0  103.89   10.00
   2   3   0  111.99    7.90
  -3   2   0  104.39    9.70
  -2  -3   0  115.09    7.80
   3  -2   0  133.49   10.70
   3  -2   0  122.59   10.60
   2   3   0  135.39    9.50
  -2  -3   0  118.29    7.90
  -3   3   0  129.39   12.50
   3  -3   0  121.09   11.70
  -3  -3   0  122.79   10.20
   3   3   0  153.38   11.40
  -3  -3   0  147.59   10.80
   3  -3   0  147.29   12.10
  -3   3   0  146.29   11.80
   3   3   0  125.59   10.00
  -3   4   0 1086.89   55.19
  -4  -3   0  977.50   51.99
   3  -4   0 1056.89   53.59
   3  -4   0  976.50   62.99
   4   3   0 1061.69   51.69
   4   3   0 1109.99   53.09
  -3   4   0 1054.79   52.99
   4   2   0  349.77   20.00
   4   2   0  322.17   20.40
  -2   4   0  345.47   20.00
   2  -4   0  285.17   19.40
  -2   4   0  320.17   21.00
  -4  -2   0  294.17   19.90
   4   1   0   87.39    9.00
   1  -4   0   99.59    8.60
   4   1   0  111.49   10.30
   1  -4   0   97.89    9.70
  -1   4   0  106.59    9.50
   0  -4   0 1173.18   54.29
   0   4   0 1146.99   54.09
   4   0   0 1253.77   58.39
  -4   0   0 1288.07   58.29
   4   0   0 1194.98   56.59
   4   0   0 1188.98   56.69
   0  -4   0 1076.49   54.29
   0   4   0 1149.78   55.89
   0   4   0 1172.88   56.09
   1   4   0   94.09    7.10
   4  -1   0   91.59    9.50
  -4   1   0  106.89   10.20
   4  -1   0   95.29   10.10
  -4   1   0   97.59   10.00
  -1  -4   0   95.19    7.30
   4  -1   0   92.89    9.30
  -1  -4   0   87.89    7.10
   1   4   0   91.99    8.10
  -2  -4   0  316.67   17.20
  -4   2   0  330.67   21.00
  -4   2   0  323.87   20.50
   4  -2   0  308.77   20.50
   2   4   0  284.37   16.80
   2   4   0  282.97   18.30
  -2  -4   0  306.47   17.10
   4  -2   0  305.77   20.10
   4  -2   0  329.47   21.50
   4  -3   0 1024.10   53.19
   3   4   0 1027.40   50.99
  -4   3   0 1046.10   52.89
  -4   3   0 1063.89   55.29
  -3  -4   0 1000.00   49.60
   4  -3   0 1034.40   54.29
  -3  -4   0 1051.89   49.80
  -4   3   0 1008.90   52.49
   3   4   0 1007.70   49.60
  -4   4   0 3417.16  154.68
  -4  -4   0 3341.97  150.08
   4  -4   0 3259.07  152.38
  -4   4   0 3283.27  151.68
   4   4   0 3314.67  149.09
   4   4   0 3252.87  150.08
   5   4   0  281.67   19.80
  -5  -4   0  247.08   20.10
   4  -5   0  276.97   22.20
   5   4   0  252.67   20.00
   4  -5   0  250.47   20.90
  -4   5   0  259.77   20.90
  -5  -4   0  288.77   20.30
  -4   5   0  251.37   22.10
  -3   5   0  660.43   36.90
   5   3   0  616.34   36.80
   3  -5   0  653.13   37.50
   5   3   0  677.53   36.20
  -5  -3   0  646.54   37.10
  -3   5   0  595.14   37.80
   5   2   0 3214.48  148.09
   5   2   0 3247.97  149.79
  -2   5   0 3363.76  148.19
  -2   5   0 3293.97  149.99
   2  -5   0 3258.57  148.49
  -5  -2   0 3271.77  149.69
  -1   5   0    0.00    2.50
   1  -5   0   -2.30    2.30
  -1   5   0   -0.10    3.00
   5   1   0   -0.80    3.50
   5   1   0   -3.80    3.20
  -5  -1   0    4.30    3.80
  -1   5   0    3.80    4.70
   0   5   0    7.30    3.90
  -5   0   0    3.50    3.60
   0  -5   0    4.20    2.90
   0  -5   0    2.00    4.20
   0   5   0    2.20    2.70
   0   5   0    1.80    4.00
   5   0   0    2.90    4.00
   5   0   0    0.90    3.70
   5   0   0    2.20    4.20
   1   5   0    3.50    4.00
  -5   1   0    8.10    6.40
   5  -1   0   -1.40    4.00
  -5   1   0   -4.70    3.30
  -1  -5   0    1.70    2.20
   1   5   0    0.80    2.70
   5  -1   0   -4.40    3.30
  -5   1   0    6.10    5.20
  -1  -5   0   -4.00    3.00
   5  -1   0   -4.00    3.60
   1   5   0   -0.90    2.20
  -2  -5   0 3085.29  140.89
  -2  -5   0 3136.29  140.99
   2   5   0 3153.38  142.99
  -5   2   0 3068.39  146.09
   2   5   0 3161.68  140.69
  -5   2   0 3273.47  148.69
   5  -2   0 3281.17  147.79
  -5   2   0 3210.18  145.59
   5  -2   0 3184.88  145.19
   5  -2   0 3191.68  146.09
  -5   3   0  677.33   38.20
   3   5   0  635.04   33.80
   5  -3   0  675.03   38.70
   5  -3   0  596.64   38.90
  -5   3   0  599.14   39.30
   3   5   0  623.94   35.20
  -3  -5   0  637.14   34.10
   5  -4   0  220.58   20.70
  -5   4   0  233.48   22.60
   4   5   0  247.78   18.10
  -4  -5   0  261.37   19.60
  -5   4   0  251.57   20.90
  -4  -5   0  249.58   19.00
   4   5   0  262.67   19.20
   5  -4   0  258.47   19.90
  -5   5   0 2018.00   92.59
   5   5   0 1801.02   88.79
   5  -5   0 1853.91   92.79
   5  -5   0 1756.02   88.49
   5   5   0 1787.12   87.29
  -5  -5   0 1747.43   86.79
  -5  -5   0 1820.92   89.29
   5  -5   0 1635.74   85.89
  -5   5   0 1860.01   94.79
   6   5   0   13.50    6.50
   5  -6   0   29.10   10.10
   5  -6   0   37.00    7.80
  -5   6   0   23.30   10.20
  -6  -5   0   16.20    7.80
   6   4   0  352.56   25.00
   4  -6   0  319.97   25.80
  -6  -4   0  358.66   24.60
  -6  -4   0  342.07   26.40
   6   4   0  349.37   26.10
  -4   6   0  364.96   29.20
   4  -6   0  357.16   22.80
  -4   6   0  357.96   26.80
   4  -6   0  371.46   28.10
  -3   6   0   54.19   11.60
   6   3   0   27.50    7.50
   3  -6   0   63.59   12.60
  -3   6   0   34.60    8.60
  -6  -3   0   47.60   10.80
  -6  -3   0   32.50    8.90
   3  -6   0   55.29    9.50
   3  -6   0   27.80    7.90
   6   3   0   36.30    8.70
  -6  -2   0   36.90    8.60
  -2   6   0   20.50    7.10
   2  -6   0   32.50    9.30
   2  -6   0   24.20    6.60
   6   2   0   12.00    7.10
   2  -6   0   24.90    7.10
  -2   6   0   17.50    6.00
  -6  -2   0   26.10    8.10
   1  -6   0   39.40    7.90
  -1   6   0   40.80    9.90
  -1   6   0   32.40    8.90
   6   1   0   44.10    9.30
   6   1   0   42.60    9.10
  -6  -1   0   36.10    9.40
   6   0   0 1901.31   95.29
   0   6   0 1922.91   89.79
  -6   0   0 2045.80   95.59
   0   6   0 1709.43   91.39
   0   6   0 1849.61   95.09
   0  -6   0 2041.50   91.29
   6   0   0 2014.00   93.59
   6  -1   0   55.69   10.60
  -6   1   0   15.50    8.10
   1   6   0   43.10    9.30
   6  -1   0   45.50   10.40
   1   6   0   58.59    8.00
   6  -1   0   40.70    9.50
  -6   1   0   35.50   11.10
   2   6   0   26.40    7.00
  -6   2   0   11.70    8.50
  -2  -6   0   30.70    8.60
  -6   2   0   27.40    8.60
  -2  -6   0   32.40    6.70
  -6   2   0   42.00   11.40
   2   6   0   21.20    7.70
   6  -2   0   15.20    7.90
   2   6   0   23.50    5.70
   6  -2   0   37.60   10.10
   6  -2   0   39.70    9.90
  -3  -6   0   58.99   10.00
   3   6   0   27.30    7.20
  -6   3   0   37.70   10.80
   6  -3   0   34.60    9.90
   6  -3   0   25.30    9.20
  -3  -6   0   35.00    7.60
   3   6   0   48.50    7.40
  -6   3   0   49.40   12.40
   6  -4   0  371.46   26.00
  -6   4   0  409.56   32.20
  -4  -6   0  345.87   22.40
   6  -4   0  370.66   29.10
  -4  -6   0  333.07   24.70
   4   6   0  344.57   27.80
  -4  -6   0  347.07   24.70
  -6   4   0  340.37   27.70
   4   6   0  360.86   24.20
   5   6   0   15.20    7.00
  -5  -6   0   25.60    9.00
  -6   5   0   35.00   11.70
   6  -5   0   15.40   10.20
   6  -5   0   49.10   11.70
  -6   5   0   22.90   11.30
   6  -5   0   25.10    7.70
   5   6   0   38.10    9.20
  -5  -6   0   22.60    8.50
  -6   6   0  125.29   12.30
   6  -6   0  134.49   16.50
  -6  -6   0  121.49   16.90
  -6   6   0  125.09   33.20
   6   6   0  118.89   15.40
   6   6   0  131.49   15.50
   6  -6   0  111.89   20.80
   6  -6   0  106.39   12.80
  -6   6   0  139.59   19.80
  -6  -6   0  117.69   14.50
   6  -6   0  144.89   14.70
   7   6   0  128.79   17.90
   6  -7   0   81.39   11.80
   6  -7   0   84.69   20.30
   6  -7   0   62.69   14.20
  -6   7   0   85.49   19.50
  -7  -6   0  108.49   14.50
  -6   7   0   88.49   11.10
  -6   7   0   86.79   22.10
   6  -7   0  112.89   15.00
   6  -7   0  122.39   13.40
   7   6   0   89.29   14.20
  -7  -6   0   63.69   15.90
  -7  -5   0   13.80    8.50
   5  -7   0    2.80    8.80
   5  -7   0   27.70    7.60
  -5   7   0    7.40    5.70
   5  -7   0   24.10    8.30
   7   5   0    2.10    6.20
  -7  -5   0   24.20    8.40
  -5   7   0   17.30    9.50
   7   5   0   16.80    8.90
   5  -7   0   14.20    9.80
  -5   7   0   36.50   12.60
  -7  -4   0  373.16   26.70
  -7  -4   0  373.96   30.10
   4  -7   0  437.36   29.70
  -4   7   0  408.26   30.30
   4  -7   0  346.37   24.00
   7   4   0  359.96   29.40
   4  -7   0  378.76   45.00
   3  -7   0  249.38   22.20
   3  -7   0  244.18   17.80
  -3   7   0  218.78   22.00
   7   3   0  205.08   21.40
  -7  -3   0  223.48   22.30
  -7  -3   0  219.68   19.50
   3  -7   0  233.68   20.80
  -3   7   0  253.37   21.40
   7   3   0  221.88   20.20
   2  -7   0   37.50    9.80
   7   2   0   44.70   10.40
  -7  -2   0   44.00   11.60
  -2   7   0   42.80    9.60
   7   2   0   45.80   11.60
  -2   7   0   24.20    8.20
  -7  -2   0   36.00    9.30
   2  -7   0   23.10    7.50
  -7  -1   0    3.20    6.20
   7   1   0   11.50    6.80
  -7  -1   0    6.80    5.90
   1  -7   0    1.10    4.10
  -1   7   0   11.10    5.40
   1  -7   0    6.80    6.20
   7   1   0    9.50    6.50
   1  -7   0    7.80    5.30
  -1   7   0    2.80    5.00
   7   1   0   -3.20    5.10
  -7   0   0    5.40    6.80
   0   7   0    0.80    3.50
   0   7   0   12.40    5.60
   0  -7   0    6.00    4.10
   7   0   0    5.70    7.80
   0  -7   0   10.40    6.50
   7   0   0    7.50    6.20
   7   0   0   -2.00    5.20
   0  -7   0   -1.00    4.40
   7  -1   0    6.30    6.30
  -1  -7   0    5.80    5.40
   7  -1   0   -1.60    6.90
  -1  -7   0    5.60    6.60
   7  -1   0   10.80    7.20
   1   7   0    5.90    4.90
  -7   1   0   -0.50    6.80
   1   7   0    1.70    3.60
  -7   1   0    2.20    6.10
  -1  -7   0    5.20    4.40
  -7   2   0   38.20   12.30
   2   7   0   27.90    7.10
   7  -2   0   48.40   11.80
  -2  -7   0   36.00    8.40
  -2  -7   0   27.80    9.50
   7  -2   0   34.00   11.40
  -3  -7   0  225.18   20.30
   7  -3   0  222.68   20.40
  -3  -7   0  240.98   19.40
   3   7   0  255.37   19.20
  -3  -7   0  212.18   16.90
   3   7   0  219.98   19.60
   4   7   0  318.57   23.50
   7  -4   0  382.36   23.10
  -7   4   0  357.86   22.70
  -4  -7   0  417.36   28.30
   4   7   0  402.06   27.90
   4   7   0  342.77   25.60
  -4  -7   0  351.36   25.70
   7  -4   0  338.67   26.80
  -4  -7   0  393.26   24.20
  -5  -7   0   18.90    8.30
  -7   5   0   17.50    7.00
   5   7   0   22.80    8.50
   7  -5   0   15.00    6.90
  -5  -7   0   26.90    9.30
  -5  -7   0   27.50   10.10
   5   7   0   24.30    9.30
   5   7   0    9.90    7.60
   7  -5   0   18.60    9.20
  -7   6   0   96.79   11.10
   6   7   0   98.79   13.80
  -6  -7   0   95.69   13.60
  -6  -7   0   56.09   14.20
   6   7   0   76.39   14.60
   7  -6   0   88.49   14.80
   7  -6   0  101.59   11.80
   7  -7   0    3.60    7.80
   7  -7   0    7.50    8.00
  -7  -7   0   21.30    8.70
   7  -7   0    8.70   12.40
  -7   7   0   15.90    6.70
   7  -7   0   -5.00    9.30
  -7   7   0    8.10    5.20
  -7  -7   0   19.30    8.70
  -7  -7   0   11.40    9.20
   7  -7   0    4.00    7.30
  -7  -7   0   -6.80    6.60
  -7  -7   0   10.60    7.60
   7   7   0    2.40    7.00
   7  -7   0    7.30    7.10
   7  -7   0    0.00    7.90
  -7   7   0    2.80    9.20
  -7  -7   0    3.00    6.00
  -8  -7   0  157.88   18.50
  -8  -7   0  142.89   15.00
   7  -8   0  140.69   14.70
   7  -8   0  137.59   15.80
  -7   8   0  113.29   13.40
  -7   8   0  137.69   12.00
   7  -8   0  138.99   19.30
   7  -8   0  142.59   16.70
   7  -8   0  145.89   16.50
  -8  -7   0  125.59   16.50
   8   7   0  137.19   19.30
   7  -8   0  145.49   16.80
   7  -8   0  154.58   17.50
  -8  -7   0  133.69   16.20
   7  -8   0  149.39   15.40
  -8  -7   0  131.29   15.20
   7  -8   0  142.79   15.40
  -7   8   0  137.89   14.10
  -8  -7   0  147.89   17.20
   7  -8   0  149.29   15.80
  -8  -7   0  135.19   16.80
  -6   8   0   13.90    5.80
   6  -8   0    3.30    7.80
  -8  -6   0   17.60    8.90
   8   6   0   -5.30    7.30
   6  -8   0   13.20    9.50
   6  -8   0    9.70    9.50
   6  -8   0   20.30    9.80
  -8  -6   0   14.10    8.60
   6  -8   0   17.20   11.70
   6  -8   0   16.20    8.10
  -6   8   0   16.90    7.30
  -8  -6   0   11.20    7.40
  -8  -6   0   11.70   10.80
  -6   8   0    6.20   12.80
   6  -8   0   13.50    7.60
  -8  -6   0   16.10   10.50
  -8  -6   0   23.50    9.60
  -8  -6   0   18.40    9.50
   6  -8   0    7.70    7.80
  -6   8   0   14.30    6.90
   6  -8   0    7.10   10.20
   6  -8   0    7.90    7.40
  -8  -5   0    5.10    7.00
   5  -8   0    6.80    6.80
   8   5   0   -2.20    9.50
   8   5   0    0.60    7.00
  -5   8   0   13.70    7.00
  -5   8   0    0.30    8.70
   5  -8   0   16.70   10.20
   5  -8   0  -28.00   10.80
   5  -8   0   -3.50    5.10
  -5   8   0    2.00   12.50
  -8  -5   0   -5.30    9.10
   5  -8   0    4.10    6.70
   8   4   0    7.20    7.00
  -4   8   0   -0.60    9.60
  -4   8   0   -9.00   11.60
   4  -8   0    8.50    8.60
   4  -8   0    2.40    5.50
  -4   8   0   15.60    9.60
   4  -8   0    0.90    6.60
  -8  -4   0   12.50    9.70
   8   4   0   11.70    9.90
   4  -8   0   19.30    9.80
  -8  -4   0    9.40    8.00
  -8  -3   0   88.59   12.50
  -3   8   0   91.79   17.70
   3  -8   0   88.49   11.90
   8   3   0  103.79   18.40
   3  -8   0   98.29   14.80
  -3   8   0   94.89   14.90
   3  -8   0   79.09   15.90
   8   3   0  105.79   15.10
  -8  -3   0  118.49   20.40
   2  -8   0   17.10    7.80
  -2   8   0    6.50    7.40
   8   2   0   31.10   11.50
  -2   8   0   14.50    6.90
   8   2   0   27.00   10.20
   2  -8   0   22.10    7.30
  -8  -2   0   17.60    9.10
   8   2   0   12.80    9.20
   8   1   0  139.19   19.20
   1  -8   0  206.48   19.60
   8   1   0  185.18   20.00
  -1   8   0  174.08   17.10
   1  -8   0  151.58   17.20
   8   1   0  153.28   17.20
   1  -8   0  139.99   14.50
   1  -8   0  158.48   15.30
  -8  -1   0  169.28   17.50
  -8  -1   0  150.08   20.70
  -1   8   0  125.79   16.90
   8   0   0  509.65   35.10
   8   0   0  446.46   31.60
   0  -8   0  472.55   31.90
   8   0   0  442.66   36.50
  -8   0   0  449.86   31.00
   0   8   0  477.45   33.20
   0  -8   0  480.75   32.00
   0  -8   0  468.15   28.80
  -8   0   0  476.85   37.40
   0  -8   0  458.45   28.80
  -1  -8   0  165.78   16.80
  -1  -8   0  173.58   17.60
   8  -1   0  165.38   20.60
  -8   1   0  155.58   24.40
   8  -1   0  149.29   24.20
   1   8   0  193.78   19.00
   8  -1   0  154.78   17.60
  -1  -8   0  159.78   15.20
   1   8   0  167.28   15.80
  -1  -8   0  158.58   16.30
  -2  -8   0   16.80    6.50
  -2  -8   0   12.50    6.70
  -8   2   0   22.60    7.20
   2   8   0   10.90    6.80
  -2  -8   0   26.70   10.20
  -2  -8   0    6.20    6.00
   2   8   0   19.50    7.00
  -3  -8   0   75.89   14.00
  -3  -8   0   73.09   12.50
   3   8   0   85.09   12.10
  -3  -8   0   93.39   12.70
  -3  -8   0   83.39   14.30
   8  -3   0   90.99   14.20
  -8   3   0   77.69   12.30
   3   8   0   98.09   13.90
  -8   4   0   -3.20    5.00
   8  -4   0   -3.60    6.60
   4   8   0    9.30    6.70
  -4  -8   0   -1.60    6.70
   4   8   0    1.70    6.70
  -4  -8   0   15.90    8.60
  -4  -8   0    9.50    7.60
   4   8   0   11.60    8.30
  -4  -8   0    4.50    8.30
  -5  -8   0    4.40    8.00
   8  -5   0    4.80    9.30
  -5  -8   0   -1.90    7.10
  -8   5   0    9.40    6.00
   5   8   0   -4.20    7.70
  -5  -8   0   -3.80    8.30
   5   8   0    0.80    6.20
   5   8   0   -6.20    7.20
  -8   6   0    4.00    5.60
   8  -6   0    4.00    8.20
   8  -6   0    2.70    8.50
  -6  -8   0   19.80    9.50
   8  -6   0   14.90   10.60
  -8   6   0   14.50    5.50
  -6  -8   0    7.40   10.90
  -6  -8   0    9.60    8.80
   6   8   0   -3.50    5.90
  -8   6   0   -3.90    5.20
  -6  -8   0   16.70   11.50
   8  -6   0   -4.10    8.40
  -6  -8   0    8.40    9.60
  -6  -8   0   20.10   12.20
   8  -6   0    9.50    9.50
   8  -6   0   13.20    8.00
  -6  -8   0   11.10    9.40
   8  -7   0  106.09   17.20
   8  -7   0  146.09   19.90
  -7  -8   0  138.89   16.20
  -7  -8   0  136.09   16.20
  -7  -8   0  124.19   15.60
  -8   7   0  118.29   11.90
   8  -7   0  142.49   14.60
  -7  -8   0  136.29   17.20
   8  -7   0  107.39   14.90
  -7  -8   0  141.39   14.60
  -8   7   0  157.88   14.30
  -7  -8   0  155.38   15.80
   7   8   0  142.79   18.50
   8  -7   0  122.89   16.10
   8  -7   0  155.88   17.40
  -8   7   0  130.09   13.80
  -8  -8   0  212.48   21.00
  -8  -8   0  147.69   20.00
   8  -8   0  173.68   17.20
   8  -8   0  198.08   18.60
  -8  -8   0  183.08   17.70
   8  -8   0  177.98   23.50
  -8  -8   0  216.58   19.30
   8  -8   0  225.98   20.20
  -8   8   0  181.28   17.20
  -8   8   0  194.78   15.80
  -8  -8   0  187.28   18.00
  -8  -8   0  181.78   16.70
   8  -8   0  197.28   17.20
   8  -8   0  182.38   18.70
  -8   8   0  191.28   14.00
   9   8   0   38.20    9.60
  -8   9   0   53.39    7.30
   8  -9   0   46.80   12.60
  -9  -8   0   42.90    9.00
  -9  -8   0   44.00   11.60
  -9  -8   0   40.70    8.50
  -9  -8   0   45.50    9.70
  -9  -8   0   50.19   10.30
  -9  -8   0   63.89   12.10
   8  -9   0   41.60    9.50
  -8   9   0   57.09   10.10
   8  -9   0   64.09   11.00
   8  -9   0   66.79   12.20
   8  -9   0   47.40    9.40
   8  -9   0   45.90    9.30
  -8   9   0   41.60    9.50
  -8   9   0   41.70    7.50
  -9  -8   0   51.49    9.30
  -9  -7   0  238.08   19.10
  -7   9   0  248.88   19.10
  -9  -7   0  233.88   20.10
  -9  -7   0  206.88   19.30
   7  -9   0  236.98   19.30
   7  -9   0  207.18   31.00
  -7   9   0  260.67   18.20
   7  -9   0  210.68   19.60
   7  -9   0  236.68   20.20
   7  -9   0  232.78   18.60
   9   7   0  208.58   20.20
   7  -9   0  210.28   20.10
  -9  -7   0  225.98   19.90
   7  -9   0  247.08   18.50
   7  -9   0  244.58   19.10
   7  -9   0  238.68   20.80
  -9  -7   0  282.17   20.90
  -9  -7   0  249.68   21.30
  -7   9   0  264.07   17.40
   7  -9   0  239.68   19.30
  -9  -6   0   71.79   14.10
   9   6   0   74.19   13.10
  -9  -6   0   70.79   13.90
   6  -9   0   93.59   13.30
  -9  -6   0   49.99   12.40
   6  -9   0   75.49   13.10
  -9  -6   0   80.29   14.80
   6  -9   0  106.29   19.90
   6  -9   0   78.09   14.90
  -9  -6   0   74.59   12.00
  -6   9   0   79.79   26.10
   6  -9   0   96.89   12.70
  -9  -6   0   91.79   14.20
   6  -9   0   83.79   14.10
   6  -9   0   84.49   13.00
  -6   9   0   85.69   10.60
   6  -9   0   61.49   10.20
  -6   9   0   87.49   11.70
  -9  -6   0   74.29   13.60
   6  -9   0   64.59   11.50
  -6   9   0   68.49   12.10
   6  -9   0   79.29   12.70
   5  -9   0    4.10    6.70
  -5   9   0   12.80    8.00
   5  -9   0    3.00    6.20
   9   5   0   13.40   10.20
  -9  -5   0    2.80    8.60
   5  -9   0   12.40    6.60
   5  -9   0   15.40    6.80
   5  -9   0   25.50   11.10
   5  -9   0   33.60    9.70
  -9  -5   0    2.20    8.10
   9   5   0    9.90   10.20
  -5   9   0   -4.90    6.40
  -9  -5   0    0.30    5.80
  -5   9   0   11.90    5.60
  -9  -5   0   -0.90    6.60
   5  -9   0   -4.90    7.60
   5  -9   0    9.40    8.10
   5  -9   0   10.40    8.70
  -9  -5   0   -3.50    6.50
  -9  -5   0   -2.60    6.90
  -5   9   0   -3.60   10.80
   5  -9   0    8.40    7.10
  -9  -5   0   -6.50    6.70
  -9  -4   0   98.69   15.20
  -9  -4   0  108.79   14.10
  -9  -4   0   93.79   16.30
  -9  -4   0   97.69   14.60
   9   4   0   98.79   18.80
   4  -9   0   95.69   19.20
   9   4   0  150.28   19.00
  -4   9   0  109.69   14.20
   4  -9   0  138.09   14.70
   4  -9   0  102.99   14.90
  -4   9   0  122.79   18.80
   4  -9   0  114.49   13.00
  -9  -4   0  102.39   16.70
   4  -9   0  112.09   16.20
   4  -9   0  123.89   15.20
   4  -9   0  104.49   15.80
   4  -9   0   99.49   12.50
  -9  -4   0  118.79   17.80
   3  -9   0   12.70   10.30
   3  -9   0   11.40    6.20
   3  -9   0   13.60    6.20
   9   3   0    3.20    7.00
  -3   9   0   13.90    8.70
  -9  -3   0   -9.90   11.10
   9   3   0   -5.00   10.10
  -3   9   0   17.30   11.70
   3  -9   0   -0.50    9.40
  -9  -3   0   15.80    8.30
   9   3   0   -8.00    8.70
   2  -9   0    5.50    8.40
   2  -9   0   -2.30    8.20
   2  -9   0   -4.90    5.30
   9   2   0   -0.30    7.90
   2  -9   0    2.20    6.90
   9   2   0   -7.20    7.80
  -9  -2   0    6.70    7.90
  -2   9   0    7.50    7.40
  -2   9   0   -3.40    9.40
   9   2   0    3.40   10.80
  -9  -2   0  -14.90   10.80
  -1   9   0    6.20    9.50
   1  -9   0   28.40    8.80
   9   1   0   19.70   10.70
   9   1   0   21.50   14.60
   9   1   0   14.80    9.40
   1  -9   0   24.70    9.90
   1  -9   0   22.00    7.50
  -1   9   0   20.50    8.70
  -9  -1   0   33.30   10.40
  -9  -1   0   13.20   13.00
   1  -9   0   27.10   10.60
  -9   0   0    5.10    6.40
   0   9   0  -11.90    7.10
   0  -9   0   -4.10    4.80
   9   0   0   -9.00    7.10
   9   0   0   10.50   13.70
   0  -9   0    3.90    5.40
   0   9   0   -2.50    5.40
   0  -9   0    3.70    8.00
   0  -9   0    7.30    7.70
   9   0   0   -3.60   10.60
   1   9   0   29.50   10.90
   9  -1   0   18.50    9.30
  -9   1   0   19.50    7.60
  -1  -9   0   24.80   10.90
  -1  -9   0   15.90    9.40
   1   9   0   13.10    7.40
  -1  -9   0   34.90    9.30
  -1  -9   0   25.20    8.30
  -2  -9   0    4.20    7.40
   2   9   0   -2.60    7.60
  -2  -9   0   12.60    9.20
   2   9   0   -1.10    5.90
  -2  -9   0   -1.90    7.00
   9  -2   0   -0.70    6.80
  -2  -9   0    9.90    6.30
  -9   2   0    1.00    5.60
  -3  -9   0   -0.30    8.10
  -3  -9   0    5.50    7.80
   9  -3   0   14.60   10.10
   3   9   0   10.50    7.40
  -9   3   0   13.90    6.20
   3   9   0   14.00    9.30
  -3  -9   0    7.60    9.50
  -3  -9   0    0.80    6.60
   9  -4   0  116.09   16.00
   4   9   0  109.89   15.80
   9  -4   0   93.69   14.80
  -4  -9   0  104.49   13.80
  -4  -9   0   82.89   15.00
   9  -4   0  119.59   13.90
  -4  -9   0  124.99   15.10
  -4  -9   0   94.29   15.40
  -9   4   0  110.29   13.30
  -4  -9   0  113.99   19.60
  -4  -9   0  105.69   14.10
   4   9   0  120.59   13.90
  -9   4   0  125.09   19.00
  -9   4   0  115.59   16.30
  -4  -9   0   96.29   13.70
  -4  -9   0  116.49   15.70
  -9   4   0  130.09   19.60
   9  -5   0   16.00    8.10
   9  -5   0    2.90    9.30
  -5  -9   0    2.80    7.20
  -9   5   0   13.60    6.20
  -9   5   0    3.60    5.40
   9  -5   0    0.10    7.60
  -5  -9   0   18.80    9.10
  -5  -9   0    7.50    7.70
  -9   5   0    1.90    8.50
  -5  -9   0   -3.20    6.70
   9  -5   0    6.30    7.30
  -9   5   0   10.90    6.40
   5   9   0   -5.20    8.50
  -5  -9   0    5.50    8.90
  -5  -9   0   -5.00    8.50
  -5  -9   0   -5.30    8.80
   9  -5   0  -12.90    7.70
  -5  -9   0   21.50    9.20
   5   9   0   11.10    8.50
   9  -5   0    2.80    7.10
  -5  -9   0    3.40    7.30
   9  -6   0   93.59   14.10
  -6  -9   0   63.99   14.60
  -9   6   0   79.19   10.90
   9  -6   0   88.99   18.40
  -6  -9   0   74.29   13.00
   9  -6   0   67.19   11.70
   9  -6   0   64.79   12.30
  -9   6   0   90.09   14.70
  -6  -9   0   79.79   14.10
  -9   6   0   75.49   11.00
   9  -6   0   92.29   14.10
  -9   6   0   61.89   10.80
  -6  -9   0   75.29   14.00
   9  -6   0   90.19   14.10
  -6  -9   0   78.69   13.20
  -6  -9   0   58.39   12.30
  -6  -9   0   88.19   13.70
   9  -7   0  237.68   18.50
  -7  -9   0  266.27   19.30
  -9   7   0  254.67   22.60
  -7  -9   0  231.58   18.80
  -7  -9   0  255.37   20.40
   9  -7   0  222.68   20.40
   9  -7   0  245.08   21.20
   9  -7   0  227.38   18.60
   9  -7   0  230.28   20.20
   9  -7   0  266.37   33.80
  -7  -9   0  259.97   21.60
  -9   7   0  263.77   19.10
  -9   7   0  242.88   16.80
  -9   7   0  260.57   18.50
  -7  -9   0  231.78   21.30
  -7  -9   0  234.68   19.40
  -9   8   0   41.60    8.60
   9  -8   0   46.90    9.40
  -8  -9   0   66.79   11.50
  -8  -9   0   65.39   11.50
  -9   8   0   53.19    8.60
  -9   8   0   54.19   11.30
  -8  -9   0   45.20   10.10
  -8  -9   0   43.20    8.70
   9  -8   0   52.49   10.10
  -8  -9   0   48.70    9.80
   9  -8   0   45.30    9.50
   9  -8   0   51.79   13.90
   9  -8   0   41.70    8.20
  -8  -9   0   44.50   11.50
   9  -9   0  320.87   20.20
  -9  -9   0  296.97   20.20
  -9   9   0  326.87   23.10
  -9  -9   0  263.87   22.80
  -9  -9   0  305.57   21.70
  -9  -9   0  333.47   21.40
  -9   9   0  284.87   19.60
   9  -9   0  328.77   21.70
  -9   9   0  281.37   20.20
   9   9   0  300.57   22.10
   9  -9   0  322.07   25.90
  -9  -9   0  301.77   24.20
   9  -9   0  312.97   20.90
  -9  -9   0  327.37   21.10
   9  -9   0  274.27   21.80
 -10  -9   0   10.50    4.90
   9 -10   0   19.20   10.20
   9 -10   0   22.50    5.70
 -10  -9   0   20.50    5.10
  10   9   0   11.00    6.10
  -9  10   0   19.10    6.30
   9 -10   0   25.50    6.10
  -9  10   0   14.30    6.60
 -10  -9   0   19.40    6.70
 -10  -9   0   34.00    7.60
 -10  -9   0   18.60    5.70
  10   9   0   48.20    8.20
  10   9   0    1.20    8.90
  -9  10   0   24.70    5.60
   9 -10   0   26.30    6.20
   9 -10   0   24.60    6.60
  -8  10   0   67.09    9.70
 -10  -8   0   57.09   10.90
  10   8   0   41.00   10.80
  -8  10   0   54.19    9.20
 -10  -8   0   56.89   10.10
   8 -10   0   50.39    8.90
   8 -10   0   63.19   10.20
  -8  10   0   50.09    9.70
 -10  -8   0   52.59    9.70
   8 -10   0   53.69   12.80
  10   8   0   48.40    8.50
   8 -10   0   52.79    8.50
 -10  -8   0   57.49   10.00
  -8  10   0   69.59    7.40
   8 -10   0   56.19   10.60
 -10  -8   0   25.60    9.00
  10   8   0   45.60    9.60
 -10  -8   0   61.09    9.20
  -7  10   0   34.10    7.90
 -10  -7   0    1.60    9.90
 -10  -7   0   17.40    7.70
  -7  10   0   36.70    6.90
  -7  10   0   36.40    8.20
 -10  -7   0   23.40    6.40
 -10  -7   0   11.30    5.50
  10   7   0   28.70   10.90
   7 -10   0   60.19   11.30
   7 -10   0   38.60    8.70
   7 -10   0   21.50    7.30
   7 -10   0   42.70    9.00
   7 -10   0   28.50    6.50
 -10  -7   0   31.10   10.10
  10   7   0   38.70    9.20
 -10  -7   0   20.30    7.20
  -6  10   0   21.70    5.50
 -10  -6   0   14.90    7.50
 -10  -6   0   18.40    7.90
 -10  -6   0   11.70    7.10
   6 -10   0   15.70    7.10
  -6  10   0   14.30    6.90
   6 -10   0   23.00    6.90
   6 -10   0   24.20   11.30
  10   6   0   10.10    9.30
   6 -10   0   11.20    7.20
 -10  -6   0   18.00    7.30
   6 -10   0   12.60    7.00
   6 -10   0   12.70    6.70
   6 -10   0   17.10    7.90
   6 -10   0   13.50    7.80
 -10  -6   0   16.70    7.50
 -10  -6   0   12.40    8.30
 -10  -6   0   15.90    7.20
   6 -10   0   18.50    7.40
  -6  10   0   18.30    7.30
  10   6   0    2.40    9.40
   6 -10   0   10.30    6.10
  10   6   0   26.70    8.00
  -5  10   0  209.88   18.30
   5 -10   0  193.28   18.60
   5 -10   0  186.48   20.40
 -10  -5   0  185.68   18.50
 -10  -5   0  207.08   21.10
 -10  -5   0  189.78   23.60
 -10  -5   0  212.58   23.30
 -10  -5   0  196.48   19.00
  10   5   0  174.68   21.10
   5 -10   0  241.38   19.20
 -10  -5   0  192.48   20.40
   5 -10   0  211.48   22.70
   5 -10   0  193.18   21.90
   5 -10   0  162.08   19.30
   4 -10   0    1.40    9.00
   4 -10   0   -0.20    5.80
   4 -10   0    4.10    5.20
  10   4   0   13.10    9.90
 -10  -4   0   -1.60    7.60
  -4  10   0  -10.70   16.90
  10   4   0  -31.60   13.40
  -4  10   0    1.20    6.10
   4 -10   0   14.10    7.70
 -10  -4   0    2.70    7.70
   4 -10   0    7.60    6.50
 -10  -4   0   -4.50    6.50
 -10  -4   0   -1.00    7.70
 -10  -4   0   -3.60    6.00
 -10  -4   0   10.10    7.10
   4 -10   0    1.70    6.30
  10   4   0  -11.20    7.80
   4 -10   0    1.50    7.70
  10   4   0    5.90    8.50
   4 -10   0   -3.00    6.20
 -10  -4   0   -5.00    7.40
   4 -10   0   -6.10    7.10
  10   3   0   23.80   13.60
   3 -10   0   37.90   10.10
 -10  -3   0   35.30    9.90
  10   3   0   43.20   11.10
  -3  10   0   12.70    7.40
   3 -10   0   14.30    9.10
  10   3   0   16.60   10.10
   3 -10   0   43.60   12.90
   3 -10   0   25.60    7.50
 -10  -3   0   31.00    9.60
   3 -10   0   37.90    9.70
 -10  -3   0   30.90   10.00
  -3  10   0   40.80   13.90
 -10  -3   0   37.20   11.40
   3 -10   0   40.80   10.40
 -10  -3   0   33.20   10.00
   3 -10   0   39.50   10.30
   3 -10   0   39.10    9.50
 -10  -3   0   26.20    7.60
  10   3   0   22.00    9.00
 -10  -3   0   43.50   11.50
   3 -10   0   29.20    7.80
   2 -10   0   14.80    8.60
   2 -10   0   11.80    6.50
 -10  -2   0    2.70    8.40
  -2  10   0   25.00    9.90
   2 -10   0    6.00    8.40
   2 -10   0   12.10    6.70
 -10  -2   0    7.10   13.40
   2 -10   0   10.10    7.70
  10   2   0   -8.10    6.70
 -10  -2   0   22.90   10.10
   2 -10   0    4.70    5.90
   2 -10   0   -4.20    5.00
  10   2   0   10.30    9.30
   2 -10   0    3.70    9.30
  10   2   0   -1.90   12.10
 -10  -2   0   17.90    6.70
 -10  -2   0    5.80    9.80
 -10  -2   0   24.00   15.00
 -10  -2   0   11.50    9.10
  10   1   0   12.90    8.70
   1 -10   0   16.10    7.10
   1 -10   0   12.80    9.30
  10   1   0   31.70    9.50
   1 -10   0   10.20    7.00
   1 -10   0   16.90    9.20
 -10  -1   0    4.40    7.40
 -10  -1   0   -0.50    8.70
  -1  10   0   22.50   10.10
 -10  -1   0   -2.20   10.00
   0 -10   0   32.60   11.20
   0 -10   0   22.90   10.20
   0 -10   0   31.60    8.60
 -10   0   0   18.40   11.30
  10   0   0   25.40    9.50
   0 -10   0   50.89   10.50
   0 -10   0   51.79   12.70
   0 -10   0   49.80   12.90
   0 -10   0   41.30   13.10
  10   0   0    6.10    9.70
  10   0   0   30.80   11.20
 -10   0   0   20.80   10.70
 -10   0   0   24.30    7.50
   0 -10   0   39.40    9.40
 -10   0   0   24.80   16.20
   0  10   0   35.10   10.80
 -10   0   0   41.50    9.60
  10   0   0   52.99   10.80
   0 -10   0   25.30    9.50
  10  -1   0  -23.30    7.90
 -10   1   0   -7.60    9.40
 -10   1   0    9.40    6.90
  -1 -10   0    3.90    6.50
  -1 -10   0    2.90    7.90
   1  10   0    5.50    7.30
  -1 -10   0   12.60    6.60
  -1 -10   0    8.40    8.00
 -10   1   0    9.20    7.20
  10  -1   0    5.50    8.90
 -10   1   0   -2.50    6.80
  -2 -10   0   -0.70    6.00
  -2 -10   0   -6.30    7.80
  -2 -10   0   11.80    6.20
  -2 -10   0    7.40    6.90
  10  -2   0   -7.60   11.40
  10  -2   0    6.80    7.50
  -2 -10   0    8.60   10.10
 -10   2   0    5.00    8.50
 -10   2   0   14.90    7.80
  -2 -10   0   -7.10    7.80
  10  -2   0    8.30    7.50
  -2 -10   0   12.00    7.90
 -10   2   0    6.50    6.00
  10  -2   0    4.90    8.30
  10  -2   0    9.90    9.70
   2  10   0    0.50    8.00
  -2 -10   0   12.20    8.10
 -10   2   0    1.20    6.00
  -2 -10   0   12.90    7.40
  -3 -10   0   30.70   13.20
  -3 -10   0   74.69   11.00
 -10   3   0   26.80   10.40
   3  10   0   30.10   10.80
  10  -3   0   47.80   10.30
 -10   3   0   32.80    8.50
 -10   3   0   16.60    9.70
  -3 -10   0   36.30    9.20
  10  -3   0   25.80    9.20
   3  10   0   35.70   10.30
  10  -3   0   33.50   12.00
  10  -3   0    8.50    9.40
  -3 -10   0   20.20    8.30
  -3 -10   0   29.00   11.90
 -10   3   0   31.10    8.20
  -3 -10   0   21.10    9.90
  -3 -10   0   30.00    8.90
  -3 -10   0   48.30    9.10
  -3 -10   0   35.90    9.40
  -3 -10   0   37.80   10.10
  -4 -10   0   -3.60    7.30
  -4 -10   0  -10.50    6.90
   4  10   0   -1.40    9.10
  10  -4   0   15.50    8.10
  -4 -10   0    3.90    7.70
  -4 -10   0   12.30    7.80
  -4 -10   0   13.30    9.90
  10  -4   0    5.40    6.20
 -10   4   0   -3.20    5.60
  10  -4   0    4.20    9.00
  10  -4   0   -3.20    7.30
  -4 -10   0   -4.20    6.40
 -10   4   0    0.60    8.30
  -4 -10   0    5.10    7.10
 -10   4   0  -11.40    8.90
  -4 -10   0    1.90    7.80
  10  -4   0   -9.40    8.70
 -10   4   0    3.60    5.80
  10  -4   0    1.60    6.60
  -4 -10   0    6.30    8.20
  -4 -10   0    2.60    7.20
   4  10   0   -6.50    7.40
 -10   5   0  200.38   19.30
  10  -5   0  199.48   22.30
  -5 -10   0  188.58   21.60
  -5 -10   0  231.18   22.30
   5  10   0  206.78   29.40
 -10   5   0  183.78   16.80
  10  -5   0  173.78   17.80
  -5 -10   0  199.08   21.80
  10  -5   0  207.48   20.70
  -5 -10   0  233.98   25.60
 -10   5   0  212.08   19.40
  -5 -10   0  202.98   19.00
   5  10   0  206.28   22.00
  -5 -10   0  253.77   24.10
  10  -6   0   12.00    6.90
  -6 -10   0    4.00    7.20
  -6 -10   0   19.60    7.70
  -6 -10   0   22.60    8.30
 -10   6   0   13.20    6.00
  -6 -10   0   10.80    9.50
 -10   6   0   12.80    6.10
  10  -6   0   17.30    7.70
 -10   6   0   13.30    7.50
  10  -6   0   27.90   12.10
  -6 -10   0   14.40    7.20
  -6 -10   0   18.50    7.10
  10  -6   0   13.90    7.30
  -6 -10   0   19.30    7.20
  10  -6   0   26.50    8.10
 -10   7   0   25.30    6.40
 -10   7   0   10.60    7.60
  -7 -10   0   27.20    7.00
  10  -7   0   17.90    7.90
  -7 -10   0   24.30    7.60
  -7 -10   0   29.90    7.20
  -7 -10   0   23.30    7.80
  10  -7   0   24.80    7.00
  -7 -10   0   25.50   11.00
  10  -7   0   35.60    8.30
  10  -7   0   19.50    7.90
  -7 -10   0   31.00    7.50
  10  -8   0   53.39    9.40
 -10   8   0   61.09    8.70
  -8 -10   0   60.39   11.20
  -8 -10   0   68.19    9.70
  -8 -10   0   50.79   10.30
   8  10   0   54.99    9.80
  10  -8   0   42.30    8.40
  -8 -10   0   47.30    9.50
  -8 -10   0   47.40   10.70
  10  -8   0   54.79   13.50
 -10   8   0   62.89    8.80
  10  -8   0   47.00    7.90
  -8 -10   0   58.89    9.60
 -10   8   0   64.79   10.50
  10  -8   0   56.39   10.20
  10  -9   0   17.50    9.90
 -10   9   0   13.40    5.60
  -9 -10   0   11.90    5.10
  -9 -10   0   20.50    5.90
  10  -9   0   29.90    6.10
  10  -9   0   20.00    6.10
  -9 -10   0   16.80    4.90
   9  10   0   23.00    7.70
  -9 -10   0   16.20    5.90
  -9 -10   0   17.30    5.60
  10  -9   0   22.80    6.90
 -10 -10   0   32.70    6.80
 -10 -10   0   57.59    9.90
 -10  10   0   52.79    8.10
  10 -10   0   41.50    9.80
  10 -10   0   42.70    7.50
 -10 -10   0   49.10    8.70
 -10  10   0   38.50    7.70
  10  10   0   34.70    6.40
  10 -10   0   33.80    6.50
   9 -11   0   13.60    4.20
 -11  -9   0   24.20    4.60
 -11  -9   0   13.30    4.20
  11   9   0    8.50    4.50
 -11  -9   0   11.30    4.10
  -9  11   0    9.40    5.50
   9 -11   0   17.80    4.40
 -11  -9   0   10.10    4.10
   9 -11   0   23.90    6.80
 -11  -8   0   16.20    8.10
  11   8   0   21.10    8.20
   8 -11   0   16.20    5.40
 -11  -8   0    7.10    3.90
  -8  11   0   13.90    4.20
 -11  -8   0    9.90    7.40
 -11  -8   0   12.90    7.70
 -11  -8   0    8.30    5.60
 -11  -8   0   10.20    6.40
  11   8   0    4.70    6.40
   8 -11   0   16.40    5.00
  11   8   0   11.40    5.30
  -8  11   0   16.10    7.80
   7 -11   0    6.30    4.90
   7 -11   0    3.60    4.60
   7 -11   0    5.00    5.20
 -11  -7   0    9.00    4.60
 -11  -7   0    1.70    4.50
  -7  11   0    2.70    5.30
   7 -11   0   -1.10    5.10
 -11  -7   0   -0.80    5.30
  11   7   0    9.30    7.50
 -11  -7   0    1.70    4.30
   7 -11   0   -0.60    5.20
 -11  -7   0    0.90    6.90
  11   7   0    5.90    7.30
   7 -11   0   10.50    9.60
  -7  11   0    4.20    3.20
   7 -11   0    6.20    4.90
  -7  11   0    9.60    6.50
 -11  -7   0   -1.70    4.10
 -11  -7   0   -1.60    5.10
 -11  -6   0   40.30    8.20
  11   6   0   41.60   10.70
   6 -11   0   48.10   13.30
 -11  -6   0   22.20    9.20
  11   6   0   30.70    7.20
  11   6   0   31.60   11.00
   6 -11   0   67.89   11.00
   6 -11   0   36.80   17.70
 -11  -6   0   40.80    8.00
   6 -11   0   55.69   10.00
   6 -11   0   49.60    9.40
 -11  -6   0   42.90    8.90
 -11  -6   0   36.50    7.00
   6 -11   0   53.19    9.70
   6 -11   0   37.20    7.70
   6 -11   0   38.90    7.70
  -6  11   0   51.99   10.10
 -11  -6   0   32.60    7.80
 -11  -6   0   37.50    9.20
  -6  11   0   42.90    9.80
   6 -11   0   27.00    9.20
   5 -11   0   56.59    9.60
   5 -11   0   35.60   11.50
   5 -11   0   29.00    8.10
 -11  -5   0   19.10    9.20
   5 -11   0   32.70    7.60
  11   5   0   25.00   10.10
 -11  -5   0   42.80    9.50
   5 -11   0   26.80    7.80
  -5  11   0   38.80   10.20
 -11  -5   0   34.30    8.50
  -5  11   0   37.40    7.30
 -11  -5   0   48.00    9.30
 -11  -5   0   37.80    9.10
  11   5   0   31.30    9.20
   5 -11   0   28.20    7.50
   5 -11   0   44.30    9.40
   5 -11   0   37.40    8.70
 -11  -5   0   27.20    7.80
  11   5   0   48.00    9.80
   5 -11   0   63.59   14.70
 -11  -4   0   92.39   14.10
 -11  -4   0   67.79   13.10
  11   4   0   88.39   14.90
 -11  -4   0   75.09   15.20
  11   4   0   95.19   17.20
   4 -11   0  106.59   17.10
   4 -11   0   86.89   11.70
 -11  -4   0   78.09   12.40
 -11  -4   0   91.39   12.90
 -11  -4   0   86.89   12.90
   4 -11   0   62.69   12.90
 -11  -4   0   84.99   14.70
   4 -11   0   89.49   11.70
  11   4   0   82.09   12.80
   4 -11   0   87.49   12.60
   4 -11   0   79.19   11.50
  -4  11   0   91.29   10.30
   4 -11   0   65.99   11.00
   4 -11   0   92.89   13.10
   4 -11   0   85.99   12.70
 -11  -3   0   43.90   10.20
  -3  11   0   46.30    8.00
 -11  -3   0   26.30    8.70
   3 -11   0   68.49   11.70
   3 -11   0   40.50   10.50
  11   3   0   44.70   18.60
   3 -11   0   69.79   11.80
   3 -11   0   49.10   10.40
 -11  -3   0   41.00   10.50
  11   3   0   44.80    8.90
 -11  -3   0   40.50    9.00
 -11  -3   0   51.09    9.80
   3 -11   0   32.20    8.10
   3 -11   0   51.49    8.80
  11   3   0   54.89   10.80
 -11  -3   0   43.00    9.50
   3 -11   0   64.59   10.80
   3 -11   0   50.79   21.30
   2 -11   0    6.60    9.00
 -11  -2   0   -0.10    8.10
  11   2   0   11.40    7.00
 -11  -2   0   -0.80    9.50
   2 -11   0   14.60    6.60
   2 -11   0    8.60    6.20
  11   2   0    5.70    7.40
   2 -11   0   26.30    8.10
   2 -11   0    0.30    9.20
   2 -11   0   -0.30    7.30
  11   2   0    0.80    7.70
 -11  -2   0   10.10   12.90
   2 -11   0    1.80    6.20
  -2  11   0   15.40   10.20
   2 -11   0   11.60    7.90
 -11  -2   0    3.40    5.80
   2 -11   0    6.00    8.10
   1 -11   0   44.70   12.20
 -11  -1   0   44.00   10.70
  -1  11   0   31.70   13.00
 -11  -1   0   30.30   10.30
  11   1   0   53.69   13.90
   1 -11   0   51.69   10.70
   1 -11   0   48.70    8.60
   1 -11   0   59.89   11.70
  11   1   0   59.99   10.80
 -11  -1   0   52.29   10.20
 -11  -1   0   55.19   11.60
  11   1   0   34.90    8.50
  11   1   0   56.09   11.00
   1 -11   0   45.90   10.90
   1 -11   0   61.79   11.00
   1 -11   0   37.90    7.90
   1 -11   0   41.90   12.70
   1 -11   0   43.00   11.50
  11   0   0   14.20    8.10
 -11   0   0   -1.80    7.50
 -11   0   0    7.10    7.50
  11   0   0   -3.00    5.10
   0 -11   0   -3.20    5.70
   0 -11   0    2.70    5.30
 -11   0   0    6.50   10.20
   0 -11   0  -10.20    7.30
 -11   0   0   13.00    7.30
   0  11   0   -7.50    9.30
   0 -11   0    2.20    7.70
  11   0   0    4.50    7.70
   0 -11   0   -1.10    5.40
   0 -11   0   -0.40    5.40
  11   0   0    0.90    7.10
 -11   0   0   11.10    7.70
   0 -11   0   -7.60    8.90
   0 -11   0   -0.20    6.10
 -11   0   0   -0.80    4.90
   0 -11   0    0.00    7.40
  -1 -11   0   59.19   10.40
  -1 -11   0   39.90    8.80
  -1 -11   0   44.10   10.00
  -1 -11   0   38.90   11.10
  11  -1   0   32.30    7.60
 -11   1   0   35.40   10.50
  -1 -11   0   47.50    9.00
   1  11   0   65.59   15.50
 -11   1   0   47.10    9.70
  11  -1   0   39.00    9.90
 -11   1   0   53.69    9.90
 -11   1   0   23.70    9.30
  11  -1   0   57.09   10.40
  -1 -11   0   42.50   10.30
  11  -1   0   51.79   14.00
 -11   1   0   43.50    9.10
  11  -1   0   56.79   11.20
  -1 -11   0   21.10   12.50
  -1 -11   0   54.99    9.80
  -1 -11   0   45.80   10.90
 -11   2   0    8.00    9.40
  -2 -11   0   17.00    9.80
  -2 -11   0    1.50    6.60
   2  11   0   14.40   13.10
  -2 -11   0  -11.10    9.30
   2  11   0   -1.50    6.50
  -2 -11   0   -5.20    8.20
 -11   2   0   -4.20    9.60
  -2 -11   0   25.60   13.80
  11  -2   0    5.00    7.30
  11  -2   0   18.80   10.50
  -2 -11   0    1.90    6.80
  -3 -11   0   63.09   24.40
   3  11   0   35.10   11.50
  -3 -11   0   36.60    8.50
 -11   3   0   29.70   10.30
  -3 -11   0   41.60   10.40
  -3 -11   0   39.30    9.60
  11  -3   0   42.40   18.80
  11  -3   0   39.40    9.30
  11  -3   0   68.59   12.00
  -3 -11   0   77.69   12.40
  -3 -11   0   51.69   12.90
 -11   3   0   47.30    8.70
 -11   3   0   57.59    9.80
  11  -3   0   44.80   10.10
  -3 -11   0   49.10   10.00
  -3 -11   0   55.19    9.50
  -3 -11   0   49.30    8.90
 -11   3   0   38.00   10.00
  -3 -11   0   36.10   10.30
   4  11   0   89.29   14.30
  -4 -11   0   72.49   14.60
  -4 -11   0   98.49   15.30
  11  -4   0   74.99   12.10
  -4 -11   0   79.29   13.20
  11  -4   0   57.79   14.80
  -4 -11   0   88.49   12.40
  -4 -11   0   68.39   13.00
  11  -4   0   84.99   12.40
  -4 -11   0   82.69   12.10
 -11   4   0   81.89   10.90
  -4 -11   0   75.69   13.80
  -4 -11   0   96.49   13.60
  -4 -11   0  111.59   13.40
  -4 -11   0   84.09   10.90
  11  -4   0   63.79   12.20
 -11   4   0   86.99   11.30
 -11   5   0   25.30    7.00
  -5 -11   0   24.90   10.00
  -5 -11   0   33.40    8.10
  -5 -11   0   26.20    8.00
 -11   5   0   37.40    7.60
  11  -5   0   38.20    8.70
  -5 -11   0   44.60   10.00
  11  -5   0   18.80    7.80
  -5 -11   0   28.20    7.40
  -5 -11   0   45.10   12.80
 -11   5   0   38.10   11.60
  -5 -11   0   30.10    8.30
  11  -5   0   20.60   11.20
  -5 -11   0   38.40    7.80
  -6 -11   0   25.10    7.50
 -11   6   0   54.29   10.90
  11  -6   0   40.20   12.00
  11  -6   0   39.20    8.40
  -6 -11   0   40.20   11.40
  -6 -11   0   29.70   10.70
 -11   6   0   35.00    7.40
  11  -6   0   40.80   17.30
  -6 -11   0   34.40    7.70
  -6 -11   0   68.09   13.30
  -6 -11   0   28.90    7.20
  11  -6   0   33.40    8.20
  11  -6   0   45.70    8.20
  -6 -11   0   26.40    9.70
 -11   7   0   -1.20    5.70
  11  -7   0   -4.50    8.50
   7  11   0   -6.20    6.70
  11  -7   0    1.60    4.50
  -7 -11   0   -0.40    5.10
  11  -7   0   -3.50    5.40
  11  -7   0   12.20    5.90
  -7 -11   0    2.50    4.00
  -7 -11   0   14.90    7.70
  -7 -11   0    4.20    5.60
  -7 -11   0   11.90    8.20
  11  -7   0    1.70    5.20
 -11   7   0    3.80    3.50
  -7 -11   0   -0.30    4.40
  -7 -11   0    5.00    4.70
 -11   7   0   10.80    4.50
 -11   8   0   12.50    5.30
 -11   8   0    5.90    5.70
  -8 -11   0    7.50    8.40
  11  -8   0   16.20    5.80
  -8 -11   0   11.00    6.60
  -8 -11   0   16.10    7.30
  -8 -11   0   12.30    4.70
  11  -8   0    1.30    7.70
  -8 -11   0   10.30    7.00
  -8 -11   0   15.70    4.80
   9  11   0   10.80    5.40
  -9 -11   0   19.90    5.90
  11  -9   0   15.60    6.20
  -9 -11   0   15.10    4.50
 -11   9   0    9.10    3.10
   9  11   0   15.20    4.10
  11  -9   0   13.80    4.10
 -11   9   0    8.70    5.00
  -9 -11   0   21.90    5.70
  -9 -11   0   22.50    4.60
 -11   9   0   22.30    6.00
  -9 -11   0   17.40    5.10
   8 -12   0   19.50    4.70
  -8  12   0   17.80    5.00
 -12  -8   0    9.70    3.60
 -12  -8   0   14.20    3.80
  12   8   0   27.00    4.90
 -12  -8   0   30.40    5.80
   8 -12   0   15.90    4.70
  12   8   0   20.00    4.80
 -12  -8   0   14.90    3.90
  -7  12   0   94.49    7.20
   7 -12   0   89.79    9.20
 -12  -7   0  102.69   10.20
 -12  -7   0   83.49    9.80
  12   7   0   80.89    9.70
  -7  12   0   68.49   10.70
 -12  -7   0   82.89   11.50
   7 -12   0  109.09   10.10
 -12  -7   0   84.89    9.10
  12   7   0   88.69    8.90
   7 -12   0   90.49    8.70
   6 -12   0   51.49    8.40
  12   6   0   48.20    8.80
 -12  -6   0   40.20    7.60
  -6  12   0   54.29    9.00
   6 -12   0   59.99   10.50
 -12  -6   0   39.90    8.70
   6 -12   0   48.80   11.80
   6 -12   0   55.09    8.70
 -12  -6   0   41.60    7.30
 -12  -6   0   29.10   11.30
  12   6   0   68.79   13.00
   6 -12   0   51.69   10.60
   6 -12   0   45.00    7.70
  12   6   0   27.50   10.80
   6 -12   0   47.50    8.00
  -6  12   0   49.80    6.30
 -12  -6   0   27.70    6.50
  12   6   0   34.10    6.90
 -12  -5   0  101.09   11.20
  -5  12   0   81.19    8.00
  12   5   0   94.19   12.00
   5 -12   0   94.79   10.70
   5 -12   0  101.39   16.60
   5 -12   0   76.19   11.30
  12   5   0   90.79   10.90
   5 -12   0   79.69    9.30
   5 -12   0   92.19   10.20
   5 -12   0   89.59   11.00
  12   5   0   68.49   11.30
   5 -12   0   81.89   12.00
   5 -12   0   95.09   11.30
 -12  -5   0   73.09   11.10
  -5  12   0   94.49   13.90
  12   5   0   63.89   12.60
 -12  -5   0  111.59   11.90
 -12  -5   0   85.69   11.10
 -12  -5   0   76.29   11.60
   5 -12   0   71.99   12.10
   4 -12   0   -3.90    4.20
   4 -12   0    8.60    7.00
  12   4   0    0.50    4.70
 -12  -4   0   -2.30    4.70
 -12  -4   0    3.80    5.40
  12   4   0   -3.50    3.90
   4 -12   0    7.30    5.20
  -4  12   0   -0.10    5.50
  12   4   0    3.70    7.80
   4 -12   0    1.50    5.10
  -4  12   0   -1.10    3.40
  12   4   0    4.10    6.50
 -12  -4   0    2.00    5.90
   4 -12   0    3.00    5.70
   4 -12   0   -0.50    3.90
   4 -12   0   15.20    9.00
   4 -12   0   -6.00    4.80
   4 -12   0    1.80    4.20
 -12  -4   0   -2.40    3.80
 -12  -4   0    0.30    5.50
   3 -12   0    0.50    5.90
   3 -12   0   12.20    9.40
   3 -12   0   -3.40    8.60
 -12  -3   0    8.90    7.10
  -3  12   0   12.80    8.60
  12   3   0   12.10    5.80
 -12  -3   0   13.10    6.50
   3 -12   0    6.60    4.40
   3 -12   0   12.50    5.20
  -3  12   0   12.70    5.30
  12   3   0   21.50    9.40
 -12  -3   0    3.40    6.20
 -12  -3   0    7.30    6.10
 -12  -3   0   10.60    6.80
   3 -12   0   12.90    6.50
   3 -12   0    9.90    7.50
  12   3   0    7.90    5.10
   3 -12   0    1.60    7.00
   3 -12   0    9.60    5.30
  12   3   0   18.00    7.20
  12   2   0   13.60    9.60
  -2  12   0   16.80    9.20
  -2  12   0   -1.00    8.50
   2 -12   0   12.90    5.60
 -12  -2   0   12.30    6.90
 -12  -2   0   20.30    7.10
  12   2   0   17.50    6.20
   2 -12   0   24.20    7.20
  12   2   0   16.80    7.00
   2 -12   0   12.70    7.30
   2 -12   0   18.70    6.40
   2 -12   0   32.30    8.30
   2 -12   0    3.20   12.50
   2 -12   0   16.80    5.90
  12   2   0   11.70    5.20
 -12  -2   0   20.50    7.30
 -12  -2   0    9.40    8.20
   2 -12   0   14.50    7.00
   1 -12   0   24.00   11.90
  12   1   0   14.00    6.30
   1 -12   0   19.60    7.90
  12   1   0   13.40    5.50
 -12  -1   0    6.70    6.60
 -12  -1   0   21.90    6.60
  12   1   0   16.70    9.40
   1 -12   0   22.30    9.80
 -12  -1   0   23.50    7.80
   1 -12   0   15.00    5.90
 -12  -1   0    4.80   10.90
   1 -12   0   23.10    5.90
   1 -12   0   12.70    5.80
   1 -12   0   11.10    6.60
   1 -12   0   24.50    8.10
  -1  12   0   23.20    6.90
   1 -12   0   11.40    7.10
   0 -12   0   83.69   12.80
   0 -12   0  109.39   11.30
   0 -12   0   81.99   11.90
   0 -12   0   91.39   12.10
 -12   0   0  102.19   14.50
   0 -12   0   71.39   15.80
   0 -12   0   91.39   12.80
  12   0   0   74.79   12.60
   0 -12   0   89.69   15.00
 -12   0   0   91.19   12.00
   0 -12   0   90.39   10.90
  12   0   0   93.39   16.00
  12   0   0   90.49   10.50
  12   0   0   84.79   12.00
 -12   0   0   75.89   12.60
   0 -12   0   79.39   13.40
  -1 -12   0   11.20    9.30
  -1 -12   0    4.30    8.50
  -1 -12   0   11.90    6.60
  12  -1   0   17.80    6.90
  -1 -12   0   12.00    7.50
 -12   1   0   20.00    6.70
  -1 -12   0   28.20    8.10
 -12   1   0   30.70    8.80
  -1 -12   0   16.20    6.50
  12  -1   0   32.10   11.60
  12  -1   0    6.90    6.90
  -1 -12   0   13.10    5.50
   1  12   0   13.30    7.50
  -1 -12   0   19.30    8.30
  -1 -12   0   15.10    5.60
 -12   1   0   21.00    6.60
  -2 -12   0   24.80    7.80
  -2 -12   0   15.30    7.50
 -12   2   0   10.50    6.80
  -2 -12   0   14.30    6.20
  -2 -12   0   15.30    6.10
  -2 -12   0   18.50   10.00
  12  -2   0   15.60    5.90
  12  -2   0    7.20    7.80
  -2 -12   0   19.80    7.10
 -12   2   0    7.90    5.70
 -12   2   0    0.30    7.00
  12  -2   0   11.10   12.70
  -2 -12   0   24.70    6.60
  12  -2   0    4.00    5.80
  -2 -12   0   21.00    7.40
 -12   3   0    3.60    5.70
  -3 -12   0   -2.70    8.80
   3  12   0    8.20    9.20
  12  -3   0   14.60    6.10
 -12   3   0    3.20    8.50
  -3 -12   0   10.50    7.10
 -12   3   0   13.90    7.50
  12  -3   0   15.70    9.80
  -3 -12   0    8.20    6.60
  -3 -12   0    6.00    6.60
  -3 -12   0   12.10    5.80
 -12   3   0   14.10    6.00
  -3 -12   0   11.40    5.80
  -3 -12   0   16.30   10.40
  12  -3   0   11.00    6.40
 -12   4   0    3.40    4.60
  -4 -12   0    7.00    6.80
  -4 -12   0    4.60    5.10
   4  12   0    1.40    6.70
   4  12   0    5.10    8.70
  -4 -12   0    3.50    4.80
  -4 -12   0   -6.80    8.90
  12  -4   0    0.50    4.40
  -4 -12   0    5.40    5.70
  12  -4   0    5.70    8.10
  -4 -12   0   -5.70    4.90
 -12   4   0   -2.20    4.20
  12  -4   0   -2.40    5.40
  -4 -12   0  -17.60    8.70
  -4 -12   0    3.60    5.40
  -4 -12   0   12.80    9.90
  12  -5   0   96.59   11.00
  12  -5   0   90.59   16.40
  -5 -12   0   74.69   10.10
  -5 -12   0   85.39   11.50
  12  -5   0   72.89   10.40
   5  12   0  119.59   14.40
 -12   5   0   89.99   10.30
  -5 -12   0  100.89   14.10
  -5 -12   0   93.39   11.20
  -5 -12   0   87.79   10.70
 -12   5   0   88.09    9.50
  -5 -12   0   89.69   10.40
  -6 -12   0   41.70    7.80
  -6 -12   0   46.70    8.80
  -6 -12   0   47.80    8.90
  -6 -12   0   47.60   15.90
  12  -6   0   41.80    7.50
 -12   6   0   36.40    6.70
  -6 -12   0   60.59   10.60
  12  -6   0   42.50    8.10
  -6 -12   0   50.29    9.30
  12  -6   0   22.70   10.50
 -12   6   0   48.00    7.50
  -6 -12   0   41.70    9.90
  -7 -12   0   94.79   13.60
  -7 -12   0   92.19    9.50
  -7 -12   0   97.19    9.10
  12  -7   0  101.59   11.80
 -12   7   0   70.59    7.80
   7  12   0   81.79   10.10
  -7 -12   0   98.79    9.80
  12  -7   0   98.59    9.20
  -8 -12   0   19.40    5.20
  -8 -12   0   11.20    3.40
  -8 -12   0   10.40    4.80
 -12   8   0   21.50    4.60
 -12   8   0   16.00    5.00
  12  -8   0   11.20    3.50
   8  12   0   12.00    4.70
  -8 -12   0   17.80    5.40
  -6  13   0   67.99    9.60
   6 -13   0   99.99   12.90
 -13  -6   0   60.89    9.60
 -13  -6   0   71.79   10.40
 -13  -6   0   83.59    8.70
 -13  -6   0   92.79   10.40
   6 -13   0   92.19    7.80
  13   6   0   98.89   12.20
   6 -13   0   73.59    7.40
   6 -13   0   97.39    8.50
 -13  -5   0   -2.20    3.30
   5 -13   0   -2.60    5.00
 -13  -5   0   -1.50    3.50
   5 -13   0    1.20    3.10
   5 -13   0   15.10    5.50
  -5  13   0    2.00    2.50
  13   5   0   -1.80    2.70
   5 -13   0   -4.20    3.80
 -13  -5   0    6.90    4.60
   5 -13   0    1.90    3.70
 -13  -5   0    1.30    3.40
 -13  -5   0   -0.20    4.90
   5 -13   0    3.40    5.80
   5 -13   0   -0.50    4.40
  13   5   0    0.50    3.20
   4 -13   0   30.50    5.80
 -13  -4   0   24.30    6.70
   4 -13   0   43.70    8.80
 -13  -4   0   56.69    8.90
   4 -13   0   27.60    6.70
  13   4   0   45.90    6.00
  13   4   0   33.50    9.90
   4 -13   0   50.99    8.90
  13   4   0   41.10   10.40
  -4  13   0   41.50    5.90
 -13  -4   0   51.39    8.90
   4 -13   0   48.20    7.60
   4 -13   0   78.69   14.90
  13   3   0    3.70    3.60
  -3  13   0    7.90    3.60
 -13  -3   0   -2.90    4.10
 -13  -3   0   -6.80    4.30
   3 -13   0    1.40    3.60
   3 -13   0    8.20    6.20
  -3  13   0   -3.70    6.40
   3 -13   0   -0.80    6.50
   3 -13   0    7.50    4.10
   3 -13   0    3.00    5.20
 -13  -3   0   -3.90    3.70
   3 -13   0   -3.50   15.40
  13   3   0   -4.30    3.70
   3 -13   0   -0.70    4.00
  13   3   0    7.00    7.70
   3 -13   0    7.00    9.70
 -13  -2   0   26.10    7.10
  -2  13   0   41.60    6.70
   2 -13   0   40.20    8.70
   2 -13   0   42.00    8.80
 -13  -2   0   51.39    9.30
  13   2   0   27.90    6.30
   2 -13   0   26.40    6.20
   2 -13   0   30.60    5.80
 -13  -2   0   21.50    6.10
  -2  13   0   21.70    7.90
   2 -13   0    2.40    8.50
  13   2   0   39.50   11.10
  13   2   0   26.20    6.30
   2 -13   0   26.10    7.00
   2 -13   0   22.60    6.40
   2 -13   0   30.60    6.30
  13   1   0  189.18   15.10
   1 -13   0  206.88   15.20
  13   1   0  211.88   15.50
   1 -13   0  177.78   19.40
 -13  -1   0  217.18   16.80
   1 -13   0  168.48   17.60
  -1  13   0  177.48   16.90
 -13  -1   0  203.48   15.70
   1 -13   0  194.98   17.20
   1 -13   0  205.48   15.90
 -13  -1   0  177.28   16.50
   1 -13   0  208.58   15.00
   1 -13   0  196.98   15.50
  13   1   0  204.08   20.40
  -1  13   0  176.28   13.40
   1 -13   0  178.88   16.40
 -13   0   0    3.60    4.40
  13   0   0    1.70    8.80
   0 -13   0    4.90    4.40
  13   0   0   -0.40    4.00
 -13   0   0   -5.70    5.20
   0 -13   0    5.00    6.40
   0  13   0    6.80    4.80
   0 -13   0    1.20    4.00
   0 -13   0    3.00    3.90
   0  13   0    5.30    6.10
   0 -13   0   -0.50    6.40
   0 -13   0    4.50    5.20
   0 -13   0   -9.40    5.10
   0 -13   0   -0.40    4.90
   0 -13   0  -15.30    7.60
  13   0   0    3.10    4.90
  -1 -13   0  196.48   19.30
  -1 -13   0  155.68   16.40
  -1 -13   0  187.08   15.40
  13  -1   0  219.68   15.50
   1  13   0  184.68   14.20
  13  -1   0  200.28   19.80
 -13   1   0  200.28   13.90
  -1 -13   0  152.78   17.10
 -13   1   0  186.88   16.40
  -1 -13   0  194.48   15.10
  -1 -13   0  196.88   14.80
  -1 -13   0  170.38   14.30
  -1 -13   0  205.38   17.60
  -1 -13   0  204.48   16.60
 -13   1   0  200.88   16.70
  13  -1   0  194.38   14.90
 -13   2   0   33.70    7.40
  13  -2   0   29.40    6.60
   2  13   0   30.00    9.20
   2  13   0   26.10    6.60
  -2 -13   0   34.70    7.20
  13  -2   0   27.30    9.90
 -13   2   0   37.50    7.30
 -13   2   0   29.90    6.30
  -2 -13   0   42.50    7.60
  13  -2   0   32.70    6.30
  -2 -13   0   39.40    9.70
  -2 -13   0   31.00    7.40
  -2 -13   0   29.80    8.80
  -2 -13   0   23.60    6.00
  -2 -13   0   24.30    9.80
  -2 -13   0   29.80    7.50
  -3 -13   0   -0.90    4.40
  -3 -13   0   -2.70    4.90
  -3 -13   0   -2.70    3.70
  -3 -13   0    6.70    5.00
 -13   3   0    3.70    4.20
   3  13   0    6.20    5.80
  13  -3   0    4.90    4.10
   3  13   0   -1.10    5.50
  13  -3   0    0.40    4.90
  -3 -13   0   -0.50    4.90
  -3 -13   0    1.50    4.30
  -3 -13   0   20.20    9.00
 -13   3   0    2.70    4.50
  -3 -13   0    2.90    6.50
 -13   4   0   50.89    7.60
  -4 -13   0   49.90    7.50
  -4 -13   0   40.90    7.00
  13  -4   0   45.70    8.00
   4  13   0   60.49    9.10
 -13   4   0   38.90    6.80
  -4 -13   0   26.60    7.40
  -4 -13   0   28.50    9.60
  13  -4   0   43.80    9.40
  -4 -13   0   36.80    7.60
  -4 -13   0   20.70    6.70
  -4 -13   0   47.00   10.10
  13  -5   0    8.20    3.90
 -13   5   0    6.60    3.70
  13  -5   0    2.70    4.90
  -5 -13   0    2.10    4.00
  -5 -13   0    4.00    4.70
  -5 -13   0    2.00    3.80
   5  13   0    0.80    4.80
 -13   5   0    4.70    3.10
  -5 -13   0   -0.70    3.90
  -5 -13   0    0.90    3.50
  -6 -13   0   76.79    9.20
   6  13   0   74.89    7.90
  -6 -13   0   83.99    7.70
 -13   6   0   77.79    8.20
  -6 -13   0   91.99   10.00
  -6 -13   0   86.09    7.70
   3 -14   0   75.09    7.30
 -14  -3   0   88.79    8.40
   3 -14   0   77.89    8.00
   3 -14   0   61.09    8.00
 -14  -3   0   51.79    7.10
  14   3   0   71.39    7.40
   3 -14   0   65.19    7.40
   3 -14   0   52.69    8.80
   3 -14   0   76.19    7.40
  -3  14   0   82.19    7.60
 -14  -2   0   17.10    5.10
   2 -14   0   27.90    6.50
  -2  14   0   36.20    5.20
  14   2   0   38.60    8.80
   2 -14   0   26.20    7.70
 -14  -2   0   46.30   10.30
  14   2   0   32.70    7.20
   2 -14   0   28.30    6.40
   2 -14   0   20.50    5.70
  -1  14   0   27.40    4.70
  14   1   0   23.90    5.30
   1 -14   0   24.10    5.40
   1 -14   0   28.10    6.50
   1 -14   0   35.40    5.10
   1 -14   0   21.50    4.90
   1 -14   0   40.80    6.20
 -14  -1   0   34.10    5.90
  14   1   0   35.30    5.90
   1 -14   0   31.70    6.90
 -14   0   0   47.30    8.10
   0 -14   0   45.60    6.40
   0 -14   0   34.90    7.20
  14   0   0   52.29    6.60
   0 -14   0   48.70    6.80
 -14   0   0   56.49    7.20
   0  14   0   51.39    6.60
   0 -14   0   46.50    7.40
   0 -14   0   29.70    9.60
  14   0   0   54.59    7.90
  -1 -14   0   39.00    6.10
  14  -1   0   49.60    9.10
   1  14   0   21.80    6.30
  -1 -14   0   25.30    5.30
  -1 -14   0   30.60    6.00
  -1 -14   0   40.00    6.60
 -14   1   0   39.50    7.40
  14  -1   0   34.70    6.10
   1  14   0   38.70    6.30
  -1 -14   0   28.60    7.20
  -1 -14   0   26.60    6.50
   2  14   0   21.60    7.50
   2  14   0   46.40    6.30
  -2 -14   0   21.90    5.80
  14  -2   0   39.20    6.70
  -2 -14   0   39.40    9.00
  -2 -14   0   35.70    6.10
  -2 -14   0   40.60    6.70
  14  -2   0   48.30    7.90
  -2 -14   0   29.20    5.90
  -3 -14   0   58.59    8.00
  14  -3   0   96.49   11.40
  -3 -14   0   63.59    6.90
   3  14   0   78.89    7.60
  -3 -14   0   62.99    8.10
  14  -3   0   78.39    8.60
  -3 -14   0   77.19    7.70
   1   0  -1  583.64   26.80
   1   0  -1  574.24   26.70
  -1   0  -1  589.74   26.90
   0  -1  -1  564.74   26.00
   0  -1  -1  585.84   26.10
  -1   0   1  621.94   26.80
   1   0   1  603.94   26.80
   0   1   1  589.44   26.50
   1   0   1  607.54   27.10
   0   1   1  561.44   26.50
   1   1  -1 1044.00   45.60
   1  -1  -1 1042.70   46.30
  -1   1  -1  957.80   46.50
   1  -1  -1 1046.60   46.70
  -1  -1  -1 1056.89   45.50
  -1  -1  -1  996.40   45.30
  -1   1   1 1044.60   46.30
   1  -1   1 1032.90   46.40
  -1  -1   1 1013.80   44.30
   1   1   1 1044.40   46.20
   1  -1   1 1059.49   46.20
  -1  -1   1 1031.30   44.40
  -1   2  -1 2710.13  128.09
   2   1  -1 2906.21  128.09
  -2  -1  -1 2857.01  128.09
   2   1  -1 2781.92  127.39
  -1   2  -1 2702.13  127.29
   1  -2  -1 2867.21  127.89
   1  -2   1 3078.29  127.69
  -1   2   1 2995.70  128.79
   2   1   1 3041.80  128.09
   2   1   1 3094.09  128.79
  -1   2   1 2911.71  127.79
  -1   2   1 2901.01  127.29
  -1   2   1 3008.50  128.89
  -2  -1   1 3122.59  127.99
   0   2  -1   33.40    3.30
  -2   0  -1   32.20    4.20
   0   2  -1   33.50    3.40
   2   0  -1   36.90    4.20
   0  -2  -1   35.30    3.30
   2   0  -1   28.80    3.70
   0  -2  -1   29.90    3.50
   2   0   1   32.70    3.90
   0   2   1   35.70    3.80
   0   2   1   34.90    3.70
   2   0   1   36.30    4.30
   0  -2   1   30.70    2.20
   0   2   1   26.60    3.00
   0  -2   1   33.10    2.30
  -2   0   1   33.20    4.20
  -2   1  -1 3021.70  128.19
   2  -1  -1 3028.70  128.19
  -1  -2  -1 3045.50  125.69
   2  -1  -1 3063.59  128.79
   1   2  -1 2826.12  124.79
  -1  -2  -1 2988.50  125.79
   1   2  -1 2989.20  126.19
   1   2   1 2833.12  126.89
   2  -1   1 2881.51  128.39
  -2   1   1 2793.92  127.99
   2  -1   1 2815.22  127.89
   1   2   1 2661.43  125.69
   2   2  -1  765.32   36.20
   2  -2  -1  781.22   38.30
   2   2  -1  788.02   37.30
  -2  -2  -1  789.32   40.20
  -2   2  -1  775.72   38.00
  -2  -2  -1  798.92   37.00
   2  -2  -1  825.02   39.10
   2  -2   1  807.02   38.90
  -2   2   1  715.93   39.70
  -2   2   1  784.42   39.10
  -2  -2   1  783.02   35.90
  -2  -2   1  793.52   36.10
   2  -2   1  810.72   38.30
   2   2   1  786.22   36.90
  -2   2   1  796.52   38.20
   2   2   1  809.42   37.90
  -2   3  -1 1342.57   65.59
   3   2  -1 1410.46   65.09
  -3  -2  -1 1480.45   66.29
   2  -3  -1 1397.36   66.29
  -2   3  -1 1411.66   67.09
   3   2  -1 1438.76   65.99
  -2   3   1 1439.06   67.49
   2  -3   1 1423.56   66.19
  -3  -2   1 1423.06   65.69
   3   2   1 1442.96   65.69
   2  -3   1 1362.86   66.89
   3   2   1 1445.46   66.49
  -2   3   1 1422.76   65.99
   1  -3  -1 1854.01   87.19
   3   1  -1 1947.61   88.49
   3   1  -1 1954.10   87.59
  -1   3  -1 1841.02   87.99
  -1   3  -1 1901.61   87.89
  -1   3  -1 1871.71   86.79
  -3  -1  -1 1992.00   88.79
  -1   3   1 1951.20   88.39
   3   1   1 2016.90   88.99
  -1   3   1 1886.91   88.49
   3   1   1 2073.19   88.29
  -1   3   1 1970.50   87.29
  -3  -1   1 2065.89   88.49
   1  -3   1 1983.50   87.09
   0   3  -1 1466.75   66.89
   3   0  -1 1513.05   68.09
   0  -3  -1 1549.74   66.49
   3   0  -1 1598.94   69.49
  -3   0  -1 1518.65   68.99
   0   3  -1 1498.05   65.79
   0  -3  -1 1453.55   66.39
   3   0  -1 1495.35   67.99
   0   3  -1 1442.16   66.99
   0   3   1 1401.86   67.59
  -3   0   1 1509.65   68.79
   0   3   1 1495.25   66.39
   3   0   1 1549.24   68.39
   0  -3   1 1482.25   65.49
   0   3   1 1460.85   67.39
   3   0   1 1452.95   68.99
   0  -3   1 1394.66   65.39
   3  -1  -1 1882.01   86.89
  -3   1  -1 1966.80   87.19
  -3   1  -1 1917.41   87.29
   3  -1  -1 1940.21   88.19
   1   3  -1 1854.81   83.19
   1   3  -1 1896.01   84.69
   3  -1  -1 1903.11   86.49
  -1  -3  -1 1965.00   84.09
  -1  -3  -1 1922.31   83.99
   1   3   1 1895.71   84.09
   1   3   1 1868.91   85.39
  -1  -3   1 1918.81   82.69
   3  -1   1 1888.41   86.59
  -3   1   1 1891.11   87.19
   3  -1   1 1927.71   87.09
   3  -1   1 1945.51   87.89
  -1  -3   1 1882.41   82.59
  -3   2  -1 1411.76   66.59
  -3   2  -1 1387.96   66.49
   3  -2  -1 1454.35   67.09
  -2  -3  -1 1424.96   63.89
  -2  -3  -1 1431.96   63.99
   3  -2  -1 1439.56   67.69
   2   3  -1 1418.46   64.89
   2   3  -1 1379.96   63.19
   3  -2   1 1451.65   66.99
   3  -2   1 1397.26   67.39
  -2  -3   1 1402.26   62.99
   2   3   1 1387.36   65.59
  -2  -3   1 1442.96   63.09
  -3   2   1 1489.65   68.39
   2   3   1 1370.56   63.79
  -3   2   1 1400.76   66.49
  -3   2   1 1393.56   66.69
   3   3  -1  827.02   41.70
   3   3  -1  852.81   40.90
  -3  -3  -1  863.21   41.80
  -3   3  -1  889.51   44.80
  -3  -3  -1  808.82   41.20
  -3   3  -1  802.12   42.10
   3  -3  -1  860.61   43.60
   3  -3  -1  855.71   44.30
  -3   3  -1  883.11   43.20
  -3  -3   1  765.52   40.70
  -3   3   1  837.02   42.90
  -3  -3   1  838.82   40.80
   3  -3   1  880.61   43.60
  -3   3   1  793.12   42.40
  -3   3   1  895.11   45.10
   3   3   1  879.81   42.60
   3   3   1  845.02   41.40
   3  -3   1  842.72   44.00
  -3   4  -1 1022.10   50.39
  -3   4  -1  970.10   51.79
   4   3  -1 1006.20   49.80
   3  -4  -1  987.30   50.79
  -4  -3  -1  996.30   50.09
   4   3  -1  969.00   48.50
  -3   4   1 1001.40   50.39
   3  -4   1  983.80   50.59
  -4  -3   1  933.71   56.49
   4   3   1  977.70   50.19
  -3   4   1  943.01   51.79
  -4  -3   1 1014.20   49.70
   4   3   1  982.90   49.00
  -2   4  -1  131.29   11.80
  -2   4  -1  133.59   10.80
   4   2  -1  130.09   11.10
   2  -4  -1  141.39   11.50
  -4  -2  -1  133.69   11.60
   4   2  -1  137.29   10.90
  -2   4   1  118.69   10.60
   4   2   1  120.29   11.30
   4   2   1  129.89   11.00
   2  -4   1  111.29   10.40
  -2   4   1  129.39   11.80
  -4  -2   1  131.29   11.30
  -1   4  -1  502.55   28.00
   1  -4  -1  500.65   27.00
   4   1  -1  526.95   27.80
   4   1  -1  533.05   28.90
  -4  -1  -1  510.55   29.50
  -1   4  -1  507.35   27.60
   1  -4   1  481.35   26.40
   4   1   1  504.95   28.00
  -4  -1   1  524.05   29.30
   4   1   1  492.05   28.70
  -1   4   1  526.45   28.40
  -1   4   1  496.55   28.50
   0   4  -1  394.96   22.60
   4   0  -1  418.86   23.50
   4   0  -1  412.16   24.70
   4   0  -1  430.86   23.80
   0  -4  -1  407.96   26.10
  -4   0  -1  404.96   24.40
   0   4  -1  438.86   21.30
   0  -4  -1  385.16   22.00
   0   4  -1  437.26   23.00
   4   0   1  410.06   24.90
   0   4   1  422.66   23.50
   0  -4   1  413.96   21.20
   4   0   1  394.46   23.50
   0  -4   1  412.86   21.50
   0   4   1  410.86   21.70
   4   0   1  415.96   23.80
  -4   0   1  381.26   24.00
   0   4   1  386.66   23.00
  -4   1  -1  444.86   27.30
   1   4  -1  470.45   24.00
  -1  -4  -1  460.75   26.30
  -1  -4  -1  474.75   24.70
   4  -1  -1  495.55   27.50
   4  -1  -1  509.55   28.90
   1   4  -1  482.85   25.60
  -4   1  -1  504.95   28.50
   1   4   1  493.95   26.20
   4  -1   1  508.65   27.80
  -1  -4   1  493.25   23.90
  -4   1   1  496.05   28.30
  -1  -4   1  516.35   24.10
   4  -1   1  475.35   28.60
   4  -1   1  514.45   28.30
   1   4   1  513.55   24.90
   4  -2  -1  123.39   11.80
  -2  -4  -1  116.49    9.30
   2   4  -1  116.19    9.90
   2   4  -1  112.99    8.60
  -2  -4  -1  113.49    9.10
   4  -2  -1  132.19   12.00
  -4   2  -1  130.89   12.10
  -4   2  -1  139.99   12.30
   4  -2  -1  114.79   12.00
  -4   2   1  135.29   12.40
   4  -2   1  120.79   11.60
  -2  -4   1  120.19    8.60
  -4   2   1  140.99   13.10
   2   4   1  128.99   10.80
   4  -2   1  138.19   12.20
   4  -2   1  134.99   12.60
  -4   2   1  142.79   12.30
  -2  -4   1  135.19    8.90
   2   4   1  157.08    9.90
   3   4  -1  979.00   48.70
   4  -3  -1  967.50   52.09
  -3  -4  -1  933.81   47.90
  -3  -4  -1  988.90   48.20
  -4   3  -1 1035.70   66.49
  -4   3  -1  980.20   50.59
   3   4  -1  959.50   47.20
   4  -3  -1  998.60   51.29
  -3  -4   1 1011.80   47.50
   3   4   1  955.70   49.10
   3   4   1  977.70   47.90
   4  -3   1  982.00   52.19
  -4   3   1  971.00   50.69
  -3  -4   1  938.61   47.10
  -4   3   1 1004.30   50.89
   4  -3   1 1067.59   51.79
  -4   3   1  972.80   52.69
   4   4  -1  329.67   21.60
   4   4  -1  323.57   22.30
  -4  -4  -1  367.16   23.50
   4  -4  -1  392.86   25.60
  -4   4  -1  369.36   26.10
  -4   4  -1  345.47   24.10
  -4  -4   1  319.07   22.20
   4   4   1  357.56   23.40
  -4   4   1  396.86   25.00
   4  -4   1  370.76   24.90
  -4   4   1  368.16   26.30
   4   4   1  366.66   22.80
   4  -5  -1  143.29   15.70
   5   4  -1  133.39   12.90
  -4   5  -1  146.59   16.70
  -4   5  -1  158.28   15.40
  -5  -4  -1  139.39   14.50
   4  -5  -1  153.98   15.30
  -5  -4  -1  155.08   14.20
   5   4  -1  143.09   14.50
  -5  -4   1  170.18   15.40
  -4   5   1  165.68   17.30
  -5  -4   1  157.58   14.40
   5   4   1  144.69   13.90
   4  -5   1  159.28   19.20
  -4   5   1  159.18   15.60
   4  -5   1  165.08   15.70
   5   4   1  174.28   15.60
  -5  -3  -1   97.39   11.60
  -3   5  -1   85.99   10.70
   5   3  -1  108.89   11.80
   3  -5  -1  113.69   12.20
   5   3  -1   97.99   10.60
  -3   5  -1   65.99   10.80
   5   3   1  103.59   11.80
   5   3   1  117.79   11.70
  -5  -3   1  109.29   11.70
  -3   5   1  142.59   14.10
   3  -5   1  129.69   12.70
  -3   5   1  136.79   12.50
   5   2  -1 2031.50   92.09
   5   2  -1 1955.60   93.29
  -5  -2  -1 1972.90   93.59
   2  -5  -1 1938.91   92.49
  -2   5  -1 1782.82   93.59
  -2   5  -1 1914.21   91.19
  -2   5  -1 1956.10   93.29
  -2   5   1 2001.10   91.79
   5   2   1 2102.79   92.59
  -2   5   1 1892.91   93.59
   5   2   1 1930.71   93.49
  -5  -2   1 2007.40   93.39
   2  -5   1 1919.61   91.89
   5   1  -1   58.29    8.90
   1  -5  -1   62.89    7.90
   5   1  -1   50.09    7.80
  -1   5  -1   87.69    9.30
  -1   5  -1   93.59    8.50
  -1   5  -1   70.99    9.20
  -5  -1  -1   41.90    9.00
   5   1   1   54.59    8.10
  -1   5   1   58.59    7.40
  -1   5   1   60.29    8.30
  -5  -1   1   61.59    8.90
   1  -5   1   83.39    8.40
  -1   5   1   56.59   11.20
   1  -5   1   61.59   14.20
   5   1   1   71.39    9.20
   0   5  -1  141.19   11.80
   0   5  -1  155.28   11.00
   5   0  -1  137.19   13.70
   5   0  -1  129.19   12.90
   0   5  -1  139.29   12.20
  -5   0  -1  145.89   13.70
   0  -5  -1  141.39   11.30
   0  -5  -1  117.29   18.80
   5   0  -1  154.88   13.30
   0  -5   1  153.78   11.10
   0   5   1  137.99   10.90
   0   5   1  137.79   12.70
  -5   0   1  146.39   13.60
   5   0   1  159.28   14.30
   5   0   1  155.38   13.40
   0  -5   1  156.58   12.10
   0   5   1  150.78   12.40
  -5   0   1  153.78   14.70
   1   5  -1   77.99    7.90
   5  -1  -1   70.89   12.10
   5  -1  -1   57.69    8.60
  -5   1  -1   54.39   10.50
   5  -1  -1   57.49   10.20
  -1  -5  -1   54.99    6.70
  -5   1  -1   61.19    9.30
  -1  -5  -1   52.79    7.70
   1   5  -1   70.59    8.60
   1   5  -1   86.39    7.20
   1   5   1   50.19    8.90
  -5   1   1   51.99   10.30
  -1  -5   1   72.09    7.50
  -5   1   1   56.59   10.10
  -1  -5   1   77.19    7.00
   5  -1   1   56.89    9.00
   5  -1   1   42.60    9.40
   5  -1   1   69.39   11.10
   1   5   1   51.59    6.40
   1   5   1   43.20    7.60
   2   5  -1 1945.61   89.09
  -2  -5  -1 1977.50   87.99
   2   5  -1 1937.61   86.89
  -5   2  -1 1845.12   91.39
   5  -2  -1 1866.71   91.29
  -5   2  -1 1964.10   94.69
  -2  -5  -1 1827.12   87.69
   5  -2  -1 1903.51   93.59
  -5   2  -1 1842.62   92.29
   5  -2  -1 1925.11   92.29
   5  -2   1 1933.71   92.39
   2   5   1 1934.41   89.99
  -5   2   1 1970.40   94.99
  -5   2   1 1970.50   92.99
   5  -2   1 1951.20   91.69
  -2  -5   1 1872.11   86.89
   5  -2   1 1989.50   94.19
   2   5   1 1967.30   87.59
  -5   2   1 1894.71   91.69
  -2  -5   1 1816.52   86.69
  -3  -5  -1  127.29   11.10
  -5   3  -1  118.59   12.90
   5  -3  -1  120.49   13.60
  -5   3  -1  100.99   13.50
   3   5  -1   98.79   10.30
   3   5  -1  119.89   10.10
  -5   3  -1  137.69   15.60
   5  -3  -1  127.89   14.90
  -5   3   1   97.49   12.50
  -3  -5   1   93.69   10.20
   5  -3   1   97.59   13.70
  -3  -5   1   77.69    9.10
   5  -3   1   91.29   12.10
  -5   3   1  117.59   14.20
  -5   3   1   84.69   13.00
   3   5   1   92.79    9.80
   3   5   1  109.39   11.40
   4   5  -1  147.49   13.60
  -4  -5  -1  140.59   13.80
  -5   4  -1  168.38   17.50
   4   5  -1  139.99   12.70
  -5   4  -1  183.38   16.80
   5  -4  -1  162.78   15.20
  -4  -5  -1  130.69   13.70
   5  -4  -1  166.88   16.80
  -5   4   1  152.48   15.90
  -5   4   1  169.58   18.10
   4   5   1  112.29   12.80
   4   5   1  125.49   12.50
  -4  -5   1  143.39   13.90
   5  -4   1  154.18   16.10
   5  -4   1  151.38   14.70
  -4  -5   1  135.89   13.50
   5  -5  -1  199.08   18.40
  -5  -5  -1  225.78   18.00
  -5  -5  -1  224.08   19.30
   5   5  -1  155.08   16.40
  -5   5  -1  186.08   20.60
   5  -5  -1  208.48   20.80
  -5   5  -1  214.78   19.90
   5   5  -1  213.98   17.40
  -5   5   1  252.77   23.20
  -5  -5   1  197.38   17.20
   5   5   1  206.18   18.40
   5  -5   1  213.38   20.50
  -5  -5   1  209.38   18.50
  -5   5   1  257.77   21.40
   5  -5   1  236.48   19.70
   5  -5   1  185.58   15.70
   5   5   1  223.08   18.10
  -6  -5  -1   67.59   12.60
   5  -6  -1   81.09   25.20
   6   5  -1   71.89   10.90
  -5   6  -1   68.49   14.70
  -5   6  -1   64.09   17.40
   5  -6  -1   54.29   12.40
   5  -6  -1   63.29   10.20
  -5   6   1   59.49   13.60
   5  -6   1   53.19   13.20
  -6  -5   1   57.49   11.50
   5  -6   1   60.09   13.20
   5  -6   1   62.39   10.50
   6   5   1   46.70   10.60
  -4   6  -1  416.26   29.40
   4  -6  -1  419.16   29.10
   6   4  -1  407.96   28.80
  -6  -4  -1  422.06   29.80
   6   4  -1  452.45   28.30
   4  -6  -1  401.96   27.30
  -6  -4  -1  405.36   27.10
  -4   6  -1  417.96   31.70
   4  -6  -1  373.86   29.80
  -4   6   1  426.06   32.30
   4  -6   1  379.56   24.80
   6   4   1  438.96   28.30
   4  -6   1  388.76   28.40
   4  -6   1  382.16   29.80
   6   4   1  448.16   30.00
  -6  -4   1  380.36   28.90
  -4   6   1  427.26   29.80
  -6  -4   1  414.26   27.40
   6   3  -1  737.33   42.00
   6   3  -1  730.03   43.40
   3  -6  -1  740.03   43.80
  -3   6  -1  703.93   44.30
  -3   6  -1  724.33   42.30
  -6  -3  -1  719.23   41.70
   3  -6  -1  729.63   42.50
  -6  -3  -1  756.72   44.20
   3  -6  -1  684.93   38.60
  -6  -3   1  731.63   43.50
   3  -6   1  774.92   43.00
   6   3   1  749.82   44.00
   6   3   1  773.72   42.70
  -3   6   1  761.32   42.90
  -3   6   1  768.22   45.40
  -6  -3   1  741.83   43.60
   3  -6   1  758.72   39.30
   3  -6   1  796.82   44.30
   2  -6  -1   29.40    7.30
   2  -6  -1   41.40    6.80
  -2   6  -1   35.70    8.00
   6   2  -1   33.90    8.20
  -6  -2  -1   34.20    8.60
  -2   6  -1   19.70    6.80
  -6  -2  -1   42.70    9.40
   2  -6  -1   50.69   10.30
  -6  -2   1   47.40    9.50
   2  -6   1   28.90    7.60
   2  -6   1   38.30    9.70
  -2   6   1   48.70   10.20
   2  -6   1   33.90    7.50
   6   2   1   35.10    8.50
  -6  -2   1   28.40    8.20
   6   2   1   36.50   10.60
  -2   6   1   43.10    8.50
  -1   6  -1  498.85   29.80
   1  -6  -1  469.35   28.30
  -6  -1  -1  488.95   30.90
   6   1  -1  456.75   28.60
  -1   6  -1  461.35   29.10
   6   1  -1  476.55   30.90
   6   1   1  411.16   29.80
  -1   6   1  430.76   31.50
   1  -6   1  447.06   27.30
   6   1   1  411.16   28.10
  -6  -1   1  414.66   29.30
   6   0  -1   97.59   12.80
   6   0  -1   98.49   12.30
   0   6  -1  103.79   12.40
   0   6  -1   92.89   17.70
   0  -6  -1  135.89   13.50
  -6   0  -1   99.59   13.20
   0   6  -1  124.99   10.80
   0   6   1  141.99   11.90
  -6   0   1  115.69   13.80
   6   0   1  102.39   12.90
   0   6   1  112.79   20.60
   0  -6   1  109.39   10.60
   6   0   1  106.29   12.70
   0   6   1  154.98   16.00
   6  -1  -1  417.26   28.50
   1   6  -1  433.66   26.80
   6  -1  -1  434.76   30.10
  -6   1  -1  422.86   31.70
   6  -1  -1  440.56   31.00
  -6   1  -1  425.26   30.00
   1   6  -1  396.06   26.90
   1   6   1  424.36   28.00
   1   6   1  459.55   30.10
   6  -1   1  438.96   29.10
   1   6   1  485.25   28.10
  -6   1   1  445.76   30.30
   6  -1   1  458.45   31.10
   6  -1   1  459.55   33.60
  -6   1   1  439.16   32.20
  -1  -6   1  503.45   29.10
   2   6  -1   32.70    7.50
  -6   2  -1   36.20   11.10
   2   6  -1   39.30    9.00
   6  -2  -1   59.99   12.50
  -2  -6  -1   47.40    9.80
  -2  -6  -1   36.10    7.20
   6  -2  -1   41.70    9.50
   2   6  -1   32.10    6.30
  -6   2  -1   41.20   10.60
   6  -2  -1   29.10    9.30
   6  -2  -1   43.80   10.00
  -6   2  -1   43.40   10.80
   2   6   1   41.40    8.20
   6  -2   1   36.00   10.10
   2   6   1   16.90    8.00
   6  -2   1   29.10    9.80
  -2  -6   1   35.20    9.40
   6  -2   1   37.20    9.30
  -6   2   1   40.50   11.10
   2   6   1   32.90    6.60
   6  -2   1   20.70    8.40
  -2  -6   1   30.60    6.30
   6  -3  -1  712.43   42.40
  -3  -6  -1  755.12   41.10
  -3  -6  -1  798.52   46.40
   3   6  -1  811.92   40.50
   3   6  -1  765.02   41.80
   6  -3  -1  808.92   46.60
  -6   3  -1  836.72   49.40
  -6   3  -1  797.02   45.50
   6  -3  -1  723.63   48.90
   6  -3   1  679.43   44.70
  -3  -6   1  732.53   42.60
   6  -3   1  764.32   42.90
  -3  -6   1  729.13   40.20
  -6   3   1  725.93   47.40
   3   6   1  713.93   41.90
  -6   3   1  719.23   44.60
   3   6   1  730.63   40.30
   6  -4  -1  395.66   30.90
   6  -4  -1  407.86   28.30
   4   6  -1  415.66   29.30
  -4  -6  -1  341.27   23.40
  -6   4  -1  388.76   32.30
   4   6  -1  377.16   25.50
  -4  -6  -1  395.46   26.40
  -4  -6  -1  400.26   28.50
  -6   4  -1  422.96   30.60
   4   6   1  422.46   26.80
  -4  -6   1  385.56   26.30
  -4  -6   1  405.26   24.00
   6  -4   1  366.16   26.80
   4   6   1  371.86   24.00
   6  -4   1  395.56   30.70
  -6   4   1  466.25   34.60
   4   6   1  401.16   33.00
  -6   4   1  411.56   30.50
  -4  -6   1  425.16   27.20
   6  -5  -1   62.49   10.30
   6  -5  -1   73.89   13.60
  -5  -6  -1   61.29   12.20
   5   6  -1   54.09   11.10
   5   6  -1   69.69   11.80
  -6   5  -1   63.79   14.30
  -5  -6  -1   56.39   10.50
  -6   5  -1   53.69   16.50
   6  -5  -1   61.39   14.30
   6  -5   1   92.59   16.00
   5   6   1   52.79   10.60
   6  -5   1   63.59   15.20
   5   6   1   73.39   11.30
  -5  -6   1   61.69   12.60
  -6   5   1   70.19   16.20
  -6   5   1   49.90   13.20
  -6  -6  -1   81.29   13.40
  -6   6  -1  119.99   20.80
   6   6  -1   70.39   13.20
   6  -6  -1   92.19   10.90
   6  -6  -1   81.09   12.50
   6  -6  -1  103.99   20.30
   6   6  -1  101.09   14.50
  -6   6  -1   91.89   11.50
  -6  -6  -1   78.79   14.80
  -6   6  -1   87.19   20.90
   6  -6  -1   68.59   14.70
   6  -6   1   65.79   11.10
  -6   6   1   83.19   11.00
   6   6   1   81.99   14.80
  -6  -6   1   85.39   15.50
  -6  -6   1  109.19   15.20
   6   6   1   86.59   12.90
   6  -6   1   90.19   27.90
   6  -6   1   81.99   11.70
  -6   6   1  112.99   20.20
   6  -6   1   93.59   15.20
   6  -7  -1  414.86   37.90
   6  -7  -1  341.57   25.10
  -7  -6  -1  422.86   29.30
   6  -7  -1  411.36   26.10
   7   6  -1  425.66   30.50
   6  -7  -1  404.46   24.90
  -7  -6  -1  434.56   34.80
   6  -7  -1  444.56   32.80
  -6   7  -1  381.76   34.00
  -6   7  -1  372.96   24.70
   7   6  -1  457.55   33.10
  -6   7  -1  471.65   40.30
  -6   7   1  367.16   24.30
  -7  -6   1  373.26   32.20
   7   6   1  359.26   29.30
   6  -7   1  372.26   24.90
   6  -7   1  358.56   25.80
  -6   7   1  384.96   39.40
  -7  -6   1  413.56   29.10
   7   6   1  403.46   32.70
  -6   7   1  397.16   34.70
   6  -7   1  359.46   30.00
   6  -7   1  333.07   25.10
   6  -7   1  370.06   36.40
   7   5  -1   88.89   16.50
  -5   7  -1   92.59   12.40
   5  -7  -1  108.49   15.70
  -7  -5  -1  128.69   17.90
   5  -7  -1  103.19   14.20
   5  -7  -1   78.69   17.30
  -5   7  -1  129.39   23.80
   7   5  -1  102.89   14.40
   5  -7  -1  115.69   13.20
  -5   7  -1  117.99   17.40
  -7  -5  -1   87.69   14.10
  -5   7   1   98.99   12.40
   7   5   1  102.29   17.70
   7   5   1  122.79   15.50
  -5   7   1  119.49   23.30
   5  -7   1  104.99   12.60
  -7  -5   1  111.49   16.90
   5  -7   1  104.49   15.40
   5  -7   1  111.29   13.90
   5  -7   1  134.39   21.90
  -5   7   1  114.09   17.30
   5  -7   1  118.49   20.70
  -7  -5   1   94.59   13.60
   4  -7  -1   36.50    9.10
   4  -7  -1   23.40   10.90
  -7  -4  -1   46.40   10.60
   7   4  -1   46.40   11.50
  -4   7  -1   29.60   15.80
  -7  -4  -1   48.20   12.10
  -4   7  -1   47.60   12.10
   4  -7   1   39.40   11.80
   4  -7   1   38.70    8.60
   7   4   1   40.30   11.10
   4  -7   1   56.29   14.40
  -4   7   1   35.50   10.80
   7   4   1   31.30   14.60
  -7  -4   1   32.70   10.60
  -7  -4   1   40.30   10.40
  -7  -3  -1  392.56   26.90
  -3   7  -1  409.96   31.00
   3  -7  -1  375.46   28.10
   3  -7  -1  375.66   29.30
  -3   7  -1  397.66   28.50
   7   3  -1  368.96   29.50
  -7  -3  -1  390.36   30.70
   7   3  -1  384.76   28.00
   3  -7  -1  384.26   24.90
   7   3   1  445.26   31.50
  -7  -3   1  405.96   27.30
  -3   7   1  384.76   28.30
   7   3   1  403.16   29.00
  -3   7   1  398.56   31.00
   3  -7   1  393.06   29.50
   3  -7   1  377.56   24.70
   3  -7   1  392.96   28.10
  -7  -3   1  379.16   29.90
  -2   7  -1  109.09   19.40
   7   2  -1  113.49   13.80
  -7  -2  -1   91.99   15.90
   7   2  -1  101.49   14.50
  -2   7  -1  123.59   13.40
   2  -7  -1  126.89   14.70
   2  -7  -1  108.09   11.30
   2  -7  -1  169.18   22.90
  -7  -2  -1  105.69   13.50
  -2   7   1  121.59   13.70
   2  -7   1  117.09   11.60
  -2   7   1  103.69   14.30
   2  -7   1  117.59   14.90
  -7  -2   1  113.79   15.20
  -7  -2   1   97.79   12.70
   7   2   1  119.19   14.10
   7   2   1  117.39   15.40
   1  -7  -1   32.80    8.30
   1  -7  -1   23.30    6.70
  -7  -1  -1   26.90    9.50
   7   1  -1   39.40   10.10
  -7  -1  -1   34.70   10.30
   7   1  -1   46.60   10.70
   7   1  -1   32.20    9.70
  -1   7  -1   25.40    8.30
  -1   7  -1   44.50    9.20
   1  -7  -1   51.09   10.80
   1  -7   1   39.10    8.80
   7   1   1   66.39   13.50
   1  -7   1   55.79   10.10
   7   1   1   45.30   10.90
  -7  -1   1   49.40   10.50
   1  -7   1   45.30   10.90
  -1   7   1   39.80    9.60
  -7  -1   1   50.09   11.60
   7   1   1   57.49   11.50
  -1   7   1   59.59    9.10
   0  -7  -1  390.66   24.70
   7   0  -1  373.96   26.60
  -7   0  -1  419.26   31.60
   0  -7  -1  400.56   27.50
   7   0  -1  433.86   33.40
  -7   0  -1  391.26   26.40
   0   7  -1  435.86   25.90
   0  -7  -1  422.76   27.20
   0   7  -1  401.16   27.50
   0  -7   1  399.46   26.20
   7   0   1  380.96   27.10
   0   7   1  384.86   25.50
   0  -7   1  415.96   25.20
  -7   0   1  407.16   30.90
   0  -7   1  425.06   27.70
   7   0   1  425.56   29.40
   7   0   1  370.46   30.50
   0   7   1  406.16   27.90
  -7   0   1  386.46   26.30
   7  -1  -1   58.09   11.70
   1   7  -1   44.70    8.30
   7  -1  -1   51.29   12.70
  -1  -7  -1   43.50    9.20
  -1  -7  -1   58.99   11.90
  -7   1  -1   53.39   13.00
   7  -1  -1   31.80    9.80
  -1  -7  -1   43.30    8.70
  -7   1  -1   55.89   11.60
   1   7  -1   54.49   10.00
  -7   1   1   28.10   10.00
  -1  -7   1   43.50    8.60
   7  -1   1   47.60   11.80
  -7   1   1   44.70    9.80
   7  -1   1   42.50   10.70
   1   7   1   23.80    6.40
  -1  -7   1   49.90   10.70
   1   7   1   29.60    7.70
   7  -1   1   37.60   11.60
  -1  -7   1   36.60    8.30
   7  -2  -1  115.29   16.80
  -7   2  -1  116.39   18.90
  -2  -7  -1  127.99   14.40
  -2  -7  -1   82.69   10.60
   2   7  -1  124.09   12.10
   7  -2  -1  112.49   14.50
  -2  -7   1  114.89   15.00
   2   7   1  104.79   11.60
  -2  -7   1  121.49   11.90
   7  -2   1  142.09   18.40
   7  -2   1  118.29   15.00
  -7   2   1  135.69   18.50
  -2  -7   1  106.19   13.50
  -3  -7  -1  397.06   26.80
  -3  -7  -1  375.86   26.80
   3   7  -1  363.06   26.10
  -3  -7  -1  385.56   24.30
   7  -3  -1  394.06   27.90
   3   7  -1  364.46   24.90
  -3  -7   1  407.16   26.40
   3   7   1  361.96   25.40
  -3  -7   1  351.76   26.40
  -3  -7   1  386.56   24.30
   3   7   1  375.46   27.20
   7  -3   1  359.16   27.00
   7  -4  -1   43.30    8.20
   4   7  -1   27.80    8.70
  -4  -7  -1   46.00   11.30
   4   7  -1   37.30    9.40
   7  -4  -1   44.00   11.20
  -4  -7  -1   32.50    9.90
  -7   4  -1   41.40    8.70
  -4  -7  -1   48.40    9.60
   4   7   1   39.20   10.20
  -4  -7   1   40.10    9.80
  -4  -7   1   58.69   10.70
   7  -4   1   60.49   13.90
  -7   4   1   42.10    8.10
  -4  -7   1   52.59   11.00
   7  -4   1   45.10    8.50
   4   7   1   37.00    9.50
   4   7   1   39.90    9.60
  -7   5  -1   95.39   11.20
   5   7  -1  125.69   14.70
   7  -5  -1  122.29   12.10
  -5  -7  -1  135.29   14.70
  -7   5  -1  153.08   25.90
   7  -5  -1  114.29   15.60
  -5  -7  -1  103.19   13.70
   5   7  -1  107.79   14.00
  -5  -7  -1  107.49   16.50
   5   7  -1  111.99   15.10
   7  -5   1  110.29   12.60
  -7   5   1   86.59   11.50
   5   7   1  111.89   15.40
  -5  -7   1   90.49   13.80
  -5  -7   1  108.39   15.70
   5   7   1   89.09   13.80
   5   7   1  103.69   14.00
  -5  -7   1  122.29   14.50
   7  -5   1   85.09   16.40
   6   7  -1  410.26   31.00
  -7   6  -1  370.86   47.80
   7  -6  -1  368.96   30.40
  -6  -7  -1  426.86   33.90
  -7   6  -1  364.06   24.50
  -6  -7  -1  389.76   28.80
   6   7  -1  395.76   29.60
   7  -6   1  435.06   32.10
   6   7   1  384.06   30.00
   7  -6   1  408.16   25.30
  -7   6   1  405.26   25.50
   6   7   1  434.86   32.50
  -6  -7   1  401.76   32.40
   7  -6   1  341.67   25.60
  -6  -7   1  428.56   30.20
   7  -7  -1  247.28   27.10
  -7  -7  -1  246.98   21.10
   7  -7  -1  232.88   21.20
   7  -7  -1  224.18   21.10
  -7  -7  -1  242.38   22.40
  -7   7  -1  220.58   22.90
  -7   7  -1  258.17   18.60
  -7   7  -1  241.48   16.20
   7  -7  -1  207.68   20.50
  -7  -7  -1  230.98   20.60
  -7  -7  -1  250.57   21.90
  -7  -7  -1  248.98   19.50
   7  -7  -1  240.88   19.70
   7  -7  -1  279.77   19.50
   7  -7  -1  231.78   21.00
   7   7  -1  260.87   23.40
  -7   7  -1  158.48   42.70
  -7  -7  -1  257.97   19.90
   7  -7   1  228.08   21.40
  -7  -7   1  217.48   20.80
  -7  -7   1  244.98   24.10
  -7  -7   1  239.88   18.80
   7  -7   1  220.08   25.60
  -7   7   1  230.68   16.10
  -7  -7   1  206.98   20.40
   7  -7   1  233.28   19.60
  -7  -7   1  241.98   19.90
   7  -7   1  229.78   18.50
   7  -7   1  213.38   21.10
   7  -7   1  211.48   20.30
   7  -7   1  204.68   19.60
  -7  -7   1  221.88   21.10
  -7   7   1  228.48   17.90
   7  -7   1  205.28   20.40
  -7   7   1  225.18   23.80
   7   7   1  246.78   23.90
   7  -8  -1   37.50   12.10
  -8  -7  -1   42.90   10.10
  -8  -7  -1   25.60    9.50
  -8  -7  -1   35.00   10.60
   7  -8  -1   31.30    9.30
  -8  -7  -1   24.20    9.10
   7  -8  -1   21.30    9.20
   7  -8  -1   25.30    8.10
   8   7  -1   21.90   10.90
  -8  -7  -1   34.80    8.80
   7  -8  -1   31.50    9.50
   7  -8  -1   40.70   10.00
  -7   8  -1   69.39   10.30
   7  -8  -1    4.60    9.00
   7  -8  -1   13.90    8.70
  -7   8  -1   29.80    7.80
   7  -8  -1   31.90    9.10
  -8  -7  -1   33.70    9.70
   7  -8  -1   17.30    8.60
  -8  -7  -1   32.40   10.30
  -7   8  -1   32.80    6.70
   7  -8   1   38.30   10.40
   7  -8   1   51.89    9.10
   7  -8   1   49.60   14.20
   7  -8   1   56.69   10.70
   7  -8   1   37.40   10.20
  -7   8   1   39.40    9.30
   7  -8   1   45.50    9.80
  -7   8   1   51.99    8.00
  -8  -7   1   35.90    9.40
  -8  -7   1   25.20    8.50
   7  -8   1   10.40    9.20
  -8  -7   1   32.80   10.10
   8   7   1   39.30   12.10
  -8  -7   1   69.69   13.30
  -8  -7   1   47.30   10.60
   7  -8   1   48.80    9.30
   7  -8   1   37.10   11.00
  -7   8   1   38.50    8.60
  -8  -7   1   40.80   11.40
   7  -8   1   42.40   10.30
  -8  -7   1   28.40    9.60
   6  -8  -1   77.49   12.00
  -8  -6  -1   65.09   11.70
   6  -8  -1   41.20    9.80
   6  -8  -1   56.39   14.40
  -6   8  -1   65.09   10.30
  -8  -6  -1   47.50   11.80
   6  -8  -1   48.40   10.40
  -8  -6  -1   54.69   12.00
   6  -8  -1   47.30   13.10
   6  -8  -1   59.29   11.60
   6  -8  -1   54.79   12.40
   8   6  -1   44.10   13.00
  -8  -6  -1   73.89   13.50
  -8  -6  -1   48.50   11.30
  -8  -6  -1   59.79   13.10
   6  -8  -1   44.60   14.40
  -6   8  -1   59.99   10.20
  -8  -6  -1   56.49   13.10
  -6   8  -1   52.39   16.70
   6  -8  -1   66.39   11.40
   6  -8  -1   53.29   12.00
  -6   8  -1   56.89    9.70
   6  -8   1   73.99   16.30
  -6   8   1   62.49    9.60
  -6   8   1   92.19   12.20
  -8  -6   1   75.39   18.20
   6  -8   1   76.19   11.70
   6  -8   1   73.49   18.80
  -8  -6   1   56.49   13.30
  -8  -6   1   69.09   12.30
   6  -8   1   78.69   11.50
  -8  -6   1   68.99   13.80
   6  -8   1   61.69   13.10
   6  -8   1   63.19   11.80
  -6   8   1   63.39   18.60
  -8  -6   1   84.69   15.70
   6  -8   1   72.99   17.90
   6  -8   1   76.39   13.80
  -6   8   1   71.69   12.90
   8   6   1   67.09   15.80
  -8  -6   1   65.79   13.40
   6  -8   1   59.69   10.60
   6  -8   1   53.39   14.70
  -8  -6   1   63.59   13.60
  -5   8  -1   60.39   10.80
  -5   8  -1   55.29   18.00
  -5   8  -1   54.89   14.70
   5  -8  -1   48.30   12.90
   8   5  -1   31.50   12.40
   8   5  -1   49.90   12.20
   5  -8  -1   54.19   10.90
  -8  -5  -1   35.70   14.50
  -8  -5  -1   55.79   12.80
   5  -8  -1   37.10   16.00
   5  -8  -1   66.09   12.50
   5  -8  -1   56.59   10.30
   5  -8   1   74.19   12.10
   5  -8   1   77.59   12.70
  -5   8   1   90.69   18.30
  -5   8   1   79.59   11.30
   5  -8   1   47.80   10.20
   8   5   1   52.09   13.00
  -8  -5   1   40.30   13.70
  -8  -5   1   65.49   13.10
   5  -8   1   50.19   17.00
  -5   8   1   69.59   18.90
   5  -8   1   47.90   13.30
   8   5   1   35.70   13.40
   8   4  -1   40.00   12.70
   4  -8  -1   44.30    9.60
  -4   8  -1   45.00   14.40
   8   4  -1   38.70   11.00
  -4   8  -1   43.80   12.50
  -8  -4  -1   26.00   11.70
  -8  -4  -1   55.49   12.50
   4  -8  -1   49.50   12.70
   4  -8  -1   34.90    9.00
   4  -8  -1   23.80   11.60
  -4   8   1   18.50   11.80
  -4   8   1   46.60   10.50
   8   4   1   24.30    9.80
  -8  -4   1   25.80   10.90
   4  -8   1   46.90   15.20
   4  -8   1   57.89   14.50
   4  -8   1   45.20   10.00
  -4   8   1   48.70   14.10
   4  -8   1   51.59   13.40
   4  -8   1   48.30   10.00
   8   4   1   25.70   11.20
  -8  -4   1   32.90    9.60
  -8  -3  -1  146.19   21.10
   3  -8  -1  179.28   15.90
  -3   8  -1  196.68   20.20
   3  -8  -1  190.78   20.30
  -8  -3  -1  158.78   17.70
  -3   8  -1  198.88   22.60
   8   3  -1  196.48   22.20
   3  -8  -1  193.68   21.40
   8   3  -1  188.68   20.00
  -8  -3   1  185.88   22.30
  -8  -3   1  186.88   18.00
  -3   8   1  163.08   18.90
   3  -8   1  192.78   20.00
   3  -8   1  187.28   21.10
   8   3   1  162.28   21.30
   8   3   1  167.38   19.60
  -3   8   1  192.18   22.30
   3  -8   1  180.68   16.10
   2  -8  -1  279.17   24.80
   2  -8  -1  270.57   20.10
   8   2  -1  298.47   25.30
   2  -8  -1  343.67   36.90
   8   2  -1  253.57   26.00
   8   2  -1  314.27   26.10
  -2   8  -1  273.07   25.30
  -2   8  -1  264.27   22.70
   2  -8   1  228.58   22.90
  -8  -2   1  262.27   28.70
   8   2   1  267.87   25.00
  -2   8   1  301.27   23.90
   8   2   1  250.17   28.10
  -8  -2   1  283.87   26.90
   8   2   1  291.77   27.80
   2  -8   1  258.67   19.80
  -2   8   1  278.67   25.60
  -1   8  -1   41.20   11.00
  -8  -1  -1   65.89   15.00
   1  -8  -1   35.40   10.20
   1  -8  -1   41.40    8.60
   8   1  -1   28.90    9.80
   8   1  -1   45.60   11.90
  -8  -1  -1   40.60   10.80
   8   1  -1   33.70   12.30
   1  -8  -1   51.69    9.30
   1  -8  -1   38.00   11.40
  -1   8  -1   28.00    8.00
  -8  -1   1   41.30   10.90
   8   1   1   26.70    9.50
  -8  -1   1   33.40   11.50
  -1   8   1   37.70   10.70
   8   1   1   41.00   12.10
  -1   8   1   42.30   10.50
   8   1   1   45.80   12.90
   1  -8   1   40.30    8.70
   1  -8   1   60.69   13.00
   1  -8   1   49.99    9.60
   1  -8   1   57.89   11.90
   8   0  -1   -2.90    6.80
   8   0  -1    1.80    8.00
  -8   0  -1   -1.50    6.10
   0  -8  -1   19.30    6.50
  -8   0  -1    0.60    8.80
   8   0  -1   -4.00    9.00
   0  -8  -1   12.70    8.70
   0  -8  -1    7.80    5.30
   0   8  -1    5.60    5.40
   0  -8  -1   10.60    6.40
   0   8   1    4.90    6.20
   8   0   1    1.00    6.90
   0  -8   1    2.70    5.30
   8   0   1   13.70    9.40
   0  -8   1   11.60    8.10
   0  -8   1   20.40    7.10
   0  -8   1    6.50    5.40
   8   0   1    6.80    8.50
  -8   0   1   -6.20    8.60
  -8   0   1   -5.50    6.70
  -1  -8  -1   44.90   11.50
  -8   1  -1   68.39   17.10
   1   8  -1   45.10   11.10
   8  -1  -1   41.00   11.90
   8  -1  -1   25.10   13.60
   8  -1  -1   33.60   13.20
  -1  -8  -1   44.20    9.80
   1   8  -1   38.10    9.30
  -1  -8  -1   19.40    7.40
  -1  -8  -1   58.49   10.60
   8  -1   1   21.00   12.60
   8  -1   1   43.70   15.70
   8  -1   1   34.40   11.00
   1   8   1   48.30   11.30
  -1  -8   1   34.70   10.00
   1   8   1   42.90    9.50
  -1  -8   1   50.29    9.60
  -1  -8   1   50.29   12.10
  -8   1   1   51.09   17.20
  -1  -8   1   35.50    9.10
   8  -2  -1  353.06   36.90
  -2  -8  -1  259.27   19.80
   2   8  -1  258.17   20.70
   2   8  -1  307.87   24.00
  -8   2  -1  267.17   19.50
  -2  -8  -1  256.67   22.40
  -2  -8  -1  283.57   20.40
  -2  -8  -1  298.37   26.80
  -2  -8   1  283.37   20.40
   2   8   1  272.07   21.30
  -2  -8   1  345.27   36.30
   2   8   1  273.27   23.80
  -2  -8   1  248.08   19.40
  -2  -8   1  269.07   22.40
  -8   2   1  270.37   19.00
   3   8  -1  158.28   16.90
   3   8  -1  188.98   18.80
  -3  -8  -1  164.18   16.40
   8  -3  -1  156.48   18.30
  -3  -8  -1  192.68   19.40
  -8   3  -1  166.28   16.50
  -3  -8  -1  181.48   18.40
  -3  -8  -1  174.28   15.90
   3   8   1  198.08   19.70
  -3  -8   1  198.08   19.40
  -8   3   1  183.28   16.70
   8  -3   1  186.28   19.30
  -3  -8   1  157.08   15.40
  -3  -8   1  199.78   18.80
  -3  -8   1  175.28   24.60
   3   8   1  170.78   17.20
   4   8  -1   59.99   11.50
   4   8  -1   28.60   10.00
   8  -4  -1   41.70   12.10
  -4  -8  -1   25.90   11.00
  -4  -8  -1   52.19   12.90
  -4  -8  -1   27.90    9.30
   4   8  -1   39.70   10.10
  -4  -8  -1   47.00   10.00
  -8   4  -1   35.90    9.40
   8  -4   1   46.10   11.80
   4   8   1   46.40    9.90
   4   8   1   37.30   10.70
  -4  -8   1   25.40   14.80
  -4  -8   1   31.60   10.80
  -8   4   1   52.89   10.00
  -4  -8   1   47.30   11.90
  -4  -8   1   21.20    8.40
   4   8   1   42.10   11.00
   5   8  -1   67.79   13.70
   5   8  -1   37.90   11.20
   8  -5  -1   63.39   15.60
  -5  -8  -1   47.60   14.10
  -5  -8  -1   57.79   11.20
  -8   5  -1   59.19   10.40
  -5  -8  -1   39.20   10.10
  -5  -8  -1   47.90   12.40
   5   8  -1   46.40   11.70
  -5  -8   1   64.29   11.90
  -5  -8   1   52.19   14.10
   5   8   1   50.59   12.70
   5   8   1   55.59   11.70
   5   8   1   47.90   13.00
   8  -5   1   67.19   15.60
  -8   5   1   59.29    9.40
  -5  -8   1   59.19   13.00
  -6  -8  -1   69.89   18.20
  -8   6  -1   61.49    9.90
   8  -6  -1   55.89   13.40
   8  -6  -1   59.49   11.80
  -6  -8  -1   62.19   12.60
  -6  -8  -1   53.09   11.30
  -8   6  -1   66.39   11.20
   8  -6  -1   39.80   10.90
  -6  -8  -1   63.89   16.20
   6   8  -1   78.09   14.30
   8  -6  -1   55.99   14.30
  -6  -8  -1   73.69   15.00
   8  -6  -1   57.89   12.90
  -8   6  -1   61.29   10.20
  -6  -8  -1   92.09   13.80
   8  -6  -1   81.99   16.30
  -6  -8   1   42.20   13.70
  -6  -8   1   53.39   11.10
  -6  -8   1   52.19   11.20
   8  -6   1   72.99   15.80
  -6  -8   1   58.49   17.00
   8  -6   1   48.20   10.00
   8  -6   1   59.79   11.20
  -6  -8   1   51.19   11.90
   8  -6   1   68.99   14.90
  -6  -8   1   62.69   14.20
  -8   6   1   47.10    9.60
   6   8   1   58.49   13.30
  -8   6   1   51.99   10.20
  -8   6   1   56.49    9.50
  -6  -8   1   69.69   14.20
   8  -6   1   64.59   12.30
   8  -6   1   51.69   13.80
   8  -7  -1   45.70   10.00
  -7  -8  -1   53.39   12.30
  -7  -8  -1   34.90   10.00
  -7  -8  -1   33.00    9.70
   8  -7  -1   48.10   10.80
  -8   7  -1   42.20    8.70
   7   8  -1   32.90   12.30
  -7  -8  -1   35.10    9.60
   8  -7  -1   21.20   11.70
   8  -7  -1   26.10    9.30
   8  -7  -1   33.80    9.60
  -7  -8  -1   29.90    8.20
  -8   7  -1   35.00    8.10
   8  -7  -1   47.10    8.90
  -8   7  -1   33.10    6.50
  -7  -8  -1   45.50   10.50
  -8   7   1   65.09   10.20
  -7  -8   1   42.80    9.10
   8  -7   1   35.70    8.90
  -7  -8   1   17.30    9.10
   8  -7   1   36.10   11.10
   7   8   1   25.40   11.40
   8  -7   1   22.10    8.70
  -7  -8   1   25.20    9.40
   8  -7   1   38.60    9.60
  -8   7   1   39.40    7.90
   8  -7   1   35.90    9.10
  -7  -8   1   33.90    9.60
   8  -7   1   37.60   12.80
  -7  -8   1   35.20   10.30
  -7  -8   1   17.50    9.60
  -8   7   1   25.00    7.50
  -8  -8  -1  247.48   20.90
   8  -8  -1  246.18   19.10
   8  -8  -1  240.98   25.10
  -8  -8  -1  259.97   20.60
  -8  -8  -1  240.38   20.50
  -8  -8  -1  253.17   19.30
  -8  -8  -1  224.58   19.30
   8  -8  -1  239.98   20.50
  -8  -8  -1  264.57   23.60
   8  -8  -1  227.48   20.00
   8  -8  -1  228.18   19.80
   8  -8  -1  250.57   18.80
  -8   8  -1  241.78   16.10
  -8   8  -1  220.78   17.60
  -8   8  -1  236.08   19.50
  -8   8   1  230.48   16.10
  -8  -8   1  246.78   19.30
  -8  -8   1  256.87   23.50
   8  -8   1  224.28   20.50
   8  -8   1  225.08   19.90
  -8   8   1  232.08   23.00
  -8  -8   1  219.58   21.30
   8  -8   1  255.47   18.70
   8  -8   1  204.38   25.70
  -8  -8   1  230.28   20.10
  -8  -8   1  262.57   21.20
  -8  -8   1  224.68   20.40
  -8   8   1  220.48   18.10
  -8   8   1  249.18   18.10
   8  -8   1  232.58   18.50
   8  -8   1  215.58   20.70
  -9  -8  -1  109.99   12.30
  -9  -8  -1   91.29   13.40
  -8   9  -1  116.59   12.70
  -8   9  -1  125.79   14.30
   8  -9  -1  117.19   13.90
   8  -9  -1  110.99   13.60
  -9  -8  -1  103.39   15.20
  -8   9  -1  105.99   10.60
  -8   9  -1  114.39   11.90
  -9  -8  -1   91.89   14.30
   8  -9  -1   98.99   16.60
   8  -9  -1  105.89   14.10
   9   8  -1   90.79   14.70
   8  -9  -1   89.99   12.10
  -9  -8  -1   99.39   13.70
  -9  -8  -1  116.79   13.80
  -9  -8   1  105.19   15.60
   8  -9   1  117.49   12.80
  -9  -8   1   85.89   14.80
   8  -9   1  109.09   13.30
  -8   9   1  113.19    9.90
   8  -9   1  104.79   12.20
  -9  -8   1   97.89   13.30
   8  -9   1  111.79   12.80
  -9  -8   1   92.79   12.90
  -8   9   1  112.89   13.50
  -9  -8   1   89.69   13.10
  -9  -8   1  108.79   13.60
  -9  -8   1  102.89   12.40
   8  -9   1   98.29   13.90
  -8   9   1  129.49   12.20
  -8   9   1  106.19   12.60
   9   8   1   94.59   14.30
   8  -9   1  161.68   19.10
  -9  -7  -1  139.19   16.40
  -9  -7  -1  164.08   16.20
   7  -9  -1  167.98   17.20
   7  -9  -1  184.28   15.40
   9   7  -1  138.69   19.40
  -9  -7  -1  182.28   17.80
   7  -9  -1  156.58   16.20
   7  -9  -1  140.99   14.80
  -9  -7  -1  145.79   16.10
  -7   9  -1  175.88   14.70
   7  -9  -1  163.58   16.70
   7  -9  -1  171.98   16.30
  -7   9  -1  154.78   15.20
  -9  -7  -1  136.79   16.60
   7  -9  -1  169.38   15.20
  -9  -7  -1  161.48   17.30
   7  -9  -1  202.48   33.20
  -7   9  -1  159.08   13.10
   7  -9  -1  172.78   17.20
   7  -9  -1  179.08   15.00
  -9  -7   1  167.98   15.60
   7  -9   1  153.28   13.90
  -7   9   1  169.78   13.00
  -9  -7   1  172.88   17.90
  -9  -7   1  160.98   17.10
   7  -9   1  157.28   16.50
   7  -9   1  178.88   24.50
   7  -9   1  169.18   15.90
   7  -9   1  155.48   16.60
  -7   9   1  178.38   14.70
  -9  -7   1  154.28   16.80
  -9  -7   1  160.98   17.30
   7  -9   1  164.58   16.10
  -7   9   1  163.98   14.80
   7  -9   1  159.28   15.30
   7  -9   1  146.59   15.00
  -9  -7   1  171.18   18.00
   7  -9   1  172.78   16.90
   9   7   1  166.68   18.90
   7  -9   1  155.48   17.20
   6  -9  -1   64.19   12.10
  -9  -6  -1   77.59   13.10
  -9  -6  -1   76.19   13.50
  -9  -6  -1   66.09   11.50
   6  -9  -1   71.49   13.10
   6  -9  -1   76.59   12.30
  -9  -6  -1   77.19   14.50
   6  -9  -1   68.89   13.70
   9   6  -1   74.89   13.80
  -6   9  -1   66.59   11.00
   6  -9  -1   83.59   12.10
  -9  -6  -1   81.79   13.90
   6  -9  -1   69.69   11.30
  -6   9  -1   77.89   11.10
   6  -9  -1   77.79   12.50
   6  -9  -1   56.69   10.50
  -9  -6  -1   85.99   14.20
   6  -9  -1   67.39   12.30
   6  -9  -1   74.09   16.20
  -6   9  -1   84.59   23.40
  -6   9  -1   79.09   10.40
  -9  -6  -1   68.49   12.20
   9   6   1   57.49   13.20
  -9  -6   1   65.39   12.00
   6  -9   1   77.09   12.10
   6  -9   1   74.89   13.40
  -9  -6   1   62.49   12.10
   6  -9   1   75.69   15.00
  -9  -6   1   72.19   12.00
   6  -9   1   58.89   12.30
   6  -9   1  100.29   13.30
   6  -9   1   76.19   12.50
  -9  -6   1   67.39   12.00
   6  -9   1   74.29   13.00
  -9  -6   1   63.69   14.50
  -9  -6   1   69.29   12.90
   6  -9   1   72.39   11.90
  -6   9   1   63.19   10.60
  -9  -6   1   63.49   11.70
   6  -9   1   62.69   11.50
  -6   9   1   60.29    9.50
  -6   9   1   82.59   11.80
   6  -9   1   55.89   15.10
  -6   9   1   56.49   23.50
   9   5  -1   78.69   14.20
   5  -9  -1   98.89   12.90
   5  -9  -1   63.69   11.20
  -9  -5  -1   58.49   12.20
  -5   9  -1   55.69    9.90
   5  -9  -1   73.99   13.50
  -5   9  -1   85.49   14.10
   5  -9  -1   70.49   11.50
   5  -9  -1   74.49   16.60
   5  -9  -1   73.99   14.30
   5  -9  -1   59.09   12.10
  -5   9  -1   57.39   10.80
   5  -9  -1   76.59   11.60
   5  -9  -1   82.09   12.20
  -9  -5  -1   55.49   12.30
  -9  -5  -1   63.09   14.60
  -9  -5  -1   91.29   14.80
   9   5  -1   40.20   12.80
  -9  -5  -1   67.09   12.10
  -9  -5  -1   70.29   13.10
   5  -9  -1   64.49   12.00
  -5   9  -1   58.89   17.10
  -9  -5  -1   60.29   11.00
  -9  -5   1   81.39   14.40
   5  -9   1   82.29   14.50
   5  -9   1   71.29   11.50
  -5   9   1   56.89   12.90
   5  -9   1   69.59   12.50
   5  -9   1   83.29   11.70
   5  -9   1   45.40   10.20
   5  -9   1   52.79   14.90
   5  -9   1  100.09   11.20
  -5   9   1   70.39   12.20
  -9  -5   1   46.50   10.70
  -9  -5   1   51.79   10.50
  -5   9   1   48.40   16.90
   5  -9   1   60.29   11.40
   5  -9   1   92.09   14.30
  -9  -5   1   62.29   12.30
  -9  -5   1   70.59   14.10
  -9  -5   1   57.59   12.90
   5  -9   1   62.79   12.10
   9   5   1   52.49   12.00
  -9  -5   1   91.99   12.30
   9   5   1   46.20   13.20
  -5   9   1   59.99   10.40
  -9  -4  -1   46.60   11.40
   4  -9  -1   39.00   10.50
  -9  -4  -1   67.79   12.20
   4  -9  -1   58.89    9.50
   4  -9  -1   44.60   10.40
  -4   9  -1   25.10   12.10
   4  -9  -1   78.89   11.90
   9   4  -1   58.29   21.70
  -9  -4  -1   31.80   11.30
  -9  -4  -1   28.90    9.90
  -9  -4  -1   38.30   11.80
   4  -9  -1   49.70   10.70
   4  -9  -1   35.80   10.20
  -9  -4  -1   34.10    9.80
   4  -9  -1   61.29   14.80
   9   4  -1   27.90   13.50
   9   4  -1   52.29   14.30
  -4   9  -1   50.89    9.80
   4  -9  -1   39.60    9.00
  -9  -4   1   51.69   11.50
  -9  -4   1   64.89   11.90
   9   4   1   51.49   13.00
   4  -9   1   40.90   11.70
  -9  -4   1   43.60   12.10
   4  -9   1   51.69    9.90
   4  -9   1   38.70    9.40
  -9  -4   1   36.40   10.60
  -4   9   1   69.09   15.80
   9   4   1   32.10   12.40
   4  -9   1   55.29   11.00
   4  -9   1   38.20   11.10
   4  -9   1   36.10    7.90
  -4   9   1   42.80   10.30
   4  -9   1   45.90    9.60
   4  -9   1   42.10   10.10
  -9  -4   1   57.89   11.50
  -9  -4   1   53.29   10.50
  -4   9   1   56.29    9.70
   9   3  -1  245.88   22.60
   9   3  -1  239.48   24.80
   3  -9  -1  242.78   19.50
  -3   9  -1  254.67   27.90
   3  -9  -1  217.68   26.10
  -9  -3  -1  232.98   21.30
   9   3  -1  254.87   28.20
  -3   9  -1  232.28   23.50
   3  -9  -1  249.08   23.00
   3  -9  -1  206.08   18.80
  -9  -3  -1  225.38   29.70
   9   3   1  223.58   24.20
   3  -9   1  234.18   19.40
  -3   9   1  245.08   24.10
   3  -9   1  225.28   22.80
  -9  -3   1  234.08   21.70
   9   3   1  247.28   28.80
  -3   9   1  221.48   27.80
   9   3   1  207.28   21.00
   3  -9   1  258.17   20.20
  -9  -3   1  270.97   30.60
   3  -9   1  205.18   25.60
  -2   9  -1   11.50    7.60
   2  -9  -1   17.80    9.70
   9   2  -1    1.40    8.40
  -9  -2  -1   26.20    9.40
   2  -9  -1    8.10    6.30
   9   2  -1   22.80   10.00
  -9  -2  -1   16.80   13.10
   9   2  -1   17.10   13.20
   2  -9  -1   10.90    7.50
   2  -9  -1   17.20   10.80
  -2   9  -1    8.70    9.60
   2  -9   1   14.60    7.40
   2  -9   1   13.70    7.70
  -2   9   1    0.90    9.50
   9   2   1   14.70   10.20
   9   2   1   11.20    9.90
   2  -9   1   14.70    9.90
  -2   9   1    8.30    8.00
  -9  -2   1   11.70   13.00
   2  -9   1    8.50    8.70
  -9  -2   1   23.60    9.40
   9   2   1   -3.80   12.00
  -1   9  -1   22.30   10.60
   9   1  -1   25.00   12.70
   9   1  -1   17.20   12.50
  -9  -1  -1   26.90   14.70
  -9  -1  -1   22.20    9.10
   1  -9  -1   27.20    7.90
   1  -9  -1   22.90   10.60
   1  -9  -1   19.30    7.60
   9   1  -1   40.70   12.40
   1  -9  -1    3.90    8.40
  -1   9  -1   42.10   11.00
  -1   9   1   11.50    7.50
   1  -9   1   24.10    8.10
  -9  -1   1   19.60   12.80
   1  -9   1    2.80    7.30
   1  -9   1   17.00    8.90
   9   1   1   13.70   13.30
   9   1   1   12.10    8.90
  -1   9   1    7.30    9.50
   1  -9   1    9.80    6.20
   9   1   1    9.20   10.80
  -9  -1   1   23.80    9.90
   0  -9  -1    1.20    7.30
  -9   0  -1  -15.50    6.30
   0  -9  -1    1.40    4.60
   0  -9  -1    4.50    7.10
   0  -9  -1    9.90    6.20
   0   9  -1  -10.70    4.80
   9   0  -1  -22.10   11.80
   9   0  -1   -0.50    7.60
   0   9  -1    6.60    8.60
   9   0  -1    3.70   11.20
   0   9   1    0.40    5.20
   0  -9   1  -11.20    5.80
   0  -9   1   -0.20    5.30
  -9   0   1   10.00   16.00
   0   9   1   -8.50    7.10
   0  -9   1    2.50    4.60
   9   0   1  -10.80   10.40
   9   0   1   -2.90    8.10
   0  -9   1   -0.20    7.40
   9   0   1   -6.00   12.70
  -9   0   1    8.40    7.60
  -1  -9  -1   27.40   10.00
  -1  -9  -1   15.60    7.50
   9  -1  -1    9.50    7.40
  -1  -9  -1   12.60    8.70
  -1  -9  -1   22.60    8.00
   1   9  -1   -0.20    6.10
  -9   1  -1    2.20    6.40
   1   9  -1   16.30    9.70
  -9   1   1   24.50    8.20
   9  -1   1   26.90   10.30
   1   9   1    8.60    8.60
  -1  -9   1   14.60    8.70
  -1  -9   1   16.00    9.00
  -1  -9   1   21.20    7.60
   1   9   1   30.70    9.00
  -1  -9   1   23.80    8.10
  -2  -9  -1    0.30    7.80
  -2  -9  -1   34.60   12.30
  -2  -9  -1    7.00    7.10
   9  -2  -1    0.70    7.50
  -2  -9  -1   20.20    7.90
   2   9  -1   17.50    7.60
  -9   2  -1   13.90    6.80
   2   9  -1   10.60    9.10
   2   9   1   13.70    9.20
  -2  -9   1   11.00    9.70
  -9   2   1   10.50    6.60
   2   9   1   18.30    7.50
   9  -2   1   -1.00    8.00
  -2  -9   1   19.30    7.50
  -2  -9   1   17.00    7.90
  -2  -9   1   21.10    9.00
  -3  -9  -1  188.18   20.60
   3   9  -1  225.68   22.60
  -3  -9  -1  220.58   19.20
  -3  -9  -1  242.98   19.60
   9  -3  -1  239.18   23.30
  -3  -9  -1  224.68   24.70
  -9   3  -1  218.48   17.80
   3   9  -1  257.37   22.30
   3   9   1  252.87   22.50
  -3  -9   1  234.58   21.80
  -3  -9   1  219.88   19.30
   9  -3   1  238.18   22.90
   3   9   1  240.48   24.30
  -9   3   1  253.67   18.50
  -3  -9   1  216.48   23.60
  -3  -9   1  206.48   19.00
  -4  -9  -1   46.80   11.10
   4   9  -1   57.89   12.60
  -9   4  -1   38.90   13.90
  -4  -9  -1   58.29   10.60
   9  -4  -1   51.19    9.20
  -4  -9  -1   53.39   14.60
  -4  -9  -1   51.29   10.40
  -4  -9  -1   46.60   10.10
  -4  -9  -1   32.20   10.20
  -9   4  -1   52.09   12.00
   9  -4  -1   36.50   11.10
  -9   4  -1   52.89    9.80
  -4  -9  -1   37.20   10.10
   4   9  -1   71.99   11.70
  -4  -9  -1   40.10   10.30
  -9   4  -1   60.39   12.70
   9  -4  -1   54.89   11.20
   9  -4   1   45.00   11.40
  -4  -9   1   26.70    9.70
   9  -4   1   31.60   10.50
  -9   4   1   43.00    8.70
  -4  -9   1   21.00    9.90
   9  -4   1   38.70    9.20
  -4  -9   1   38.50   10.90
  -4  -9   1   30.50    9.60
   4   9   1   32.50   11.10
  -9   4   1   40.70   12.40
  -4  -9   1   65.89   11.40
  -9   4   1   39.10   11.20
  -4  -9   1   54.99   11.40
  -4  -9   1   56.09   14.00
   9  -4   1   40.60    9.90
   4   9   1   41.20   10.10
  -4  -9   1   51.19   10.70
  -9   4   1   56.99   12.50
   9  -5  -1   66.19   11.80
  -9   5  -1   70.09   10.70
   9  -5  -1   65.79   11.50
  -9   5  -1   64.59   10.70
   9  -5  -1   71.19   13.80
  -5  -9  -1   47.00   11.50
  -5  -9  -1   70.89   13.20
   5   9  -1   61.39   12.20
  -5  -9  -1   70.59   15.10
  -9   5  -1   69.59   14.20
  -5  -9  -1   63.69   11.20
  -5  -9  -1   62.59   11.20
   5   9  -1   60.49   13.10
  -5  -9  -1   67.19   12.00
  -5  -9  -1   49.50   11.60
  -5  -9  -1   39.40    9.70
  -9   5  -1   69.29   10.70
  -5  -9  -1   52.79   12.70
   9  -5  -1   60.89   11.90
   9  -5  -1   58.89   12.20
   9  -5  -1   45.60   13.90
   9  -5   1   71.79   11.90
  -5  -9   1   82.49   14.30
  -9   5   1   63.99   10.80
  -5  -9   1   88.09   13.60
   5   9   1   57.49   12.50
  -9   5   1   80.19   13.80
   9  -5   1   73.59   11.60
   9  -5   1   66.89   12.70
   9  -5   1  110.49   14.60
  -5  -9   1   94.19   14.90
  -5  -9   1   73.29   13.90
   9  -5   1   65.09   15.60
   5   9   1   65.39   14.30
  -5  -9   1   60.09   13.40
  -5  -9   1   64.79   12.60
  -5  -9   1   83.69   13.40
  -9   5   1   75.09   11.00
  -5  -9   1  100.69   13.40
  -5  -9   1   71.39   12.40
   9  -5   1   69.69   12.70
   9  -6  -1  106.29   14.50
   9  -6  -1   79.69   13.50
  -6  -9  -1   91.39   12.80
  -6  -9  -1   89.39   13.10
   9  -6  -1   76.69   11.40
   9  -6  -1   62.29   12.00
   9  -6  -1   70.49   12.40
  -9   6  -1   54.99   10.60
  -6  -9  -1   84.09   13.70
  -6  -9  -1   57.99   11.30
  -9   6  -1   58.89    9.50
  -6  -9  -1   68.69   14.70
  -6  -9  -1   86.69   13.80
  -9   6  -1   80.19   10.80
   9  -6  -1   78.29   16.60
  -6  -9  -1   97.89   13.90
  -9   6  -1   80.69   15.20
  -9   6   1   68.39   10.70
  -9   6   1   72.59   10.70
   9  -6   1   63.59   11.20
   9  -6   1   86.29   15.90
  -9   6   1   76.89   13.80
  -9   6   1   56.69   10.20
  -6  -9   1   88.29   14.00
  -6  -9   1   72.59   13.20
  -6  -9   1   59.09   10.80
   9  -6   1   69.69   12.80
   9  -6   1   71.29   16.40
  -6  -9   1   76.89   13.50
  -6  -9   1   78.59   13.30
   9  -6   1   77.49   12.00
   9  -6   1   72.29   13.20
  -6  -9   1   70.59   11.40
  -6  -9   1   69.49   14.70
  -7  -9  -1  213.08   18.30
   9  -7  -1  166.58   16.10
  -7  -9  -1  163.48   16.50
   9  -7  -1  188.78   19.10
   9  -7  -1  160.58   14.90
  -7  -9  -1  148.79   16.80
   9  -7  -1  158.28   17.40
  -9   7  -1  159.88   13.10
  -7  -9  -1  169.38   17.60
  -9   7  -1  179.28   14.90
  -9   7  -1  161.58   17.20
  -7  -9  -1  194.48   17.60
   9  -7  -1  158.08   30.10
  -7  -9  -1  177.08   15.90
   9  -7  -1  182.88   17.80
  -9   7  -1  185.98   15.60
  -9   7   1  168.68   13.30
  -7  -9   1  127.69   15.70
   9  -7   1  130.19   15.30
  -7  -9   1  159.38   16.80
   9  -7   1  169.88   18.30
   9  -7   1  177.98   16.30
  -9   7   1  183.68   15.80
   9  -7   1  171.88   29.30
  -7  -9   1  157.98   17.00
   9  -7   1  151.98   16.00
  -7  -9   1  166.78   15.90
  -9   7   1  179.78   15.00
  -9   7   1  176.38   18.50
   9  -7   1  179.88   18.00
  -7  -9   1  183.58   17.10
  -8  -9  -1  129.59   13.90
  -9   8  -1  110.29   12.30
  -9   8  -1  107.09   10.40
  -8  -9  -1  101.59   12.30
   9  -8  -1  123.19   18.20
   8   9  -1  125.29   18.40
  -9   8  -1  111.09   12.60
  -8  -9  -1   90.39   14.50
  -8  -9  -1  108.59   13.30
   9  -8  -1   95.69   13.60
  -8  -9  -1  123.99   16.40
   9  -8  -1   92.89   12.20
  -9   8  -1  113.49   14.40
   9  -8  -1   99.49   13.00
   9  -8  -1  119.69   13.20
  -8  -9  -1  101.69   13.50
   9  -8   1   92.49   13.40
  -8  -9   1  107.09   16.20
  -9   8   1  117.39   13.80
  -8  -9   1  111.79   13.50
   9  -8   1  110.69   14.10
   9  -8   1  125.09   14.60
   9  -8   1   86.39   17.50
  -9   8   1  111.49   11.20
  -8  -9   1  108.09   14.00
  -9   8   1  108.29   12.60
  -8  -9   1  116.09   15.90
  -9   8   1  113.39   11.00
   9  -8   1  115.19   12.30
   9  -8   1  119.09   11.90
  -8  -9   1  108.39   13.60
  -8  -9   1  111.69   13.00
   9  -9  -1    9.70    5.80
  -9  -9  -1    9.00    5.10
  -9   9  -1    3.20    3.70
  -9   9  -1    7.60    4.90
   9  -9  -1   12.60    5.60
  -9  -9  -1    7.20    5.70
  -9  -9  -1   19.50    8.70
   9   9  -1   -1.10    6.70
   9  -9  -1    1.60    5.50
  -9   9  -1    3.10    5.70
  -9  -9  -1   11.80    5.50
   9  -9  -1   12.00    9.10
  -9   9  -1    2.80    4.00
  -9  -9  -1    5.70    6.00
   9  -9  -1   10.00    6.00
  -9  -9  -1   27.20    7.60
   9  -9   1   -2.40    8.10
   9  -9   1    8.50    5.30
   9   9   1    5.00    7.00
  -9  -9   1    0.20    6.40
   9  -9   1    2.80    5.70
  -9  -9   1    7.60    5.00
  -9   9   1    6.70    4.40
  -9   9   1   11.00    5.50
  -9  -9   1    6.90    5.80
   9  -9   1    5.90    5.20
  -9  -9   1    4.70    5.40
  -9  -9   1   11.50    6.00
   9  -9   1    0.90    4.30
  -9  -9   1    8.70    6.20
  -9   9   1    5.10    5.50
   9 -10  -1   13.60    5.30
  10   9  -1   10.50   13.80
  -9  10  -1   14.10    5.70
 -10  -9  -1   17.40    5.20
   9 -10  -1    9.90    5.10
 -10  -9  -1   12.20    5.60
   9 -10  -1    8.60    5.30
 -10  -9  -1   10.20    4.80
  10   9  -1    5.60    6.20
  -9  10  -1   15.50    5.70
   9 -10  -1   20.10    5.90
 -10  -9  -1    8.30    4.40
  10   9  -1   20.30    5.50
   9 -10  -1   19.70   10.70
  -9  10  -1   18.50    4.90
 -10  -9  -1    5.20    5.10
  -9  10   1   16.90    4.60
   9 -10   1   10.50    5.30
   9 -10   1   10.00   10.00
  -9  10   1   13.80    5.10
   9 -10   1   11.80    4.90
 -10  -9   1   13.80    5.40
 -10  -9   1   14.60    5.30
  10   9   1   13.40    8.90
  -9  10   1   13.10    5.60
   9 -10   1   10.50    5.00
 -10  -9   1    8.10    5.20
   9 -10   1   14.90    5.50
 -10  -9   1    9.20    4.50
 -10  -9   1   11.30    5.30
  10   9   1   15.90    5.50
  10   9   1   12.80    6.70
 -10  -8  -1   34.90    7.40
  -8  10  -1   19.60    6.10
  10   8  -1   17.20    8.50
   8 -10  -1   35.90    7.80
  -8  10  -1   37.70    6.40
 -10  -8  -1   33.40    6.90
   8 -10  -1   33.60    8.10
  -8  10  -1   33.40    7.60
   8 -10  -1   22.80    6.60
   8 -10  -1   36.90   11.40
 -10  -8  -1   23.30    8.80
 -10  -8  -1   28.60    7.20
   8 -10  -1   22.80    7.10
  10   8  -1   24.60    9.00
  -8  10  -1   33.40    7.70
  10   8  -1   30.40    7.40
 -10  -8  -1   26.20    7.50
 -10  -8  -1   33.10    6.80
  -8  10   1   24.10    5.30
 -10  -8   1   18.60    8.60
   8 -10   1   29.30    6.70
  -8  10   1   26.40    6.70
   8 -10   1   26.60    6.60
 -10  -8   1   19.30    6.40
  10   8   1   25.00    9.60
   8 -10   1   34.90    7.40
 -10  -8   1   21.60    7.20
   8 -10   1   18.30    9.90
 -10  -8   1   22.20    5.90
  10   8   1   25.00    6.90
 -10  -8   1   26.10    6.50
  -8  10   1   32.10    7.80
  -8  10   1   16.50    5.50
  10   8   1   14.70    7.80
 -10  -8   1   20.10    7.00
   8 -10   1   14.80    6.60
  -7  10  -1  413.96   26.20
   7 -10  -1  401.06   25.90
  -7  10  -1  359.86   28.80
 -10  -7  -1  439.66   26.50
  10   7  -1  439.16   40.00
 -10  -7  -1  394.96   27.00
   7 -10  -1  457.85   29.80
   7 -10  -1  429.36   26.80
 -10  -7  -1  446.96   27.70
 -10  -7  -1  401.66   32.00
 -10  -7  -1  445.06   27.10
   7 -10  -1  471.05   35.90
  -7  10  -1  411.76   23.20
 -10  -7  -1  376.26   33.10
   7 -10  -1  424.26   25.60
   7 -10  -1  454.15   27.80
   7 -10  -1  436.06   27.10
  10   7  -1  347.27   27.40
  10   7   1  376.06   31.70
 -10  -7   1  420.86   27.70
  -7  10   1  461.35   28.60
 -10  -7   1  436.76   27.90
 -10  -7   1  422.36   34.00
   7 -10   1  370.16   26.30
  10   7   1  435.86   37.50
  10   7   1  384.96   27.30
   7 -10   1  439.16   29.20
 -10  -7   1  425.26   26.40
   7 -10   1  419.86   24.30
 -10  -7   1  408.26   26.80
  -7  10   1  407.16   23.00
  -7  10   1  404.36   26.80
 -10  -7   1  405.56   25.80
   7 -10   1  400.56   25.20
   7 -10   1  414.96   26.70
  10   6  -1   25.50    9.90
  -6  10  -1   32.70    8.50
  -6  10  -1   50.59    8.40
 -10  -6  -1   35.90    8.90
 -10  -6  -1   36.50    9.20
 -10  -6  -1   40.80    9.60
  -6  10  -1   42.80    8.50
   6 -10  -1   35.50    8.10
 -10  -6  -1   35.80    9.10
 -10  -6  -1   22.40    7.70
   6 -10  -1   11.40   10.00
   6 -10  -1   34.90    8.30
   6 -10  -1   77.39   13.40
   6 -10  -1   35.80    8.80
 -10  -6  -1   30.80    9.10
   6 -10  -1   35.30    9.80
  10   6  -1   24.80    8.60
   6 -10  -1   47.20   10.20
   6 -10  -1   35.50    8.50
   6 -10  -1   35.00    8.10
   6 -10  -1   35.20    8.30
  10   6  -1   39.50   12.00
 -10  -6  -1   31.50   10.80
  10   6   1   57.39   12.60
  10   6   1   36.30    8.40
 -10  -6   1   41.10    9.20
 -10  -6   1   43.90    9.30
   6 -10   1   55.49   10.10
  -6  10   1   36.90    9.30
   6 -10   1   27.50    8.70
   6 -10   1   50.39    9.30
 -10  -6   1   40.00    9.90
   6 -10   1   73.29   12.80
   6 -10   1   56.59   10.70
   6 -10   1   49.30    8.80
   6 -10   1   50.89    9.00
  10   6   1   48.80   13.00
 -10  -6   1   45.60   12.00
   6 -10   1   36.40    9.40
 -10  -6   1   62.99   11.00
  -6  10   1   46.50    8.20
   6 -10   1   41.10   12.40
 -10  -6   1   43.80    9.80
 -10  -6   1   28.90    8.80
  -6  10   1   48.00    8.20
   6 -10   1   48.20    9.80
 -10  -5  -1  148.59   23.80
 -10  -5  -1  143.49   18.10
 -10  -5  -1  127.19   18.80
   5 -10  -1  148.39   17.80
   5 -10  -1  140.79   16.00
  10   5  -1  153.08   19.20
   5 -10  -1  138.19   18.10
 -10  -5  -1  146.39   18.10
 -10  -5  -1  138.49   18.60
 -10  -5  -1  128.59   18.70
   5 -10  -1  158.88   16.10
   5 -10  -1  138.39   20.60
  -5  10  -1  145.99   17.00
   5 -10  -1  154.48   20.40
 -10  -5   1  137.49   21.00
 -10  -5   1  174.08   18.40
   5 -10   1  164.68   18.80
  -5  10   1  141.09   15.90
   5 -10   1  145.89   15.80
 -10  -5   1  147.99   18.60
   5 -10   1  139.19   19.30
   5 -10   1  136.59   19.60
 -10  -5   1  112.69   20.30
   5 -10   1  158.68   18.50
   5 -10   1  146.69   15.80
 -10  -5   1  132.99   16.40
  10   5   1  139.99   18.60
 -10  -5   1  146.29   18.40
 -10  -4  -1   15.30    9.00
   4 -10  -1   18.00    7.40
 -10  -4  -1   14.90    7.60
  10   4  -1   21.20   11.00
   4 -10  -1   10.10   10.80
 -10  -4  -1   16.40    9.00
  10   4  -1   -1.90    7.80
   4 -10  -1   15.30    6.90
 -10  -4  -1   21.30    9.30
 -10  -4  -1   14.40    7.60
  10   4  -1   10.40    9.40
   4 -10  -1    8.90    7.60
  -4  10  -1   17.80    6.90
   4 -10  -1   26.60    8.30
 -10  -4  -1   22.00    8.90
   4 -10  -1   20.00    8.80
   4 -10  -1   11.20    8.70
   4 -10  -1   16.90    6.40
 -10  -4  -1   22.30    8.00
   4 -10  -1   19.10    7.50
   4 -10   1   12.40   11.40
   4 -10   1   25.90    7.90
 -10  -4   1    8.60    7.80
 -10  -4   1   17.80    8.00
 -10  -4   1    8.30    8.10
 -10  -4   1    7.90    7.90
 -10  -4   1   23.40    8.70
  10   4   1   17.70    8.60
   4 -10   1   11.20    6.80
 -10  -4   1   22.70    8.00
  -4  10   1    6.90   19.20
 -10  -4   1   24.20   10.50
  10   4   1   12.60    9.80
   4 -10   1   19.10    8.10
   4 -10   1   22.10    8.90
  10   4   1   22.10   10.50
  -4  10   1   19.80    6.90
   4 -10   1   21.80    6.80
   4 -10   1    8.70    7.90
   4 -10   1   16.30    7.50
   4 -10   1   14.10    7.20
  -3  10  -1    0.10   10.20
 -10  -3  -1    5.60    8.20
 -10  -3  -1   21.70    9.20
   3 -10  -1   15.10    7.40
 -10  -3  -1   11.90    8.70
   3 -10  -1    2.30    6.50
 -10  -3  -1   23.20    9.10
   3 -10  -1   21.20    9.10
  10   3  -1    2.90    8.60
  -3  10  -1   17.50    7.80
   3 -10  -1   22.00   11.10
  10   3  -1    7.70    8.50
 -10  -3  -1   12.80    8.60
 -10  -3  -1   14.70    6.60
   3 -10  -1   10.70    5.90
   3 -10  -1   21.50    8.40
   3 -10  -1   14.40    9.30
 -10  -3  -1   12.10    7.50
   3 -10  -1   20.00    8.60
   3 -10  -1    8.10    7.50
  10   3  -1   26.20   10.40
  10   3  -1   14.10   11.20
 -10  -3   1   28.70    9.80
  10   3   1   17.70    8.80
   3 -10   1   19.00    8.00
 -10  -3   1   32.00    8.10
 -10  -3   1   27.70    9.60
   3 -10   1   21.40    6.90
  10   3   1    1.40   12.50
  10   3   1   15.10   10.10
 -10  -3   1   15.40    8.40
 -10  -3   1   32.10   10.20
 -10  -3   1    3.40    8.00
   3 -10   1   14.20    8.40
 -10  -3   1   17.70    8.80
   3 -10   1   14.60    7.10
   3 -10   1   34.60    8.80
   3 -10   1   12.60    9.20
   3 -10   1   26.70    7.10
   3 -10   1   30.30   10.00
  -3  10   1   23.00   11.50
  -3  10   1   25.40    8.00
   3 -10   1   29.30    8.20
  10   3   1   12.10    8.40
 -10  -2  -1   17.10    9.50
  10   2  -1   16.70   12.40
 -10  -2  -1   38.20   16.10
   2 -10  -1   24.80    8.30
 -10  -2  -1    7.40   10.70
   2 -10  -1   14.80    7.00
  -2  10  -1   24.70   10.80
  10   2  -1   13.90    9.40
 -10  -2  -1    6.10    9.50
 -10  -2  -1   18.70    8.70
  10   2  -1   21.00   10.40
  10   2  -1   14.50   11.40
   2 -10  -1   19.00    6.10
   2 -10  -1   28.40   11.50
   2 -10  -1   16.30   10.10
   2 -10  -1   15.10    7.70
 -10  -2  -1   18.50    7.20
   2 -10  -1   14.50    7.10
   2 -10  -1   26.00    9.90
  10   2   1   20.30   10.50
   2 -10   1   13.20    9.20
   2 -10   1   17.50    7.30
 -10  -2   1    6.80    8.30
   2 -10   1   27.10    9.30
 -10  -2   1   22.50    7.60
  10   2   1   -2.30   13.40
   2 -10   1   10.70    7.90
 -10  -2   1    7.30    8.60
   2 -10   1    5.60    5.90
  10   2   1    9.30    9.80
  -2  10   1   15.20    9.90
 -10  -2   1   11.80   14.90
   2 -10   1   15.50   11.00
   2 -10   1   19.40    9.40
 -10  -2   1   12.10   12.20
   2 -10   1   14.90    7.00
 -10  -2   1   17.70   16.60
 -10  -2   1   25.80   10.70
 -10  -1  -1  146.69   19.80
  10   1  -1  155.58   17.70
  10   1  -1  227.58   27.20
   1 -10  -1  192.88   17.20
   1 -10  -1  151.18   17.80
 -10  -1  -1  209.88   20.10
   1 -10  -1  161.38   17.00
 -10  -1  -1  195.38   21.40
  10   1  -1  207.38   21.50
  -1  10  -1  186.28   20.90
   1 -10  -1  182.28   20.90
 -10  -1   1  140.59   19.10
   1 -10   1  196.88   18.10
   1 -10   1  177.38   17.40
  10   1   1  181.08   17.70
  -1  10   1  176.88   20.70
   1 -10   1  207.28   21.50
  10   1   1  209.08   21.50
   1 -10   1  186.88   16.90
 -10  -1   1  207.98   20.50
   0  10  -1  102.79   15.40
 -10   0  -1   66.69   10.80
 -10   0  -1   51.39   17.80
  10   0  -1   39.70   11.70
   0 -10  -1   64.59   12.70
  10   0  -1   58.59   14.30
   0 -10  -1   71.69   11.60
  10   0  -1   62.59   13.20
 -10   0  -1   74.19   14.60
   0 -10  -1   76.99   12.40
   0 -10  -1   48.10   12.60
   0 -10  -1   45.70   12.30
   0 -10  -1   60.89   16.70
 -10   0  -1   66.79   15.00
 -10   0  -1   77.89   12.00
   0 -10  -1   91.29   15.20
   0 -10  -1   63.39   14.60
   0 -10  -1   81.79   12.90
  10   0   1   79.59   15.00
 -10   0   1   59.29   10.70
   0 -10   1  101.59   15.80
   0 -10   1   78.09   16.50
   0 -10   1  120.59   17.20
   0 -10   1   91.69   14.00
 -10   0   1   54.09   16.80
   0 -10   1   93.59   15.10
  10   0   1   70.19   13.30
   0 -10   1   89.69   11.70
   0 -10   1  138.59   17.70
  10   0   1   49.80   14.00
 -10   0   1   66.09   13.10
  10   0   1   97.29   15.40
 -10   0   1   69.29   11.40
   0 -10   1   96.19   12.40
   0  10   1   58.99   14.20
 -10   0   1   67.29   14.50
  -1 -10  -1  160.88   17.10
 -10   1  -1  138.89   16.10
  -1 -10  -1  182.48   17.70
  10  -1  -1  166.18   20.30
  -1 -10  -1  194.18   21.50
  -1 -10  -1  177.88   17.40
 -10   1  -1  171.48   16.20
 -10   1  -1  160.08   20.10
   1  10  -1  183.78   19.90
 -10   1  -1  173.98   15.90
  10  -1   1  202.38   21.20
   1  10   1  216.68   21.20
  10  -1   1  162.88   17.30
  -1 -10   1  174.28   16.50
 -10   1   1  158.08   17.00
  -1 -10   1  225.08   18.90
 -10   1   1  179.68   15.90
  -1 -10   1  177.58   17.40
  -1 -10   1  182.48   21.20
 -10   1   1  183.48   22.30
 -10   1   1  201.58   16.40
  -2 -10  -1   34.90    9.60
  -2 -10  -1   18.00    7.30
  10  -2  -1   17.10    7.20
   2  10  -1   12.00    8.00
  -2 -10  -1   14.40    8.20
 -10   2  -1   -1.90    8.80
  -2 -10  -1    4.70    7.90
  10  -2  -1    9.30    7.40
  -2 -10  -1   22.20   10.70
  -2 -10  -1   19.60    8.00
 -10   2  -1   16.00    9.00
  -2 -10  -1   15.90    7.50
  10  -2  -1   24.10   10.00
  -2 -10  -1   13.80    8.20
  -2 -10  -1   20.00    7.70
 -10   2  -1   29.70    8.60
 -10   2  -1    5.00    6.80
  10  -2  -1   10.30    9.70
  10  -2  -1   17.50   11.20
 -10   2   1   28.80    7.90
  -2 -10   1   35.80   10.00
  10  -2   1   23.30    9.10
  -2 -10   1   10.20    8.40
  -2 -10   1   24.80   10.30
 -10   2   1   19.30    9.90
  -2 -10   1   21.60    8.00
  -2 -10   1   28.20    8.20
  -2 -10   1   35.90   11.20
  10  -2   1   34.80    9.60
  -2 -10   1   23.80    9.00
 -10   2   1   33.20    9.50
   2  10   1   13.50    9.50
 -10   2   1   19.70    7.30
  -2 -10   1   30.70    9.00
  10  -2   1   14.20   10.70
  -2 -10   1   20.70    8.70
 -10   3  -1   27.70    7.30
  10  -3  -1   15.60    8.20
  -3 -10  -1   18.30    7.50
  10  -3  -1   23.40   10.90
  -3 -10  -1   27.70    8.10
  -3 -10  -1   18.50    8.10
  -3 -10  -1   35.20   11.00
 -10   3  -1   20.60    7.00
 -10   3  -1    9.80    9.20
  -3 -10  -1   20.70    9.30
  -3 -10  -1   25.80    7.90
  -3 -10  -1   16.70    8.20
   3  10  -1   32.30   11.00
 -10   3  -1   21.70    9.20
   3  10  -1   21.00    8.10
  -3 -10  -1   26.50    9.20
  -3 -10  -1   26.80    8.80
  10  -3  -1   19.60    9.30
  -3 -10  -1   10.20    8.50
  10  -3  -1   15.40    9.00
   3  10   1    7.30    7.70
  -3 -10   1   21.60   12.50
  10  -3   1   31.70   12.10
   3  10   1   16.70    9.60
  10  -3   1   23.60    8.90
  -3 -10   1   44.20   11.20
  -3 -10   1   34.00    9.00
  -3 -10   1   22.80    8.70
  -3 -10   1   16.60    8.10
  -3 -10   1   25.80    8.50
  -3 -10   1   31.40   10.20
  -3 -10   1   12.20    6.30
 -10   3   1    8.30    9.00
 -10   3   1   28.10    8.00
 -10   3   1   13.90    6.80
  10  -3   1   13.80    7.30
 -10   3   1   11.10    9.50
  -3 -10   1   30.20    9.50
  10  -3   1   24.80    9.50
  10  -3   1   22.40    9.10
  -3 -10   1   25.50    8.50
  10  -4  -1    6.80    8.40
  -4 -10  -1    7.30    7.30
  -4 -10  -1   17.10    9.30
  10  -4  -1   11.20    9.60
   4  10  -1   11.60   11.40
  -4 -10  -1    0.40    8.70
 -10   4  -1   19.20    6.60
  -4 -10  -1   17.90    7.90
  -4 -10  -1   16.90    9.00
 -10   4  -1   14.40    9.50
  10  -4  -1   17.90    7.90
  10  -4  -1   18.00    8.30
  -4 -10  -1   26.90    9.30
 -10   4  -1   16.70    6.50
  10  -4  -1   18.80   10.90
  -4 -10  -1   11.00    8.10
  -4 -10  -1   23.60    8.80
   4  10  -1   22.70    9.10
  -4 -10  -1   21.80   10.00
  -4 -10  -1   22.40    7.80
  -4 -10   1   22.00    8.40
 -10   4   1   14.60    6.60
  -4 -10   1   28.20    8.00
   4  10   1   15.60    8.40
 -10   4   1   13.90    6.30
  -4 -10   1   16.10    7.80
 -10   4   1    1.80    8.70
  -4 -10   1   19.10    8.90
  -4 -10   1   16.40   10.80
   4  10   1    0.70   11.80
  10  -4   1    6.60    8.60
 -10   4   1   20.70    9.50
  10  -4   1   24.00    8.00
  10  -4   1    5.90    8.20
  -4 -10   1   15.30    7.30
  10  -4   1   11.00   10.60
  -4 -10   1   30.10   11.50
  10  -4   1   18.80    7.50
  -4 -10   1    6.80    7.90
  -4 -10   1    1.80    8.20
  10  -4   1   29.80    9.20
  -5 -10  -1  125.19   18.20
  -5 -10  -1  132.99   18.20
   5  10  -1  151.08   30.10
 -10   5  -1  146.79   19.10
 -10   5  -1  162.38   14.60
   5  10  -1  157.88   19.90
  -5 -10  -1  156.88   17.40
  -5 -10  -1  146.79   22.50
  -5 -10  -1  183.88   24.90
  -5 -10  -1  132.59   22.90
  10  -5  -1  142.59   19.80
 -10   5  -1  167.88   19.90
  -5 -10  -1  168.08   17.90
  10  -5  -1  162.18   17.90
  -5 -10  -1  144.19   19.40
 -10   5   1  157.88   14.60
  10  -5   1  137.69   17.60
   5  10   1  134.89   17.30
  -5 -10   1  136.59   19.10
  -5 -10   1  124.19   19.20
  10  -5   1  161.58   20.10
 -10   5   1  132.49   17.20
  10  -5   1  137.09   18.30
  -5 -10   1  148.89   16.90
  -5 -10   1  147.69   24.60
 -10   5   1  127.59   16.70
  -5 -10   1  127.09   18.80
  -5 -10   1  137.79   18.20
  -5 -10   1  147.29   19.40
   5  10   1  177.38   26.30
  -6 -10  -1   31.90   10.80
  -6 -10  -1   32.40    9.00
  -6 -10  -1   26.00    7.60
 -10   6  -1   47.30    8.70
 -10   6  -1   31.90    9.20
  -6 -10  -1   37.00    9.10
 -10   6  -1   45.70    9.00
  10  -6  -1   50.39   10.70
  -6 -10  -1   30.60    8.20
  10  -6  -1   30.30   12.70
  10  -6  -1   43.20    9.90
  10  -6  -1   40.70    9.40
  -6 -10  -1   46.60   10.00
  10  -6  -1   26.30    8.30
  -6 -10  -1   44.20    9.60
  10  -6   1   34.60    8.50
 -10   6   1   56.19    8.90
  -6 -10   1   30.40    8.60
  10  -6   1   42.20    9.70
  -6 -10   1   48.30    9.40
  10  -6   1   49.90   13.90
  -6 -10   1   26.00    8.50
  10  -6   1   30.40    8.90
  10  -6   1   30.10    7.60
  -6 -10   1   37.60   11.60
 -10   6   1   27.40    9.20
  -6 -10   1   48.10    8.60
  -6 -10   1   42.60    9.50
 -10   6   1   51.39    8.50
  10  -6   1   31.60    8.60
  10  -7  -1  383.06   24.80
  -7 -10  -1  429.16   26.90
  -7 -10  -1  380.86   29.00
  -7 -10  -1  380.26   25.70
  10  -7  -1  430.06   27.50
  -7 -10  -1  405.96   24.80
 -10   7  -1  510.95   29.60
 -10   7  -1  416.46   25.70
  -7 -10  -1  398.86   33.80
  10  -7  -1  390.16   27.30
 -10   7  -1  379.36   25.90
  -7 -10  -1  440.66   27.60
  10  -7  -1  471.95   27.50
  -7 -10  -1  401.36   25.90
 -10   7   1  439.66   25.30
  -7 -10   1  406.16   32.80
  -7 -10   1  425.56   27.50
  -7 -10   1  388.86   30.10
  -7 -10   1  407.16   25.90
 -10   7   1  520.75   31.60
  10  -7   1  406.86   27.40
  10  -7   1  385.06   26.40
 -10   7   1  424.16   26.40
  -7 -10   1  387.56   24.50
  -7 -10   1  436.36   26.60
  10  -7   1  523.45   47.90
  -7 -10   1  440.76   27.00
  10  -7   1  452.75   34.10
  -8 -10  -1   16.20    7.00
 -10   8  -1   19.50    5.40
  -8 -10  -1   18.70    6.30
  10  -8  -1   33.60    7.70
  -8 -10  -1   17.20    5.60
 -10   8  -1   15.10    5.40
  10  -8  -1   17.20    9.50
  -8 -10  -1   27.10    8.60
  -8 -10  -1   18.00    6.30
  10  -8  -1   28.50    6.50
  -8 -10  -1   22.50    8.70
  10  -8  -1   17.40    6.00
 -10   8  -1   25.20    7.10
   8  10  -1   12.60    7.20
  10  -8  -1   28.40    7.30
  10  -8   1   18.60    6.70
  -8 -10   1   29.50    8.20
  10  -8   1   33.70   11.20
  -8 -10   1   20.50    6.50
 -10   8   1   27.00    6.40
  10  -8   1   14.00    5.90
  -8 -10   1   36.30    7.70
 -10   8   1   21.40    6.80
 -10   8   1   22.00    5.90
  -8 -10   1   34.60    9.80
   8  10   1   30.10    8.10
  10  -8   1   21.80    6.30
  -8 -10   1   25.50    9.40
  -8 -10   1   27.10    6.80
  10  -8   1   31.00    7.40
  10  -9  -1    8.90    6.20
  10  -9  -1    6.80    4.90
  -9 -10  -1   12.00    4.70
  -9 -10  -1   22.00    6.20
  10  -9  -1   -6.30    8.70
  10  -9  -1   12.50    6.30
  -9 -10  -1   12.20    6.80
   9  10  -1   12.40    7.10
  -9 -10  -1   11.20    4.40
 -10   9  -1    1.70    4.30
  -9 -10  -1   13.40    5.00
  10  -9  -1   10.20    5.20
  10  -9   1   16.60    5.10
  10  -9   1    4.50    9.20
  -9 -10   1   13.30    5.00
   9  10   1   10.80    6.80
  -9 -10   1    7.70    5.00
  10  -9   1    9.00    4.90
 -10   9   1   15.80    6.90
  10  -9   1   18.40    8.10
  -9 -10   1   14.40    9.20
  -9 -10   1    5.30    4.30
  -9 -10   1   13.20    5.30
  10  -9   1   17.40    5.70
  -9 -10   1   10.00    6.10
 -10  10  -1    3.90    5.10
  10  10  -1    8.00    5.10
  10 -10  -1    3.00    4.00
 -10 -10  -1    3.60    5.90
 -10 -10  -1   10.80    4.10
 -10  10  -1    6.90    4.20
 -10  10   1    8.20    3.70
 -10 -10   1    9.10    4.30
  10 -10   1    6.80    6.40
 -10  10   1    5.20    4.60
 -10 -10   1    3.30    5.30
 -10 -10   1    4.50    4.30
  10  10   1   -0.10    3.70
 -10 -10   1    2.30    4.60
  10 -10   1    6.20    3.80
 -10 -10   1   -0.40    5.30
  11   9  -1    2.20    4.60
 -11  -9  -1    9.00    4.50
   9 -11  -1    8.40    4.00
 -11  -9  -1   13.90    4.20
   9 -11  -1   10.60    4.90
 -11  -9  -1   15.50    4.20
 -11  -9  -1    9.30    3.50
  -9  11  -1   26.30    7.40
 -11  -9   1    7.90    4.30
   9 -11   1   17.20    7.00
 -11  -9   1   15.60    4.90
 -11  -9   1    9.50    4.00
  11   9   1   11.20    4.30
   9 -11   1   13.70    4.50
   9 -11   1   15.30    4.90
 -11  -9   1    7.90    3.50
   8 -11  -1  125.79   11.00
   8 -11  -1  115.39   11.60
  11   8  -1  105.59   12.50
  -8  11  -1  101.69   11.70
  -8  11  -1  131.59   10.30
 -11  -8  -1  120.09   15.70
  11   8  -1  133.59   15.10
 -11  -8  -1  105.89   10.40
 -11  -8  -1  122.79   13.40
 -11  -8  -1  118.39   13.90
 -11  -8  -1  125.89   12.10
 -11  -8  -1   79.69   14.60
   8 -11   1  137.89   10.50
 -11  -8   1  108.89   10.60
   8 -11   1  111.29   15.20
 -11  -8   1  103.89   11.70
  11   8   1  134.79   15.40
  -8  11   1  147.49    9.90
  11   8   1  126.29   14.10
 -11  -8   1   84.79   12.80
 -11  -8   1  145.19   15.20
 -11  -8   1  111.89   14.20
 -11  -8   1   92.69   11.50
   8 -11   1  157.18   16.60
   7 -11  -1   66.99   10.40
 -11  -7  -1   77.79   10.50
 -11  -7  -1   62.09    9.40
 -11  -7  -1   87.49   11.40
 -11  -7  -1   69.29   13.10
  -7  11  -1   92.39   11.90
   7 -11  -1   77.79   10.10
  -7  11  -1   81.39   11.80
   7 -11  -1   79.09   10.50
  -7  11  -1   69.89   12.40
   7 -11  -1   86.19   10.30
 -11  -7  -1   79.49   11.70
 -11  -7  -1   87.79   11.30
  -7  11  -1   76.79    7.70
  11   7  -1   81.29   11.90
 -11  -7  -1  101.89   15.30
   7 -11  -1   50.59   13.10
   7 -11  -1   56.39   10.60
   7 -11  -1   78.29   10.60
  11   7  -1   76.79   15.00
   7 -11   1   95.39   10.10
 -11  -7   1   71.69   12.40
 -11  -7   1   77.89   10.10
   7 -11   1   52.49   12.60
 -11  -7   1   75.19   12.00
 -11  -7   1   82.69   10.30
 -11  -7   1   78.49   11.00
 -11  -7   1   87.69   10.00
   7 -11   1   91.19   11.40
  -7  11   1   79.89    7.90
   7 -11   1   86.89   10.00
  11   7   1   62.89   11.00
  11   7   1   69.19   13.50
   7 -11   1   83.59   10.40
  -7  11   1   87.59   10.90
  11   7   1   66.99   13.20
  -7  11   1   95.09   12.70
 -11  -7   1   72.59   10.30
   6 -11  -1  110.09   11.80
  11   6  -1  106.49   15.00
 -11  -6  -1  111.09   15.30
 -11  -6  -1  107.49   12.70
 -11  -6  -1  107.29   12.60
  11   6  -1   74.79   12.10
   6 -11  -1  125.19   13.00
  11   6  -1  130.59   16.90
 -11  -6  -1  103.69   13.00
   6 -11  -1  106.19   12.00
 -11  -6  -1  121.99   13.40
   6 -11  -1  103.59   13.90
 -11  -6  -1  128.29   12.40
 -11  -6  -1  108.49   13.80
   6 -11  -1  129.39   13.40
  -6  11  -1  102.79   12.10
  -6  11  -1  129.59   14.20
   6 -11  -1  117.09   13.10
   6 -11  -1  123.09   12.80
 -11  -6   1  106.69   12.40
  11   6   1  107.49   15.60
   6 -11   1  124.89   12.20
  -6  11   1  109.59   14.40
 -11  -6   1  123.39   13.90
   6 -11   1  132.99   13.60
 -11  -6   1  132.69   12.90
   6 -11   1  132.99   13.70
   6 -11   1   64.09   20.40
 -11  -6   1  132.69   14.00
  11   6   1  104.59   12.30
 -11  -6   1  110.79   14.80
   6 -11   1  116.49   12.20
   6 -11   1  116.19   14.40
 -11  -6   1  156.08   19.30
 -11  -6   1  146.09   14.10
   6 -11   1  132.79   12.30
  11   6   1  120.19   15.20
   6 -11   1  115.99   14.20
  -6  11   1  117.59   13.30
 -11  -5  -1   22.50    7.30
 -11  -5  -1   22.60    9.90
 -11  -5  -1   24.40    7.60
   5 -11  -1   25.60    8.00
   5 -11  -1   28.70    7.70
   5 -11  -1   35.70   14.50
  11   5  -1   20.30    9.80
   5 -11  -1   17.60    7.10
  -5  11  -1   16.10    4.90
   5 -11  -1   24.30    7.00
   5 -11  -1   25.20    8.20
   5 -11  -1    8.90   10.10
   5 -11  -1   24.40    7.60
 -11  -5  -1   32.40    8.10
  11   5  -1   13.80    8.20
   5 -11  -1   26.70    6.40
 -11  -5  -1   24.00    7.90
 -11  -5  -1   16.10    6.40
  11   5   1   27.20    8.60
   5 -11   1   34.10    8.50
 -11  -5   1   23.60    7.20
   5 -11   1   30.90   10.00
 -11  -5   1   30.90    7.90
   5 -11   1   31.00    8.30
  11   5   1   16.70    9.70
   5 -11   1   12.90    5.90
 -11  -5   1   16.20    6.80
   5 -11   1   36.80    8.00
  -5  11   1   29.40    5.80
   5 -11   1   29.50    7.90
 -11  -5   1   26.90    9.60
   5 -11   1   33.80   12.00
 -11  -5   1   11.80    7.10
 -11  -5   1   27.30    9.90
  -5  11   1   32.00    8.90
   5 -11   1   19.50    7.30
   5 -11   1   31.70    6.80
 -11  -5   1   25.70    7.70
  11   5   1   26.90    7.40
 -11  -4  -1   32.50   10.10
 -11  -4  -1   26.90    8.60
  11   4  -1   27.80    9.80
   4 -11  -1   26.40    7.90
  11   4  -1   26.40    8.00
 -11  -4  -1   32.40    8.00
   4 -11  -1   24.50    8.30
   4 -11  -1   25.90   11.60
  -4  11  -1   43.40    8.80
   4 -11  -1   31.00    8.90
   4 -11  -1   26.40    7.10
   4 -11  -1   27.60    8.50
  11   4  -1   35.60   12.60
   4 -11  -1   39.30    9.30
   4 -11  -1   22.20    7.50
 -11  -4  -1   17.60    8.00
 -11  -4  -1   19.70    9.60
   4 -11  -1   37.80    9.50
 -11  -4  -1   22.00    8.00
 -11  -4  -1   32.60    8.80
  11   4   1   21.30    8.30
   4 -11   1   34.00    9.10
   4 -11   1   32.30    9.00
 -11  -4   1   22.20   10.40
   4 -11   1   29.90    8.80
   4 -11   1   36.20    9.80
  11   4   1   23.10    8.00
 -11  -4   1   33.50    8.30
   4 -11   1   34.40    8.50
 -11  -4   1   37.20    9.40
  11   4   1   34.10   11.80
 -11  -4   1   26.80    8.40
   4 -11   1   21.50    6.90
 -11  -4   1   22.40    7.90
 -11  -4   1   63.29   11.80
   4 -11   1   32.80   12.10
   4 -11   1   31.60    7.70
   4 -11   1   30.90    7.20
  -4  11   1   18.40    6.20
 -11  -4   1   23.10    7.80
   3 -11  -1  104.19   12.10
   3 -11  -1  110.89   14.50
  11   3  -1  130.69   14.40
   3 -11  -1  122.89   13.50
 -11  -3  -1   97.69   14.00
   3 -11  -1  111.89   14.30
 -11  -3  -1  108.49   16.30
 -11  -3  -1   95.89   13.90
   3 -11  -1  104.39   11.80
   3 -11  -1  106.89   15.70
  -3  11  -1  104.09   12.70
   3 -11  -1  139.89   14.40
 -11  -3  -1   96.49   14.40
   3 -11  -1   96.19   20.50
 -11  -3  -1   94.79   14.40
 -11  -3  -1  107.29   14.30
  11   3  -1  133.29   15.30
  11   3   1  104.59   14.70
   3 -11   1   92.89   13.80
   3 -11   1  109.29   13.90
 -11  -3   1  102.69   14.20
   3 -11   1   94.19   13.00
   3 -11   1  104.69   13.90
  11   3   1   85.09   13.80
 -11  -3   1  111.59   14.00
   3 -11   1  124.79   14.80
   3 -11   1  136.99   27.90
 -11  -3   1  109.99   14.60
 -11  -3   1  110.59   13.80
  -3  11   1  114.99   12.30
 -11  -3   1  115.59   14.40
 -11  -3   1  101.99   15.80
   3 -11   1  111.49   13.20
   3 -11   1  104.19   12.80
  -2  11  -1  232.28   21.20
   2 -11  -1  234.18   24.30
   2 -11  -1  269.17   21.80
   2 -11  -1  254.87   19.40
   2 -11  -1  228.58   21.50
  11   2  -1  285.67   26.10
   2 -11  -1  262.87   19.00
 -11  -2  -1  256.27   28.20
 -11  -2  -1  246.18   28.00
 -11  -2  -1  251.07   24.70
 -11  -2  -1  240.48   21.10
 -11  -2  -1  262.87   29.00
  11   2  -1  229.28   23.60
   2 -11  -1  264.87   20.80
  11   2  -1  195.78   20.30
   2 -11  -1  230.68   22.40
   2 -11  -1  251.17   22.90
   2 -11  -1  230.88   21.30
   2 -11   1  260.77   23.00
 -11  -2   1  210.18   26.30
  11   2   1  264.37   24.30
   2 -11   1  262.47   23.30
  11   2   1  267.97   23.40
   2 -11   1  239.68   22.10
   2 -11   1  265.27   20.70
   2 -11   1  239.48   20.60
   2 -11   1  233.28   19.50
   2 -11   1  254.17   21.30
 -11  -2   1  195.88   28.60
 -11  -2   1  229.38   26.80
 -11  -2   1  248.68   21.40
   2 -11   1  255.87   24.70
  11   2   1  292.87   22.60
  11   1  -1   17.30    9.40
   1 -11  -1   20.90    6.90
   1 -11  -1   22.90    9.10
 -11  -1  -1   22.80    8.30
   1 -11  -1   42.20    9.20
   1 -11  -1    9.20    8.20
   1 -11  -1   31.90   11.90
  11   1  -1   27.50    9.10
   1 -11  -1   21.10    6.70
 -11  -1  -1   19.00    9.90
  -1  11  -1   21.20   11.50
 -11  -1  -1   31.50    7.80
   1 -11  -1   24.40    8.30
  11   1  -1   22.80    7.00
  11   1  -1   25.20    9.10
 -11  -1  -1   18.70    9.00
   1 -11  -1   31.40   10.10
   1 -11  -1   31.20    9.60
  -1  11   1   44.90   14.10
   1 -11   1   30.90    8.60
  11   1   1   36.00    9.40
   1 -11   1   37.40   12.10
 -11  -1   1   39.10   10.40
   1 -11   1   34.60    7.60
   1 -11   1   29.10    7.90
  11   1   1   19.60    7.30
   1 -11   1   37.70    9.40
  11   1   1   41.20   12.10
   1 -11   1   40.30   10.20
 -11  -1   1   32.70    9.50
 -11  -1   1   38.40    8.90
  11   1   1   48.50    9.60
   1 -11   1   28.50   10.40
   1 -11   1   33.50   12.40
 -11  -1   1   32.80   10.10
   1 -11   1   34.70    9.70
   0 -11  -1    7.50    7.30
 -11   0  -1   13.10    7.10
 -11   0  -1   12.40    7.40
 -11   0  -1   15.60    9.90
 -11   0  -1   16.90    8.30
   0 -11  -1   16.00    8.30
   0 -11  -1   23.20    6.90
   0  11  -1   22.40   11.90
   0 -11  -1    7.00    7.20
  11   0  -1   11.50    6.00
  11   0  -1   13.60    8.30
  11   0  -1   14.00    7.90
   0 -11  -1   21.70    9.10
   0 -11  -1    8.20    9.90
  11   0  -1   20.40    9.80
   0 -11  -1   21.40    7.80
   0 -11  -1   13.90    7.30
   0 -11  -1   17.80    7.30
 -11   0  -1   14.90    8.40
   0 -11   1    7.10    5.90
 -11   0   1   17.00    7.70
  11   0   1   23.60   10.00
  11   0   1    6.60    7.50
 -11   0   1   23.40    9.40
   0 -11   1   19.20   11.00
   0  11   1   22.90   11.80
 -11   0   1   15.10    6.50
 -11   0   1   12.50    8.00
   0 -11   1   20.20    8.40
   0 -11   1   19.90    9.30
 -11   0   1   17.90    8.60
   0 -11   1   17.90    7.20
 -11   0   1   22.00   10.00
  11   0   1   23.10    8.50
   0 -11   1   17.10    7.20
   0 -11   1   31.20    9.30
   0 -11   1   24.50    8.60
   0 -11   1    5.80    6.80
  11   0   1   13.90    6.00
   1  11  -1   58.09   14.00
  11  -1  -1   39.30   12.60
  -1 -11  -1   30.60   10.30
  11  -1  -1   35.70   10.10
  -1 -11  -1   26.40    7.80
  -1 -11  -1   28.90   12.00
  -1 -11  -1   32.50    7.40
  11  -1  -1   32.00    9.40
 -11   1  -1   45.80   11.40
 -11   1  -1   40.30    8.90
 -11   1  -1   27.40    8.40
 -11   1  -1   33.50    8.20
  -1 -11  -1   35.70    9.20
  -1 -11  -1   38.60    9.20
  -1 -11  -1   26.30    7.80
  -1 -11  -1   14.50    8.60
  11  -1  -1   36.20    7.50
 -11   1  -1   46.40   11.10
  -1 -11  -1   34.50   10.10
  11  -1  -1   45.90    9.60
  -1 -11   1   33.60   10.00
  -1 -11   1   29.30    8.80
  -1 -11   1   38.00   11.20
  -1 -11   1   39.10    9.90
 -11   1   1   29.40    9.90
  -1 -11   1   25.60    7.80
  11  -1   1   28.70    8.30
  -1 -11   1   36.20    9.40
  11  -1   1   25.50   11.20
 -11   1   1   12.70    7.70
  -1 -11   1   33.20    9.60
   1  11   1   35.20   12.40
 -11   1   1   25.90    8.90
 -11   1   1   23.80    7.40
 -11   1   1   24.30    7.50
  11  -1   1   21.10    8.90
  -1 -11   1   22.00   10.20
  11  -1   1   26.10    8.60
  11  -1   1   24.70    8.30
  -1 -11   1   31.20    7.70
  -2 -11  -1  223.08   21.60
  -2 -11  -1  213.98   25.60
  -2 -11  -1  207.98   29.40
   2  11  -1  239.48   20.70
  11  -2  -1  268.57   22.40
  -2 -11  -1  271.57   25.10
  -2 -11  -1  239.78   22.20
  -2 -11  -1  265.17   21.20
  -2 -11  -1  217.78   23.80
   2  11  -1  260.47   31.50
  11  -2  -1  250.07   25.00
  -2 -11  -1  211.98   22.70
  11  -2  -1  254.27   23.40
  -2 -11   1  263.77   24.30
  11  -2   1  232.88   21.50
   2  11   1  235.38   20.70
  -2 -11   1  220.98   23.70
  -2 -11   1  217.88   24.10
  11  -2   1  219.88   23.80
 -11   2   1  231.38   27.90
  -2 -11   1  224.68   23.00
  -2 -11   1  230.88   20.40
   2  11   1  275.17   32.80
  -3 -11  -1  111.49   13.20
  11  -3  -1  148.19   15.70
 -11   3  -1  103.69   14.00
 -11   3  -1  104.59   12.30
  -3 -11  -1   82.29   14.80
  -3 -11  -1  105.79   13.80
  11  -3  -1  123.19   29.00
  -3 -11  -1  100.29   14.10
  -3 -11  -1   96.29   14.10
  -3 -11  -1  105.99   18.40
  -3 -11  -1  103.49   13.10
  -3 -11  -1  121.49   12.50
  11  -3  -1  104.09   14.00
 -11   3  -1  101.79   12.20
 -11   3  -1   76.29   15.30
  -3 -11  -1  119.09   15.20
  11  -3  -1   88.19   13.30
   3  11  -1  104.99   14.60
  11  -3   1  129.69   14.90
  -3 -11   1   84.79   16.40
  -3 -11   1   97.89   17.50
  11  -3   1  106.29   14.20
  -3 -11   1  125.09   14.00
  -3 -11   1  117.99   12.80
  -3 -11   1  111.79   14.40
 -11   3   1   90.69   15.30
  -3 -11   1  101.69   13.20
 -11   3   1  126.09   12.80
   3  11   1  102.69   15.20
  -3 -11   1  104.69   14.00
 -11   3   1   85.09   15.30
  -3 -11   1  105.69   13.10
 -11   3   1  109.29   12.30
  11  -3   1   92.99   13.80
  11  -3   1  134.09   27.90
  -3 -11   1  105.29   14.20
  11  -4  -1   29.90    8.40
 -11   4  -1   33.10    7.30
  -4 -11  -1   21.90    9.50
  -4 -11  -1   18.60    7.50
  -4 -11  -1   22.60    8.50
  11  -4  -1   34.00    9.00
  11  -4  -1   12.50   10.50
  -4 -11  -1   40.10   10.10
   4  11  -1   26.70    9.80
  -4 -11  -1   51.19    9.30
  -4 -11  -1   33.30    9.80
  -4 -11  -1   42.40    9.70
  -4 -11  -1   31.70    8.70
  11  -4  -1   25.40    8.80
  -4 -11  -1   18.10   10.30
 -11   4  -1   29.60    7.00
  -4 -11  -1   19.00    7.60
  -4 -11   1   57.39   11.50
 -11   4   1   25.30    7.50
  -4 -11   1   28.80    8.10
 -11   4   1   28.00    7.30
  -4 -11   1   34.10    9.90
  11  -4   1   40.00    8.40
  -4 -11   1   30.80    8.70
  -4 -11   1   38.70    9.80
  11  -4   1   24.10   11.10
  11  -4   1   34.50    8.90
  11  -4   1   22.10    8.20
  -4 -11   1   26.40    7.70
  -4 -11   1   26.30    9.80
   4  11   1   34.00   10.50
  -4 -11   1   22.60    7.50
  -4 -11   1   25.90    8.60
  -4 -11   1   32.80    9.20
  -5 -11  -1   29.50    9.10
 -11   5  -1   28.10   10.30
  -5 -11  -1   14.80    6.70
  -5 -11  -1   24.70    7.40
  11  -5  -1   15.10    7.30
 -11   5  -1   28.00    7.70
  11  -5  -1   24.00   11.10
  -5 -11  -1   24.10    8.00
  11  -5  -1   34.00   10.80
  -5 -11  -1   26.90    7.70
  -5 -11  -1   30.10    8.40
 -11   5  -1   31.30    6.70
  11  -5  -1   20.50    6.70
  -5 -11  -1   26.00   10.10
  -5 -11   1   31.60    7.90
  11  -5   1    7.80    9.20
  -5 -11   1   33.30   10.90
   5  11   1   28.30   16.70
 -11   5   1   34.30    9.60
 -11   5   1   33.10    7.80
  -5 -11   1   17.80    6.70
  11  -5   1   24.90    7.90
   5  11   1   13.70   12.90
  -5 -11   1   22.80    7.50
 -11   5   1   14.60    5.80
  -5 -11   1   17.30    6.80
  -5 -11   1   18.40    7.70
  11  -5   1   21.10    7.40
  -5 -11   1   26.90    7.80
  -6 -11  -1  137.29   13.20
 -11   6  -1  130.99   17.90
  11  -6  -1  145.19   19.40
  11  -6  -1  112.39   13.30
 -11   6  -1  132.29   12.80
  -6 -11  -1  129.39   16.30
  11  -6  -1  122.09   13.80
  -6 -11  -1  113.39   19.90
  11  -6  -1  138.39   13.80
  -6 -11  -1  118.89   17.50
  -6 -11  -1  106.69   12.20
  11  -6  -1  145.69   27.80
  -6 -11  -1   96.79   16.40
  -6 -11  -1  128.89   13.30
  11  -6   1  122.49   13.80
  -6 -11   1  112.19   12.70
  -6 -11   1   83.09   14.70
  -6 -11   1  109.19   19.60
  11  -6   1  108.39   12.10
  -6 -11   1   85.59   11.70
  11  -6   1  133.39   14.00
  -6 -11   1  110.39   12.10
 -11   6   1   99.79   12.00
  11  -6   1  124.79   18.80
 -11   6   1  129.49   16.20
  -6 -11   1  111.69   15.40
  -6 -11   1  113.29   13.70
  11  -7  -1   69.89   11.10
  11  -7  -1   70.59   14.20
   7  11  -1   86.89   13.90
  -7 -11  -1   79.39   11.40
  -7 -11  -1   85.49   10.20
  -7 -11  -1   94.79   10.30
  11  -7  -1   85.59   10.60
  -7 -11  -1  101.59   10.90
 -11   7  -1   76.49    9.30
  -7 -11  -1   65.69   13.00
  11  -7  -1   91.89   10.80
 -11   7  -1   95.89   14.30
  11  -7  -1   89.99   11.90
 -11   7  -1   72.19    9.70
  -7 -11  -1   61.59   12.20
  -7 -11  -1   87.59   10.30
   7  11   1   81.89   12.40
  -7 -11   1   74.89    9.80
  11  -7   1   92.29   16.00
  11  -7   1   73.99   11.70
  11  -7   1   58.99    9.50
  -7 -11   1  101.19   11.90
  -7 -11   1   80.29   13.70
 -11   7   1   83.19   10.10
  -7 -11   1   83.69   10.80
 -11   7   1   76.69   12.10
  -7 -11   1   71.59   12.90
  11  -7   1   81.49   10.70
 -11   7   1   70.69    9.60
  11  -7   1   92.09   10.90
  -7 -11   1   77.39   10.30
  11  -8  -1   81.09   14.90
  11  -8  -1  124.59   11.00
 -11   8  -1  128.29   13.20
  -8 -11  -1  127.19   10.70
   8  11  -1   87.69   13.20
  -8 -11  -1  131.49   17.10
  -8 -11  -1  157.58   15.70
  -8 -11  -1   99.19   13.90
  -8 -11  -1  166.78   14.60
 -11   8   1  170.78   14.90
  -8 -11   1  101.09   13.10
  11  -8   1  114.79   11.00
  -8 -11   1  136.39   12.70
  -8 -11   1  125.59   10.90
   8  11   1  138.29   13.60
  11  -8   1  109.19   12.00
  -9 -11  -1   19.10    5.40
   9  11  -1   14.70    5.70
  -9 -11  -1    6.40    3.80
 -11   9  -1   11.70    4.70
 -11   9  -1   14.30    4.80
  -9 -11  -1    9.50    4.50
  11  -9  -1   15.60    4.60
 -11   9  -1   14.50    3.50
  -9 -11  -1   20.00    4.70
  11  -9  -1   12.90    5.10
   9  11  -1   14.00    4.20
  -9 -11  -1   13.30    4.40
   9  11   1   11.90    5.40
  -9 -11   1   17.70    4.80
   9  11   1   17.40    4.40
 -11   9   1   31.80    6.70
 -11   9   1   14.70    3.80
  -9 -11   1   16.80    5.10
  -9 -11   1   13.50    4.40
  11  -9   1   17.00    4.60
 -11   9   1   14.80    5.50
  -9 -11   1   11.80    3.90
  -9 -11   1   19.20    4.50
  -8  12  -1  126.69   10.70
  12   8  -1  115.19    9.40
 -12  -8  -1  125.19    9.00
   8 -12  -1  115.39    9.40
 -12  -8  -1  102.99    8.90
  12   8  -1  116.09    8.70
   8 -12   1  136.99   10.10
 -12  -8   1  107.99    9.30
 -12  -8   1  118.49    8.90
 -12  -8   1  114.09    9.00
   8 -12   1  114.19    9.40
  -8  12   1  144.29   11.00
  12   8   1  100.39    9.40
  12   8   1  123.89    9.00
  -7  12  -1   90.69    9.80
   7 -12  -1   74.69    9.60
   7 -12  -1   83.09   10.50
   7 -12  -1   82.19    9.00
 -12  -7  -1   81.89    9.80
   7 -12  -1   74.69    8.00
  12   7  -1   80.89    8.60
 -12  -7  -1   86.19    9.50
  -7  12  -1   81.59    6.70
  12   7  -1   62.29    8.80
   7 -12  -1   72.29    8.70
 -12  -7  -1   84.79    9.00
 -12  -7   1   76.69    8.50
   7 -12   1   62.09    9.20
  12   7   1   71.39    9.90
  12   7   1   85.59    8.90
 -12  -7   1   81.09    8.90
 -12  -7   1   70.39    9.10
 -12  -7   1   77.29    9.70
   7 -12   1   87.69    9.00
   7 -12   1   99.49   11.00
  -7  12   1   91.59   10.20
  -7  12   1   86.49    7.30
   7 -12   1   75.19    9.80
 -12  -6  -1   56.59    9.90
 -12  -6  -1   59.09    9.20
  12   6  -1   59.09    8.60
   6 -12  -1   51.39   12.00
 -12  -6  -1   19.70   10.10
  -6  12  -1   57.19   10.10
   6 -12  -1   77.89   11.60
   6 -12  -1   67.89    9.20
   6 -12  -1   62.69    8.60
   6 -12  -1   67.59   10.20
 -12  -6  -1   58.79    8.80
  12   6  -1   64.89    9.90
   6 -12  -1   57.29    8.80
  -6  12  -1   67.69    6.90
 -12  -6  -1   64.59    9.40
   6 -12  -1   78.69    9.40
  12   6  -1   40.50   12.20
   6 -12   1   71.69   13.20
 -12  -6   1   46.50    8.60
 -12  -6   1   61.89   13.90
 -12  -6   1   83.09   10.00
  12   6   1   75.89   16.10
 -12  -6   1   68.89   12.10
   6 -12   1   26.30   10.80
   6 -12   1   73.19    8.50
  -6  12   1   61.49    6.60
   6 -12   1   62.79    8.60
  12   6   1   61.09    8.70
   6 -12   1   62.09    8.80
   6 -12   1   62.49   10.90
  12   6   1   55.19    8.70
 -12  -6   1   56.49    9.50
  -6  12   1   57.99    9.80
   6 -12   1   68.29   11.30
   6 -12   1   58.29    9.30
   5 -12  -1   18.90    5.40
  12   5  -1   23.60    5.90
   5 -12  -1   24.70    9.70
   5 -12  -1   31.80    8.50
   5 -12  -1   24.80    6.30
  -5  12  -1   17.60    4.40
   5 -12  -1   22.40    6.30
   5 -12  -1   22.90    5.90
 -12  -5  -1   21.50    6.20
   5 -12  -1   20.10    6.00
 -12  -5  -1   24.60    6.60
  12   5  -1   13.00    8.30
   5 -12  -1   12.40    5.10
 -12  -5  -1   20.90    6.70
  -5  12  -1   18.70    6.70
  12   5  -1   13.70    7.60
   5 -12  -1   17.10    6.90
 -12  -5  -1   12.30    6.80
 -12  -5  -1   21.70    5.90
  12   5  -1   16.20    6.00
   5 -12   1   12.60    7.30
   5 -12   1   16.80    5.30
  12   5   1   25.50    6.50
 -12  -5   1   13.20    6.10
   5 -12   1   22.70    6.10
  12   5   1   14.40    8.20
   5 -12   1   17.80    6.80
  -5  12   1   18.60    4.10
   5 -12   1   31.30   10.80
   5 -12   1   21.00    6.50
 -12  -5   1   20.70    6.10
   5 -12   1   12.80    5.00
  -5  12   1   28.70    7.20
   5 -12   1   26.70    6.30
 -12  -5   1   13.00    6.00
   5 -12   1   14.10    6.10
 -12  -5   1   24.80    6.90
 -12  -5   1   18.50    6.10
  12   5   1   16.80    5.80
  12   5   1   15.10    5.70
   4 -12  -1    9.50    5.70
  12   4  -1    2.00    6.90
   4 -12  -1    2.00    6.50
  12   4  -1    4.80    4.90
  -4  12  -1    9.60    6.70
   4 -12  -1    7.80    6.10
   4 -12  -1   23.40   10.20
  -4  12  -1   10.30    4.30
  12   4  -1    3.20    8.00
   4 -12  -1   -0.60    6.00
 -12  -4  -1   10.80    6.40
   4 -12  -1    1.90    4.50
 -12  -4  -1    5.30    5.80
 -12  -4  -1    2.50    4.60
   4 -12  -1    4.10    5.10
 -12  -4  -1    3.40    5.50
  12   4  -1    5.40    5.10
 -12  -4  -1   15.90    6.70
   4 -12  -1    6.70    4.70
   4 -12  -1    1.50    4.30
 -12  -4   1    2.80    4.80
 -12  -4   1   13.50    6.50
   4 -12   1    7.30    6.00
  12   4   1    6.80    8.00
   4 -12   1    1.60    4.00
   4 -12   1   13.10    5.90
 -12  -4   1    6.50    5.30
  -4  12   1    3.70    6.00
 -12  -4   1    7.40    6.00
   4 -12   1    3.70    3.80
   4 -12   1   15.20    9.70
 -12  -4   1    6.30    5.60
   4 -12   1   -2.60    5.70
  12   4   1    7.90    5.00
   4 -12   1   11.50    5.30
  12   4   1    9.30    5.00
   4 -12   1    1.50    5.70
  -4  12   1    2.10    3.50
   4 -12   1   12.00    5.60
  12   4   1    8.90    6.10
 -12  -3  -1    1.40    5.30
  -3  12  -1  -13.00    6.90
   3 -12  -1   -1.30    4.20
  12   3  -1    3.60    5.60
 -12  -3  -1   -1.90    6.90
  12   3  -1   -1.20    6.50
   3 -12  -1   13.50   10.20
  -3  12  -1    4.20    4.40
  12   3  -1    8.60    7.50
   3 -12  -1    4.60    3.90
  12   3  -1   -0.40    4.20
   3 -12  -1   -5.40    6.30
   3 -12  -1    6.10    6.10
   3 -12  -1    2.70    5.00
 -12  -3  -1    0.50    6.30
 -12  -3  -1   -0.20    4.90
   3 -12  -1    8.40    5.00
 -12  -3  -1    1.10    6.60
   3 -12  -1   -6.20    5.30
   3 -12   1    1.60    4.40
  12   3   1    1.40    4.30
  -3  12   1   -3.50    7.00
 -12  -3   1    9.00    6.20
   3 -12   1    0.80    4.30
  12   3   1   12.50    6.40
  12   3   1   -0.40    7.50
   3 -12   1    1.10    4.80
 -12  -3   1    0.70    6.70
 -12  -3   1   -0.30    6.30
   3 -12   1    4.20    9.20
   3 -12   1    0.50    6.20
   3 -12   1    0.20    6.80
 -12  -3   1   -6.80    6.30
   3 -12   1   -2.60    5.50
  -3  12   1    3.60    4.70
 -12  -3   1   -2.10    4.70
   3 -12   1  -12.00    8.30
  12   3   1    7.00    5.70
   3 -12   1   -2.20    4.70
   2 -12  -1   79.29   11.80
   2 -12  -1   91.29   12.70
  12   2  -1   79.19   16.00
 -12  -2  -1   70.49   12.70
 -12  -2  -1   94.49   13.00
   2 -12  -1   89.19   11.50
 -12  -2  -1   79.89   11.90
   2 -12  -1   43.60   14.70
  12   2  -1   77.59   11.50
  12   2  -1  100.89   10.40
 -12  -2  -1   89.89   11.90
   2 -12  -1   84.19   10.50
  -2  12  -1   64.29   12.70
  12   2  -1   84.09   14.00
   2 -12  -1   74.29   11.70
   2 -12  -1   85.49   12.10
   2 -12  -1   72.99   10.30
 -12  -2   1   72.99   12.50
  -2  12   1   80.09   10.00
   2 -12   1   88.59    9.90
  12   2   1   79.09   12.20
  12   2   1   81.89    9.90
  12   2   1   79.29   11.80
   2 -12   1   78.09   13.50
 -12  -2   1   95.99   18.10
   2 -12   1   75.39   12.00
 -12  -2   1   74.39   11.20
 -12  -2   1   94.19   12.70
  -2  12   1   77.49   15.20
   2 -12   1   89.79   10.20
   2 -12   1   82.19   11.70
   2 -12   1   76.09   11.50
  12   2   1   88.89   16.80
   2 -12   1   84.29   20.50
   2 -12   1   89.39   14.90
   2 -12   1   68.09   11.00
  12   1  -1   59.59    9.20
   1 -12  -1   54.59    9.50
   1 -12  -1   73.99   12.40
   1 -12  -1   34.00    9.80
   1 -12  -1   54.39    9.90
  12   1  -1   55.99   10.50
 -12  -1  -1   53.49   10.90
 -12  -1  -1   65.19   11.20
   1 -12  -1   69.09   15.10
   1 -12  -1   64.09    9.40
   1 -12  -1   34.00    9.10
 -12  -1  -1   61.09   13.90
 -12  -1  -1   64.79    9.90
  12   1  -1   61.39   13.90
   1 -12  -1   56.09   10.80
   1 -12  -1   73.79   15.30
   1 -12   1   79.99   13.20
   1 -12   1   63.89    9.20
 -12  -1   1   66.09   14.70
   1 -12   1   54.49   10.90
 -12  -1   1   55.99   11.00
   1 -12   1   34.50   12.30
  12   1   1   68.59   14.70
  12   1   1   68.39   11.30
  12   1   1   60.79    9.40
   1 -12   1   58.79   11.80
   1 -12   1   66.29   10.90
   1 -12   1   65.09   12.30
   1 -12   1   65.39    9.80
  -1  12   1   59.79   10.00
   1 -12   1   73.69   12.10
 -12  -1   1   59.59   11.40
 -12  -1   1   61.59   10.20
  12   0  -1   -8.80    7.90
   0 -12  -1   -4.50    5.40
   0 -12  -1   13.90    6.70
 -12   0  -1    4.80    5.10
   0 -12  -1   -1.00    5.50
   0 -12  -1   -4.40    7.00
  12   0  -1    1.20    4.90
   0 -12  -1   -2.80    9.40
  12   0  -1    4.90    5.80
   0 -12  -1    0.70    5.40
   0 -12  -1    6.50    7.50
 -12   0  -1   -3.30    5.40
  12   0  -1    6.70    5.50
   0 -12  -1    4.50    5.30
 -12   0  -1   -3.10    6.00
   0 -12  -1    3.40    4.50
  12   0   1    7.50    5.40
   0 -12   1    4.10    6.60
  12   0   1    0.80    5.00
   0 -12   1    5.90    6.70
 -12   0   1    3.60    6.00
   0 -12   1    5.30    5.00
  12   0   1    1.80    5.90
 -12   0   1   -3.30    6.20
   0 -12   1   -2.70    5.40
  12   0   1    9.20   10.40
   0 -12   1    5.10    5.10
  12   0   1    4.10    9.10
   0 -12   1  -10.20    7.10
 -12   0   1    5.40    6.20
   0 -12   1    7.90    7.10
   0 -12   1    8.40    9.70
   0 -12   1    8.90    6.20
 -12   1  -1   69.39   11.30
  -1 -12  -1   57.49    8.90
  12  -1  -1   70.69   15.10
  12  -1  -1   81.79   11.00
 -12   1  -1   45.10   10.30
  -1 -12  -1   63.89   10.60
  -1 -12  -1   37.20   10.70
   1  12  -1   57.39   11.60
  -1 -12  -1   46.40   10.50
  -1 -12  -1   64.19   10.10
  12  -1  -1   66.49   11.90
  -1 -12  -1   52.89   10.40
  -1 -12  -1   77.29   12.30
  -1 -12  -1   76.19   15.10
 -12   1  -1   41.00    9.00
  -1 -12  -1   68.09   10.70
  12  -1   1   60.39   14.10
 -12   1   1   56.89   10.00
  -1 -12   1   70.59   10.40
  -1 -12   1   55.59    9.10
  -1 -12   1   49.00   10.50
 -12   1   1   56.29   13.40
 -12   1   1   53.19   10.30
   1  12   1   63.09   12.00
  -1 -12   1   43.50   11.70
  -1 -12   1   69.89   11.10
  -1 -12   1   68.59   14.50
 -12   1   1   77.19   13.10
  -1 -12   1   73.69   12.10
  12  -1   1   68.39   11.20
  -1 -12   1   63.19   11.70
  -1 -12   1   53.69   10.30
  12  -1   1   45.60    9.50
  12  -2  -1   70.79   17.90
  12  -2  -1   77.29   11.30
  -2 -12  -1   98.99   15.50
  -2 -12  -1   97.29   13.20
  -2 -12  -1   96.99   12.10
 -12   2  -1   98.19   11.30
  -2 -12  -1   56.49    9.90
  12  -2  -1   93.29   12.30
  -2 -12  -1   82.49   14.90
  -2 -12  -1   88.99   12.40
  -2 -12  -1   76.39   10.30
  -2 -12  -1   81.49   12.20
 -12   2  -1   57.59   11.50
 -12   2   1   60.69   10.30
 -12   2   1   88.49   13.80
  -2 -12   1   85.59   11.60
  -2 -12   1   96.89   12.30
  -2 -12   1   79.09   12.50
  -2 -12   1   82.39   10.50
  -2 -12   1   85.39   11.90
 -12   2   1   67.19   11.40
  -2 -12   1   52.19   12.10
  12  -2   1   86.09   11.80
  -2 -12   1   73.69   10.70
  12  -2   1   68.09   12.00
  -2 -12   1   77.09   15.70
  12  -2   1   61.99   11.00
  -3 -12  -1   13.20    5.40
  12  -3  -1    2.30    8.50
  12  -3  -1   -2.80    4.80
  -3 -12  -1   -0.20    7.80
  -3 -12  -1   -4.10    6.80
  -3 -12  -1   -2.50    6.00
  -3 -12  -1   -2.50    6.00
 -12   3  -1    1.50    4.20
 -12   3  -1    7.80    6.70
  -3 -12  -1   -0.10    5.20
  -3 -12  -1    3.00    6.10
  -3 -12  -1   -9.80    7.30
 -12   3  -1    6.90    7.10
  12  -3  -1   -2.90    7.80
  12  -3   1   10.30    5.80
  -3 -12   1  -10.50    5.90
  -3 -12   1   -0.90    5.40
 -12   3   1   -0.90    6.80
   3  12   1    6.60   10.40
  12  -3   1    6.80    8.70
  -3 -12   1   -1.50    4.70
 -12   3   1   10.20    5.50
  -3 -12   1   -3.60    6.10
  -3 -12   1   12.70   11.90
  12  -3   1   10.00    6.20
  -3 -12   1   -1.90    8.10
 -12   3   1  -12.20    6.80
  -3 -12   1    3.10    5.40
  12  -3   1    7.40    6.00
  12  -4  -1    7.50    8.90
  -4 -12  -1   15.00   12.60
  -4 -12  -1    4.70    5.20
  12  -4  -1    6.60    5.40
  12  -4  -1    4.90    4.60
 -12   4  -1    3.60    4.60
  -4 -12  -1   -9.50    8.10
  -4 -12  -1    8.60    7.60
 -12   4  -1    1.60    4.10
   4  12  -1   10.80    8.90
   4  12  -1    6.50    6.60
  -4 -12  -1    3.90    6.40
  -4 -12  -1    5.90    5.80
  -4 -12  -1    3.70    8.50
  -4 -12  -1    2.00    5.80
  -4 -12  -1    4.80    5.50
  -4 -12  -1    6.40    4.90
 -12   4   1   11.80    4.90
  12  -4   1    5.10    8.60
  12  -4   1   12.60    7.00
   4  12   1   -4.80    6.40
  -4 -12   1   -7.70    8.70
  -4 -12   1   -0.30   10.10
 -12   4   1    7.40    4.30
  -4 -12   1    1.30    5.40
  -4 -12   1    4.90    5.90
  -4 -12   1   -0.20    4.60
  -4 -12   1   -5.90    6.50
  -4 -12   1    9.50    5.20
  12  -4   1    6.20    5.10
  -4 -12   1    8.40    9.60
  -4 -12   1    6.50    6.20
  12  -4   1    4.00    5.70
   4  12   1    5.90    8.30
  -5 -12  -1   12.40    5.20
  12  -5  -1   30.10   10.10
 -12   5  -1    8.90    4.50
  -5 -12  -1   18.80    9.00
  -5 -12  -1   16.80    5.70
  12  -5  -1   20.50    5.80
  12  -5  -1   20.00    6.40
  -5 -12  -1   24.60    6.20
  -5 -12  -1   16.80    5.90
  -5 -12  -1   23.30    6.30
 -12   5  -1   10.70    4.60
  -5 -12   1   17.00    5.80
 -12   5   1   24.10    5.60
  12  -5   1   17.70    6.00
  12  -5   1   22.60    6.10
  -5 -12   1   17.50    6.10
  -5 -12   1   20.00    6.10
  -5 -12   1   19.80    8.50
  12  -5   1   13.80    9.60
  -5 -12   1   25.40    6.30
   5  12   1   21.90    7.40
  -5 -12   1   19.30    6.40
 -12   5   1   14.00    5.20
  -6 -12  -1   62.99   12.40
  -6 -12  -1   64.19    9.10
  -6 -12  -1   51.59   14.20
   6  12  -1   61.69   11.10
  -6 -12  -1   70.89   10.10
  12  -6  -1   61.39    8.60
  12  -6  -1   59.19   12.10
 -12   6  -1   54.59    8.00
  -6 -12  -1   66.69    9.20
  -6 -12  -1   68.19    9.70
  -6 -12  -1   68.39    8.80
 -12   6  -1   50.39    7.90
  12  -6  -1   53.59    9.00
  -6 -12   1   46.30    7.90
  -6 -12   1   62.49    9.90
  12  -6   1   61.09    9.50
  12  -6   1   71.59    9.10
   6  12   1   70.89   10.90
  -6 -12   1   57.59    9.40
  -6 -12   1   60.39   11.40
 -12   6   1   71.19    8.60
 -12   6   1   65.79    8.30
  -6 -12   1   33.80   12.50
  12  -6   1   55.99   13.30
   7  12  -1   71.69    9.60
  -7 -12  -1   93.59    8.80
  12  -7  -1   73.19   14.30
  -7 -12  -1   79.79    8.60
 -12   7  -1   90.19    8.40
 -12   7  -1   83.09    8.70
  -7 -12  -1   78.69    9.20
  -7 -12  -1   86.69   10.10
  12  -7  -1   91.09    8.90
  -7 -12   1   89.49    9.80
  -7 -12   1   79.09   10.20
  12  -7   1   55.49    8.30
   7  12   1   89.69    9.50
 -12   7   1   67.09    7.70
  -7 -12   1   82.79    9.20
 -12   7   1   75.89    8.60
  12  -7   1   83.29    9.00
  -7 -12   1   92.19    8.70
  -8 -12  -1  108.59    8.70
  -8 -12  -1  111.69   10.20
 -12   8  -1  112.99   11.30
  12  -8  -1  120.49    9.00
  -8 -12  -1  122.69    8.80
  -8 -12   1  138.29   10.50
 -12   8   1   98.49    8.70
  -8 -12   1  121.59    8.90
  -8 -12   1  102.99    9.30
  12  -8   1  107.09    9.10
  -8 -12   1  127.89    9.30
  -8 -12   1  142.89   13.20
 -13  -6  -1    8.60    3.90
 -13  -6  -1   10.30    4.70
   6 -13  -1   17.50    4.50
   6 -13  -1   16.00    4.30
  13   6  -1   13.30    6.50
   6 -13  -1   21.50    7.10
   6 -13  -1   28.50    5.40
 -13  -6  -1   15.70    5.00
   6 -13   1   18.20    4.00
 -13  -6   1   11.50    4.10
   6 -13   1   10.50    6.10
   6 -13   1   17.10    4.10
 -13  -6   1    6.30    5.30
   6 -13   1   11.80    4.10
 -13  -6   1   10.30    4.90
 -13  -6   1   14.10    4.80
  -6  13   1   15.10    5.50
  -6  13   1   11.10    3.20
  13   6   1   10.60    6.20
 -13  -5  -1   -1.70    3.60
 -13  -5  -1    8.60    4.70
   5 -13  -1    5.40    5.00
  13   5  -1    9.00    3.90
   5 -13  -1    6.30    4.20
 -13  -5  -1    8.10    3.90
  -5  13  -1   13.40    3.00
  13   5  -1    6.30    3.30
   5 -13  -1    7.80    4.30
   5 -13  -1    9.30    3.70
 -13  -5  -1   14.30    5.70
  -5  13  -1    2.50    5.00
   5 -13  -1   -3.20    4.50
   5 -13  -1    3.60    4.70
 -13  -5  -1    6.00    3.70
   5 -13   1   10.30    5.70
  13   5   1    1.70    2.90
   5 -13   1    7.40    3.50
   5 -13   1    8.50    4.30
 -13  -5   1    5.70    4.20
   5 -13   1    3.20    4.90
 -13  -5   1    4.30    3.80
  13   5   1    8.10    3.90
 -13  -5   1    8.80    5.40
  -5  13   1   -0.20    2.50
   5 -13   1    9.20    3.70
 -13  -5   1   -4.20    4.20
 -13  -5   1    3.30    3.50
   5 -13   1    8.00    3.70
   5 -13   1   10.40    7.70
 -13  -4  -1   20.50    7.30
   4 -13  -1   23.30    8.10
   4 -13  -1   26.40    5.50
 -13  -4  -1   14.60    6.40
  13   4  -1   18.70    4.60
   4 -13  -1   23.20    5.10
  13   4  -1   17.00    8.20
   4 -13  -1   23.90    6.00
   4 -13  -1   15.60    6.10
 -13  -4  -1   17.00    5.50
  13   4  -1   12.40    6.60
  -4  13  -1   25.40    5.10
   4 -13  -1   41.90    8.30
 -13  -4  -1   24.60    8.10
 -13  -4   1   24.60    7.80
 -13  -4   1   29.00    7.40
 -13  -4   1   22.10    5.70
   4 -13   1   26.30    6.40
   4 -13   1   29.80    9.70
   4 -13   1   14.30    5.80
   4 -13   1   13.00    4.30
 -13  -4   1   15.50    5.20
   4 -13   1   22.30    5.70
  13   4   1   17.80    4.30
  13   4   1   20.90    7.00
  -4  13   1   20.00    4.60
  13   4   1   11.30    7.90
   4 -13   1   21.10    5.00
  13   3  -1    6.50    4.10
   3 -13  -1    9.90    4.40
  -3  13  -1   -0.40    5.70
  -3  13  -1    5.20    3.50
   3 -13  -1   -1.90    5.50
  13   3  -1   -0.10    3.30
   3 -13  -1   -2.70   12.10
 -13  -3  -1    2.10    3.60
 -13  -3  -1   -1.00    4.20
 -13  -3  -1    6.00    4.80
   3 -13  -1    8.50    7.20
  13   3  -1    0.80    7.60
 -13  -3  -1    0.80    8.50
   3 -13  -1   -0.10    3.50
   3 -13  -1    0.20    5.00
   3 -13  -1   -1.80    3.50
   3 -13   1    6.60    4.40
  -3  13   1    5.00    3.30
 -13  -3   1    0.20    3.80
   3 -13   1    4.70    3.50
 -13  -3   1    5.80    4.70
   3 -13   1   -1.30    3.80
  13   3   1    3.80    7.70
  13   3   1    2.70    4.20
   3 -13   1   -1.90    8.20
   3 -13   1   11.60    6.50
 -13  -3   1   -1.80    4.60
 -13  -3   1    6.80    6.20
  -3  13   1    4.10    7.00
   3 -13   1    1.00    4.80
   3 -13   1    1.20    6.60
   3 -13   1   10.30   15.50
  13   3   1   -3.50    3.60
  13   2  -1    5.20    4.20
 -13  -2  -1    1.80    4.00
   2 -13  -1    6.60    5.50
   2 -13  -1    2.60    5.00
  -2  13  -1    9.30    6.30
  13   2  -1    1.80    7.50
  13   2  -1    1.60    4.70
   2 -13  -1   -7.00    8.10
 -13  -2  -1    1.80    4.60
   2 -13  -1    4.70    3.70
   2 -13  -1   11.60    4.50
  -2  13  -1    7.70    4.10
 -13  -2  -1    8.00    5.60
  13   2  -1    4.50    4.50
   2 -13  -1   11.90    6.30
   2 -13  -1    2.30    4.10
   2 -13  -1    5.50    5.90
   2 -13   1    4.10    3.90
  13   2   1    9.60    5.00
 -13  -2   1    8.40    4.50
   2 -13   1    1.20    5.20
 -13  -2   1    0.20    6.60
   2 -13   1    1.70    6.10
 -13  -2   1   12.20    6.00
 -13  -2   1    4.40    4.90
   2 -13   1    5.50    4.60
   2 -13   1   -1.30    4.20
  -2  13   1    2.20    3.70
   2 -13   1    7.80    4.30
   2 -13   1   14.40    9.60
  13   2   1   17.50    5.60
   2 -13   1    3.20    5.60
  13   2   1   13.20    8.90
  -2  13   1   -4.00    5.80
   1 -13  -1   48.40    8.20
   1 -13  -1   47.90    7.80
   1 -13  -1   44.20    7.80
 -13  -1  -1   47.50    8.60
  13   1  -1   31.30    6.60
   1 -13  -1   36.60    8.50
  13   1  -1   29.30   10.50
   1 -13  -1   29.60    7.40
 -13  -1  -1   28.80    7.30
   1 -13  -1   32.30    6.90
   1 -13  -1   39.00    9.00
 -13  -1  -1   37.50    7.10
   1 -13  -1   23.10   10.30
  13   1  -1   27.70    6.20
  -1  13  -1   31.50    6.30
  -1  13  -1   35.60    8.90
   1 -13   1   30.10    6.10
  13   1   1   30.60    6.90
 -13  -1   1   28.60    6.60
  13   1   1   30.40    6.50
   1 -13   1   17.40   10.10
  -1  13   1   29.50    5.70
   1 -13   1   43.40    8.30
  -1  13   1   37.20    8.50
   1 -13   1   33.10    7.70
  13   1   1   32.20   10.90
   1 -13   1   36.30    6.80
 -13  -1   1   45.30    9.00
 -13  -1   1   31.10    7.10
   1 -13   1   34.30    8.60
   1 -13   1   26.20    8.10
   1 -13   1   30.70    7.20
   0 -13  -1   46.70    8.20
   0 -13  -1   38.60    9.30
  13   0  -1   46.60    8.50
   0 -13  -1   39.10    8.30
   0 -13  -1   51.29    8.60
   0  13  -1   39.60    8.60
   0 -13  -1   44.80    7.90
 -13   0  -1   48.90    9.00
  13   0  -1   39.40    7.50
   0 -13  -1   40.00    7.20
   0 -13  -1   34.80    8.90
 -13   0  -1   46.00    9.00
   0  13  -1   68.39   10.50
   0 -13  -1   28.00    6.90
   0 -13  -1   36.90   11.70
  13   0  -1   47.10   12.10
   0  13   1   46.30    7.60
   0 -13   1   56.49    9.80
   0 -13   1   32.50    8.50
   0 -13   1   40.20    8.30
  13   0   1   54.79    9.20
 -13   0   1   44.20    8.90
   0 -13   1   45.40    8.60
   0  13   1   39.20    8.80
 -13   0   1   41.60    8.30
  13   0   1   34.50   11.20
   0 -13   1   35.60    9.00
   0 -13   1   54.19   12.50
  13   0   1   50.99    8.60
   0 -13   1   45.90    8.50
   0 -13   1   36.60    7.00
   0 -13   1   53.39    8.10
   1  13  -1   16.60    7.90
 -13   1  -1   20.50    5.80
  13  -1  -1   25.20    5.90
  13  -1  -1   33.10   10.80
 -13   1  -1   33.70    7.70
  -1 -13  -1   31.40    9.20
  -1 -13  -1   40.10    6.90
  -1 -13  -1   34.90    8.50
   1  13  -1   53.49    8.80
  13  -1  -1   29.90    6.90
  -1 -13  -1   30.50    7.80
  -1 -13  -1   36.80    7.30
  -1 -13  -1   37.30   10.60
 -13   1  -1   32.10    7.30
  -1 -13  -1   24.40    6.10
  -1 -13  -1   33.70    6.80
  -1 -13  -1   24.10    8.10
 -13   1   1   32.70    7.70
  -1 -13   1   34.70    9.30
  -1 -13   1   22.90    9.70
  -1 -13   1   28.60    6.10
 -13   1   1   32.40    6.40
   1  13   1   35.00    9.00
 -13   1   1   37.30    7.30
  -1 -13   1   26.50    7.70
  -1 -13   1   28.30    7.00
  13  -1   1   31.20    9.80
  -1 -13   1   32.50    6.70
  -1 -13   1   30.50    7.80
  13  -1   1   47.00    8.20
  -1 -13   1   28.90    7.10
   1  13   1   42.70    9.50
  13  -1   1   34.60    6.90
  -1 -13   1   32.40    6.50
   2  13  -1    6.30    7.20
  13  -2  -1    1.90    4.00
 -13   2  -1    7.50    4.50
   2  13  -1    1.10    5.70
 -13   2  -1    7.60    5.70
  -2 -13  -1    9.80    4.70
  -2 -13  -1    5.20    5.30
  -2 -13  -1    5.20    7.50
  -2 -13  -1    5.60    4.10
  -2 -13  -1    3.80    6.90
  -2 -13  -1    7.80    8.30
  13  -2  -1    8.70    8.30
  -2 -13  -1    2.60    4.20
  -2 -13  -1    3.80    5.40
 -13   2  -1    4.90    5.60
  13  -2  -1    8.70    4.60
 -13   2   1   14.00    4.50
 -13   2   1    1.90    5.40
  13  -2   1   15.30    9.40
  13  -2   1    4.70    5.10
  -2 -13   1    6.50    5.40
  -2 -13   1    2.40    4.30
   2  13   1    3.00    7.10
  -2 -13   1    3.30    5.30
  -2 -13   1    3.70    4.90
  -2 -13   1   -0.30    7.00
  -2 -13   1   15.70    9.20
  13  -2   1    9.10    4.70
 -13   2   1    8.40    5.50
   2  13   1   12.00    5.70
  -2 -13   1    9.30    7.40
  -2 -13   1   13.70    8.80
  -2 -13   1    4.30    4.30
  13  -3  -1   10.00    4.50
 -13   3  -1   -2.30    4.50
   3  13  -1    9.60    6.40
  -3 -13  -1   -3.80    3.50
  13  -3  -1    2.10    5.10
  -3 -13  -1   -3.70    4.40
  -3 -13  -1    1.30    4.20
  -3 -13  -1    8.00    7.90
 -13   3  -1    2.90    3.70
  -3 -13  -1    9.50    6.40
  -3 -13  -1   -0.70    4.50
  -3 -13  -1    3.10    4.90
  13  -3  -1   12.10   15.60
  -3 -13  -1   -0.30    4.60
  -3 -13   1   -3.30    7.60
  -3 -13   1    5.20    5.20
  13  -3   1    4.80   15.10
  -3 -13   1    0.20    3.70
  13  -3   1    9.40    4.50
  -3 -13   1   -2.30    4.00
  13  -3   1    1.50    4.70
 -13   3   1   -1.10    3.70
   3  13   1   10.10    5.50
 -13   3   1    8.40    4.80
   3  13   1    5.20    6.80
  -3 -13   1   -3.90    5.50
  -3 -13   1   -1.40    4.50
  -3 -13   1   -1.30    4.40
  -4 -13  -1   21.10    5.40
  -4 -13  -1   29.30   10.00
  -4 -13  -1   24.50    5.50
  13  -4  -1   29.20    7.10
  -4 -13  -1   28.00   10.20
  13  -4  -1   22.20    5.30
  -4 -13  -1   19.60    7.20
  -4 -13  -1    6.80    7.70
 -13   4  -1   23.50    5.30
  -4 -13  -1   16.00    7.10
 -13   4  -1   20.90    5.60
  13  -4   1   24.10    8.80
  -4 -13   1   11.90    7.30
  -4 -13   1   19.80    5.30
  -4 -13   1    4.70    7.70
 -13   4   1   23.00    5.40
  -4 -13   1   19.70    4.70
   4  13   1   19.70    6.10
 -13   4   1   21.90    4.90
  -4 -13   1   21.40    5.10
  13  -4   1   17.70    5.30
  -4 -13   1   19.10    5.70
  -5 -13  -1    7.60    4.50
  -5 -13  -1    6.90    4.00
  -5 -13  -1    8.60    4.30
   5  13  -1   14.10    5.10
  13  -5  -1    7.10    3.60
 -13   5  -1    2.10    3.00
  -5 -13  -1    9.10    4.00
 -13   5  -1    2.30    3.90
  -5 -13   1   10.50    5.60
  -5 -13   1    9.10    4.20
  13  -5   1    3.40    4.10
 -13   5   1    8.60    4.20
 -13   5   1    4.80    3.20
   5  13   1    9.20    4.70
  -5 -13   1    7.90    4.30
  -5 -13   1   13.40    4.70
  -5 -13   1    6.40    3.90
  13  -5   1    5.80    3.80
  13  -6  -1   12.60    5.00
  13  -6  -1    9.60    5.70
  -6 -13  -1    7.70    3.40
  -6 -13  -1   12.20    3.80
 -13   6  -1   15.90    4.30
  -6 -13  -1   15.50    4.70
  -6 -13  -1   17.10    4.80
  -6 -13   1   17.20    6.50
 -13   6   1   21.80    5.30
  -6 -13   1   23.40    7.60
   6  13   1   16.00    4.50
  -6 -13   1   28.00    5.30
  13  -6   1   12.50    4.10
 -13   6   1   13.60    4.60
  -6 -13   1   18.80    4.00
   3 -14  -1   10.10    3.70
 -14  -3  -1    5.90    3.80
   3 -14  -1    9.00    4.00
   3 -14  -1   10.20    4.70
  14   3  -1    9.60    4.00
   3 -14  -1   10.90    3.30
   3 -14  -1   12.40    3.50
 -14  -3  -1    6.40    3.10
   3 -14  -1    7.50    4.40
  14   3  -1    8.10    3.60
   3 -14   1   10.40    5.40
   3 -14   1   16.00    5.20
  14   3   1    8.60    3.60
  14   3   1    5.00    3.50
   3 -14   1   11.90    6.20
   3 -14   1   13.80    4.20
  -3  14   1    7.00    2.80
 -14  -3   1   11.10    3.70
   3 -14   1    9.10    3.00
 -14  -3   1    6.60    3.80
   3 -14   1    1.60    3.10
   2 -14  -1   25.20    7.50
  -2  14  -1   42.10    5.60
   2 -14  -1   47.70    7.10
  14   2  -1   44.60   10.10
   2 -14  -1   42.30    7.60
 -14  -2  -1   41.70    8.90
   2 -14  -1   44.00    8.80
  14   2  -1   51.69    7.30
   2 -14   1   40.70    8.10
   2 -14   1   44.10    7.50
  14   2   1   41.80    6.80
  -2  14   1   46.10    5.60
   2 -14   1   32.70    7.70
   2 -14   1   27.30    6.70
 -14  -2   1   33.70    7.10
   1 -14  -1   12.70    4.10
   1 -14  -1    5.90    4.90
   1 -14  -1    4.90    4.80
   1 -14  -1    6.60    3.10
  14   1  -1    9.50    3.80
  -1  14  -1    7.10    3.40
  14   1  -1    6.50    3.70
 -14  -1  -1    6.50    5.00
   1 -14  -1    3.80    3.30
   1 -14  -1    9.50    3.80
   1 -14   1   12.20    4.80
   1 -14   1    7.80    3.30
   1 -14   1    9.20    3.40
  14   1   1   11.90    4.80
  -1  14   1    3.40    3.10
   1 -14   1    9.00    3.90
   1 -14   1    7.60    5.20
  14   1   1   12.90    3.90
   1 -14   1    3.90    3.50
 -14  -1   1    7.90    4.30
 -14   0  -1    0.40    4.30
  14   0  -1    1.80    3.40
   0 -14  -1   -5.50    3.30
  14   0  -1    3.70    3.00
   0 -14  -1    1.30    4.00
   0 -14  -1   -0.20    3.10
 -14   0  -1    3.00    3.80
   0 -14  -1   -1.80    4.00
   0 -14  -1    2.50    3.50
   0  14   1    2.50    3.10
   0 -14   1   -0.70    3.00
 -14   0   1    5.10    3.40
   0 -14   1   -0.50    3.50
  14   0   1    2.00    3.10
   0 -14   1    1.20    3.90
   0 -14   1   -0.20    3.30
 -14   0   1    5.60    4.20
  14   0   1    3.30    5.90
   0 -14   1    2.40    4.50
  14  -1  -1    5.00    4.50
  -1 -14  -1    6.40    5.00
  -1 -14  -1   11.10    3.70
 -14   1  -1    9.40    4.70
   1  14  -1    8.60    4.80
  -1 -14  -1    4.40    6.70
   1  14  -1    5.20    3.60
  14  -1  -1   10.40    3.80
  -1 -14  -1   12.50    4.60
  -1 -14  -1    5.30    3.80
  -1 -14  -1    8.60    4.10
  14  -1   1    5.20    4.30
   1  14   1   11.30    4.90
 -14   1   1    6.90    4.10
  -1 -14   1   11.90    4.30
  14  -1   1    9.60    3.70
  -1 -14   1    2.70    4.20
  -1 -14   1   -3.60    4.80
  -1 -14   1    4.10    4.00
  -1 -14   1    7.90    3.70
   1  14   1    8.00    3.70
  -1 -14   1    9.90    3.60
  -2 -14  -1   26.10    7.10
  14  -2  -1   42.90    6.70
  -2 -14  -1   42.60    7.70
   2  14  -1   45.70    6.60
  14  -2  -1   39.50    8.10
  -2 -14  -1   34.40    9.30
  -2 -14  -1   37.20    6.90
  -2 -14  -1   46.60    7.00
  -2 -14   1   38.50    6.90
   2  14   1   39.90    7.30
  14  -2   1   54.09    7.10
  -2 -14   1   33.90    5.70
  -2 -14   1   35.80    8.00
  14  -2   1   27.40    6.70
  -2 -14   1   37.10    6.00
   2  14   1   33.50    6.50
  -3 -14  -1    2.80    4.80
  -3 -14  -1    7.30    3.80
  -3 -14  -1    5.90    4.30
  -3 -14  -1   10.70    4.00
  14  -3  -1   10.80    4.00
  14  -3  -1   10.90    5.60
   3  14  -1   14.20    4.30
  -3 -14  -1   12.10    3.40
  14  -3   1    2.10    4.50
  -3 -14   1   10.80    4.20
  -3 -14   1   14.20    4.00
  -3 -14   1    8.00    4.20
  14  -3   1    6.90    4.30
  -3 -14   1   11.10    3.80
   3  14   1    4.70    3.50
   0  -1  -2  333.17   15.90
   1   0  -2  337.97   16.00
   1   0  -2  344.97   16.30
  -1   0  -2  347.17   16.60
   1   0   2  334.97   16.60
   0   1   2  332.27   16.40
  -1   0   2  346.17   16.20
  -1   0   2  341.47   16.40
   0   1   2  337.07   16.30
  -1   0   2  341.27   16.20
   1   0   2  347.47   16.40
   0   1   2  346.57   15.70
  -1   1  -2   11.80    2.30
   1   1  -2    9.60    1.60
   1  -1  -2    9.10    2.00
   1  -1  -2    6.30    2.10
  -1   1  -2   13.00    2.30
  -1  -1  -2    7.90    1.80
   1  -1   2   11.10    2.20
   1   1   2    8.60    2.20
   1  -1   2    9.10    2.00
  -1   1   2    9.40    2.30
  -1   1   2    7.20    2.00
   1   1   2   10.90    2.20
  -1   2  -2 9903.41  418.16
  -1   2   2 9599.34  418.66
   2   0  -2  771.02   35.60
   0  -2  -2  714.53   34.10
  -2   0  -2  795.12   35.90
   0  -2  -2  754.42   34.20
   2   0  -2  725.33   34.80
   0   2  -2  731.93   33.80
   2   0   2  773.12   35.30
   2   0   2  766.72   35.90
  -2   0   2  744.23   35.20
   0   2   2  738.03   34.90
   0   2   2  747.83   34.10
   0   2   2  719.53   35.00
   1   2   2 9999.00  428.26
  -2   2  -2   12.40    3.60
   2  -2  -2   16.70    4.30
   2   2  -2   11.30    2.50
   2  -2  -2   13.70    3.90
   2   2  -2   13.00    3.00
  -2  -2  -2    8.50    2.70
  -2  -2  -2   12.60    3.00
   2   2   2    9.60    3.00
  -2   2   2   13.80    3.90
  -2  -2   2   13.50    2.40
  -2  -2   2   13.10    2.30
  -2   2   2   11.50    3.60
   2  -2   2   17.70    4.90
  -2   2   2   12.80    3.90
   2  -2   2   15.30    3.80
   2   2   2    7.40    3.00
  -2   3  -2  594.14   30.90
   3   2  -2  595.84   30.70
  -3  -2  -2  603.54   31.50
   2  -3  -2  603.44   31.50
   3   2  -2  608.54   30.10
   2  -3  -2  578.74   32.20
  -3  -2   2  636.54   30.80
   3   2   2  589.54   30.90
  -2   3   2  602.84   32.50
   3   2   2  646.84   32.10
   2  -3   2  619.84   31.30
  -2   3   2  603.34   31.30
  -3  -2   2  612.44   30.30
  -2   3   2  575.14   30.50
  -3  -1  -2  556.24   28.10
  -1   3  -2  523.85   27.10
   3   1  -2  583.14   27.80
  -1   3  -2  535.25   27.10
  -1   3  -2  543.35   26.00
   3   1  -2  520.65   26.60
   1  -3  -2  567.14   27.10
   3   1   2  534.95   27.40
  -1   3   2  490.85   27.60
   1  -3   2  492.45   26.30
   3   1   2  518.25   27.90
  -1   3   2  522.85   27.60
  -1   3   2  487.55   26.30
   1  -3   2  510.85   25.90
  -3  -1   2  532.75   27.30
   3   1   2  503.45   26.20
   3   0  -2 2173.98  100.19
   0   3  -2 2176.48   97.69
   0  -3  -2 2144.39   99.09
   3   0  -2 2295.27  101.49
   0   3  -2 2224.88   98.99
   0   3  -2 2199.28   99.19
   0  -3  -2 2254.97   99.19
  -3   0  -2 2387.66  101.79
   3   0  -2 2261.97  100.49
   0   3   2 2175.58  100.39
   3   0   2 2386.66  101.19
   3   0   2 2289.47  101.29
   0   3   2 2276.17  100.19
   0  -3   2 2261.77   97.39
   0  -3   2 2187.98   97.39
   0   3   2 2217.78   98.99
   3   0   2 2342.47  101.89
  -3   0   2 2225.68  100.99
   3  -1  -2  513.75   27.60
   3  -1  -2  521.25   27.30
  -1  -3  -2  489.25   25.00
  -3   1  -2  510.05   29.70
   1   3  -2  529.55   25.20
   1   3  -2  520.95   23.60
  -3   1  -2  471.45   27.00
   3  -1  -2  504.75   28.00
  -1  -3  -2  520.25   25.30
   3  -1   2  570.34   28.10
   1   3   2  504.95   25.20
   1   3   2  542.35   26.70
   3  -1   2  553.44   28.60
  -3   1   2  572.04   28.30
  -3   2  -2  608.44   31.50
  -2  -3  -2  609.04   29.50
   3  -2  -2  594.04   31.70
   2   3  -2  590.24   28.00
  -2  -3  -2  630.84   29.50
   2   3  -2  602.04   29.60
   3  -2  -2  642.84   32.90
  -3   2  -2  583.84   31.30
   3  -2   2  592.74   32.20
  -2  -3   2  596.24   27.60
  -3   2   2  608.24   33.10
  -3   2   2  564.84   31.30
   2   3   2  571.54   29.20
   3  -2   2  608.94   31.90
  -3   2   2  585.94   31.70
   2   3   2  610.24   31.00
  -2  -3   2  576.54   27.50
  -3   3  -2    8.10    4.20
  -3   3  -2    8.40    4.00
  -3  -3  -2   12.80    4.00
   3  -3  -2    8.40    3.90
   3  -3  -2   15.70    5.70
   3   3  -2   15.80    4.00
   3   3  -2    9.80    3.40
  -3  -3   2   10.80    3.30
  -3  -3   2   10.40    3.30
   3  -3   2    9.10    4.00
  -3   3   2   15.30    5.10
   3   3   2   13.10    4.30
  -3   3   2    6.70    4.10
   3   3   2    9.20    3.70
   3  -3   2   10.90    5.00
  -3   3   2    7.50    4.20
  -3   4  -2  999.90   49.60
  -4  -3  -2  980.80   49.70
   4   3  -2 1006.60   49.20
   4   3  -2  978.80   47.90
   3  -4  -2 1016.30   50.69
  -3   4  -2  953.50   51.19
  -3   4   2  944.71   51.49
  -3   4   2  939.71   49.50
   4   3   2  973.40   48.80
   3  -4   2  974.70   50.09
  -4  -3   2  938.41   48.50
   4   3   2  951.20   49.80
   4   2  -2  211.38   14.80
   4   2  -2  227.48   15.90
   2  -4  -2  203.88   15.50
  -2   4  -2  223.28   15.20
  -4  -2  -2  216.78   16.20
  -2   4  -2  206.88   16.70
  -2   4  -2  238.48   16.60
  -4  -2   2  246.48   16.20
  -2   4   2  237.58   17.00
  -2   4   2  222.38   15.60
   4   2   2  235.68   15.90
   2  -4   2  251.87   16.00
   4   2   2  247.58   17.00
   4   1  -2  532.85   30.00
   1  -4  -2  531.95   28.80
  -1   4  -2  568.64   29.40
  -4  -1  -2  581.74   30.90
   4   1  -2  583.44   29.40
  -1   4  -2  529.25   29.30
   4   1   2  556.44   29.80
   4   1   2  551.04   30.60
  -4  -1   2  538.45   30.00
  -1   4   2  545.45   29.90
  -1   4   2  485.35   29.70
   1  -4   2  548.35   28.10
   1  -4   2  532.35   28.90
   0  -4  -2 4092.79  195.78
   0   4  -2 4479.85  194.38
   0   4  -2 4067.29  195.78
  -4   0  -2 4705.83  199.28
   0  -4  -2 4449.85  197.88
   0   4  -2 4549.34  195.98
   4   0  -2 4748.23  199.38
   4   0  -2 4431.66  197.18
   4   0  -2 4613.14  197.68
   0   4   2 4647.83  195.68
   4   0   2 4664.33  199.78
  -4   0   2 4558.64  198.58
   4   0   2 4643.24  198.08
   0  -4   2 4393.66  194.28
   0   4   2 4316.07  197.38
   4   0   2 4481.45  197.78
   0  -4   2 4233.58  194.38
   0   4   2 4667.03  197.98
   4  -1  -2  588.84   30.20
   4  -1  -2  569.74   31.30
   1   4  -2  551.84   26.10
  -4   1  -2  530.95   30.70
   4  -1  -2  553.74   30.30
   1   4  -2  533.85   27.50
  -1  -4  -2  490.85   27.20
  -4   1  -2  535.25   30.10
  -1  -4  -2  554.34   27.60
  -4   1   2  565.94   31.70
   1   4   2  551.14   29.00
  -1  -4   2  530.95   25.60
   4  -1   2  547.25   31.20
   4  -1   2  563.54   30.30
   4  -1   2  560.04   30.60
  -1  -4   2  524.05   25.60
  -4   1   2  550.84   30.60
  -2  -4  -2  253.57   14.50
   2   4  -2  249.68   13.10
   4  -2  -2  233.58   16.60
  -2  -4  -2  236.68   14.40
   4  -2  -2  222.68   17.20
   4  -2  -2  246.98   17.10
   2   4  -2  239.48   14.60
  -4   2  -2  257.07   17.00
  -2  -4   2  218.48   12.50
   4  -2   2  219.88   16.60
   2   4   2  199.38   15.10
  -2  -4   2  192.18   12.20
   2   4   2  214.68   13.80
  -4   2   2  207.38   16.10
  -4   2   2  193.48   16.90
  -4   2   2  188.98   15.90
   3   4  -2  915.01   47.20
  -3  -4  -2 1011.40   48.00
  -4   3  -2  987.30   52.09
   3   4  -2  944.21   46.10
  -4   3  -2  965.30   53.39
   4  -3  -2  871.11   50.69
  -4   3   2 1040.70   52.69
  -3  -4   2  963.90   46.10
  -4   3   2  996.90   50.19
  -3  -4   2  981.70   46.30
   4  -3   2  938.11   50.09
   4  -3   2  954.00   51.19
   3   4   2  946.81   47.30
  -4   3   2  979.20   50.19
   3   4   2  939.21   48.70
   4   4  -2  943.11   46.70
  -4   4  -2  952.50   49.50
   4  -4  -2  932.01   50.39
   4   4  -2  912.71   47.50
  -4  -4  -2  902.71   48.40
  -4   4  -2  937.41   51.69
   4  -4  -2  870.91   51.59
  -4  -4   2  981.30   47.80
   4  -4   2  810.02   48.80
  -4   4   2  944.91   51.99
   4   4   2  925.51   47.70
  -4   4   2  963.70   49.90
   4   4   2  922.61   48.70
   5   4  -2 1513.15   72.39
   4  -5  -2 1469.75   74.89
  -5  -4  -2 1403.66   73.09
  -5  -4  -2 1436.66   70.89
   4  -5  -2 1404.16   72.29
  -4   5  -2 1577.44   77.29
  -4   5  -2 1520.55   73.89
   5   4  -2 1473.65   70.89
   4  -5   2 1480.15   72.79
  -4   5   2 1455.05   73.89
  -4   5   2 1389.66   75.89
   5   4   2 1445.76   71.79
  -5  -4   2 1361.06   70.39
   4  -5   2 1365.96   85.49
   5   4   2 1462.65   73.49
  -5  -4   2 1380.26   71.69
  -3   5  -2  105.09   11.30
  -5  -3  -2   79.79   11.10
  -3   5  -2  140.59   14.00
   3  -5  -2   93.39   11.60
   5   3  -2   97.59   11.10
   5   3  -2  111.99   10.80
   5   3   2   95.79   10.80
  -5  -3   2  108.59   11.60
   3  -5   2   88.49   11.10
  -3   5   2   94.59   11.20
  -3   5   2   92.69   12.30
   5   3   2  103.09   11.80
   2  -5  -2 2171.48  101.49
  -2   5  -2 2148.58   99.89
  -5  -2  -2 2183.58  102.59
  -2   5  -2 2125.69  101.69
   5   2  -2 2227.28  100.69
  -2   5  -2 1985.80  102.39
   5   2  -2 2142.39  101.69
   2  -5   2 2183.98  100.69
   5   2   2 2134.09  102.29
  -5  -2   2 2218.98  101.99
   5   2   2 2222.48  101.19
  -2   5   2 2154.58  102.69
  -2   5   2 2168.28  100.69
  -1   5  -2 2645.34  118.79
  -1   5  -2 2494.85  120.29
   5   1  -2 2619.04  122.49
  -1   5  -2 2455.95  120.59
   5   1  -2 2666.43  120.79
  -5  -1  -2 2613.54  122.69
   1  -5  -2 2633.54  120.29
  -1   5   2 2484.45  121.99
  -1   5   2 2725.83  119.89
   5   1   2 2823.52  121.99
   5   1   2 2757.82  123.49
  -1   5   2 2689.63  121.79
  -5  -1   2 2744.53  122.49
   1  -5   2 2598.94  119.09
   5   0  -2    8.70    4.90
   0   5  -2    3.40    2.60
   0  -5  -2    1.50    2.60
   0   5  -2   -0.10    2.80
   5   0  -2   -0.80    3.40
   0   5  -2   -3.20    3.00
   5   0  -2    3.40    4.30
  -5   0  -2    2.20    3.50
   5   0   2   -1.80    3.70
   0   5   2    3.60    3.20
   0   5   2    3.00    3.00
  -5   0   2  -12.40    3.60
   0  -5   2   10.90    4.10
  -5   0   2    1.30    3.20
   5   0   2    9.10    5.00
   0   5   2    2.70    4.40
   5   0   2   -6.70    3.40
   0  -5   2    2.40    2.10
  -1  -5  -2 2654.23  116.29
   5  -1  -2 2722.53  121.79
   5  -1  -2 2657.33  119.79
   5  -1  -2 2626.34  119.09
  -1  -5  -2 2502.65  116.49
   1   5  -2 2676.53  116.59
  -5   1  -2 2614.44  119.49
  -5   1  -2 2625.84  120.69
   1   5  -2 2596.04  116.89
   1   5  -2 2642.24  114.59
   1   5   2 2540.55  115.69
  -5   1   2 2539.85  121.19
   5  -1   2 2476.45  119.29
   1   5   2 2454.85  117.59
  -1  -5   2 2454.45  114.39
  -1  -5   2 2551.94  114.49
   5  -1   2 2650.14  121.69
   1   5   2 2454.05  118.29
   5  -1   2 2606.14  119.39
  -5   2  -2 2144.19  100.99
   2   5  -2 2097.39   94.59
  -2  -5  -2 2169.58   96.49
  -5   2  -2 2100.09   99.89
   5  -2  -2 2040.00   99.39
   5  -2  -2 2234.98  102.39
   2   5  -2 2124.09   96.79
   2   5  -2 1971.10   94.89
  -2  -5  -2 2001.70   96.39
   5  -2  -2 2082.09  100.39
   5  -2   2 2016.80  101.29
  -2  -5   2 2070.09   94.89
   5  -2   2 2075.59   99.39
   5  -2   2 2109.39  100.49
   2   5   2 2128.89   95.89
  -5   2   2 2331.07  103.89
   2   5   2 2072.99   98.29
  -5   2   2 2174.88  101.09
  -5   2   2 2080.89   99.89
  -2  -5   2 2138.99   94.59
  -3  -5  -2   77.89    9.70
  -5   3  -2   84.39   12.50
  -5   3  -2   93.29   13.20
   5  -3  -2   82.49   11.70
  -5   3  -2   94.99   12.30
   3   5  -2   97.29    9.10
   3   5  -2  105.29   10.40
   5  -3  -2   88.39   13.70
   3   5   2  119.39   10.60
  -3  -5   2  115.79    9.80
  -5   3   2  119.39   16.10
   3   5   2  112.99   11.50
  -3  -5   2   89.09   10.00
   5  -3   2  112.59   13.00
  -5   3   2   92.69   13.60
  -5   3   2   82.99   12.70
   5  -3   2  130.09   15.40
   4   5  -2 1473.25   70.99
  -4  -5  -2 1358.06   70.29
   5  -4  -2 1415.86   74.89
  -5   4  -2 1481.85   74.19
  -4  -5  -2 1576.44   72.89
   4   5  -2 1387.36   69.39
   5  -4  -2 1310.57   71.09
  -5   4  -2 1455.75   77.09
  -5   4   2 1498.75   77.59
   4   5   2 1490.05   72.69
  -4  -5   2 1465.65   70.69
   5  -4   2 1489.65   75.09
   4   5   2 1490.75   71.19
   5  -4   2 1338.37   71.19
  -5   4   2 1473.45   74.29
  -4  -5   2 1440.96   70.69
   5  -5  -2  314.67   26.50
  -5   5  -2  372.86   29.10
   5  -5  -2  335.57   24.40
  -5  -5  -2  280.77   23.60
  -5  -5  -2  310.07   22.50
  -5   5  -2  345.57   26.10
   5   5  -2  317.37   22.40
   5   5  -2  329.97   23.70
  -5   5   2  348.57   26.60
  -5  -5   2  337.37   23.20
   5  -5   2  289.87   20.60
   5   5   2  350.06   24.90
   5  -5   2  283.67   25.30
   5   5   2  339.67   23.70
  -5   5   2  351.66   28.80
  -5  -5   2  324.17   23.90
   5  -5   2  312.07   23.90
  -5   6  -2   74.29   16.50
   5  -6  -2   57.09   12.90
  -5   6  -2   64.49   14.00
  -6  -5  -2   78.99   13.70
   6   5  -2   68.19   12.30
   5  -6  -2   62.09    9.90
   5  -6  -2   42.20   12.20
   5  -6   2   64.09   13.60
   5  -6   2   49.70   13.30
  -5   6   2   65.49   14.20
   5  -6   2   56.59    8.90
  -5   6   2   61.99   15.20
   6   5   2   56.19   11.70
  -6  -5   2   68.79   13.00
   4  -6  -2  526.25   36.40
   6   4  -2  522.45   34.20
   4  -6  -2  547.65   34.60
   6   4  -2  527.45   32.90
  -6  -4  -2  500.25   34.90
  -4   6  -2  564.84   37.90
  -6  -4  -2  525.65   32.60
  -4   6  -2  522.75   34.80
  -4   6   2  539.35   35.60
  -4   6   2  533.45   37.70
  -6  -4   2  537.15   32.70
  -6  -4   2  543.15   35.90
   6   4   2  593.94   34.90
   4  -6   2  541.65   34.80
   4  -6   2  520.85   36.00
   4  -6   2  534.35   30.70
   6   4   2  526.35   35.40
  -6  -3  -2  152.08   14.60
  -3   6  -2  188.08   16.20
   3  -6  -2  175.28   16.70
   3  -6  -2  165.58   13.00
  -6  -3  -2  158.78   16.40
   6   3  -2  176.78   15.40
  -3   6  -2  142.39   16.20
   6   3  -2  172.98   16.40
   3  -6  -2  157.28   16.30
  -3   6   2  182.98   18.10
   3  -6   2  173.08   16.30
   6   3   2  126.09   14.20
  -6  -3   2  119.19   15.40
   6   3   2  137.09   15.50
  -3   6   2  145.29   15.20
   3  -6   2  129.29   12.80
  -6  -3   2  145.79   15.70
   3  -6   2  145.59   15.50
  -2   6  -2  216.68   18.30
   2  -6  -2  170.88   14.80
   2  -6  -2  188.68   17.80
   6   2  -2  198.68   18.40
   2  -6  -2  200.48   17.60
  -2   6  -2  235.28   17.30
   6   2  -2  218.98   17.40
  -6  -2  -2  210.58   16.70
  -6  -2  -2  202.28   19.20
   6   2   2  224.08   19.50
  -2   6   2  200.18   17.00
  -6  -2   2  229.88   19.10
   2  -6   2  232.88   17.90
  -6  -2   2  193.78   16.40
   2  -6   2  233.48   18.30
  -2   6   2  199.18   18.20
   2  -6   2  202.08   15.20
   6   2   2  232.58   18.70
   6   1  -2  355.86   25.00
  -6  -1  -2  309.27   24.20
  -1   6  -2  358.66   23.10
  -1   6  -2  326.37   21.20
   6   1  -2  297.77   22.10
   1  -6  -2  313.37   22.00
  -1   6   2  318.07   27.70
   6   1   2  288.77   23.90
  -6  -1   2  340.47   24.50
   1  -6   2  309.47   21.20
   6   1   2  333.27   23.10
  -6   0  -2  242.78   21.40
   0   6  -2  258.57   17.10
   0  -6  -2  248.18   23.80
   6   0  -2  253.07   21.50
   6   0  -2  251.67   19.90
   0   6   2  262.87   19.10
   0  -6   2  256.37   17.60
  -6   0   2  287.17   22.10
   6   0   2  266.57   20.50
   0   6   2  277.27   23.10
   6   0   2  281.27   22.30
   6  -1  -2  328.17   25.20
   1   6  -2  308.07   23.80
  -6   1  -2  326.07   24.60
   1   6  -2  302.67   20.60
   1   6  -2  320.47   21.40
  -6   1  -2  320.27   25.80
  -1  -6  -2  310.37   21.00
   6  -1  -2  296.57   22.80
   6  -1   2  322.37   23.30
   1   6   2  312.57   21.70
   6  -1   2  317.37   24.00
  -6   1   2  290.77   23.60
   6  -1   2  309.67   24.90
  -1  -6   2  330.97   19.70
   1   6   2  275.47   22.10
  -6   1   2  268.67   25.00
   1   6   2  338.67   21.60
   6  -2  -2  209.48   18.20
  -2  -6  -2  189.88   16.70
   2   6  -2  161.08   16.10
  -6   2  -2  208.98   21.20
  -6   2  -2  211.68   20.30
   2   6  -2  210.88   14.60
   2   6  -2  226.48   16.60
   6  -2  -2  213.88   19.00
   6  -2  -2  202.18   19.40
  -2  -6  -2  201.78   15.90
   6  -2  -2  187.48   19.20
  -6   2  -2  214.18   19.50
  -6   2   2  217.28   20.00
   6  -2   2  210.18   20.50
   6  -2   2  181.78   18.50
  -2  -6   2  223.18   15.10
   2   6   2  198.88   15.20
   2   6   2  230.08   17.90
   6  -2   2  204.68   18.00
  -6   2   2  180.88   20.00
  -2  -6   2  219.88   18.00
   6  -2   2  196.98   19.00
   6  -3  -2  116.09   19.00
   3   6  -2  144.09   12.70
   3   6  -2  145.79   14.00
  -6   3  -2  151.78   17.20
  -3  -6  -2  175.78   15.10
  -3  -6  -2  138.89   14.60
  -6   3  -2  123.89   18.00
  -3  -6  -2  183.98   18.60
   6  -3  -2  148.19   17.70
   6  -3  -2  146.19   16.00
   6  -3   2  167.08   17.90
  -6   3   2  159.48   17.50
  -6   3   2  188.98   21.00
   6  -3   2  162.98   16.70
   3   6   2  168.98   14.40
  -3  -6   2  168.68   13.80
  -3  -6   2  163.38   15.80
   3   6   2  192.68   16.50
  -6   4  -2  547.75   38.70
  -4  -6  -2  524.15   32.00
   6  -4  -2  526.35   36.70
   6  -4  -2  527.45   33.30
   4   6  -2  518.75   34.20
   4   6  -2  551.24   31.30
  -4  -6  -2  548.85   35.60
  -4  -6  -2  487.55   28.80
  -6   4  -2  574.94   36.70
   4   6   2  487.05   31.30
  -4  -6   2  529.35   31.80
   4   6   2  458.45   28.90
  -6   4   2  484.85   35.10
   6  -4   2  482.75   32.10
   4   6   2  505.15   41.60
  -4  -6   2  483.75   28.70
  -6   4   2  601.74   40.30
   6  -4   2  500.05   35.80
  -4  -6   2  465.75   31.00
  -5  -6  -2   66.79   12.60
  -5  -6  -2   58.59   12.30
   6  -5  -2   76.99   15.40
   6  -5  -2   66.59   13.40
  -6   5  -2   52.09   14.00
   5   6  -2   47.50    9.70
   6  -5  -2   53.99   10.00
  -6   5  -2   69.69   16.60
   6  -5   2   51.19   12.30
   6  -5   2   36.70   11.50
   5   6   2   59.09   11.70
  -6   5   2   65.59   15.70
  -5  -6   2   65.29   12.40
   5   6   2   62.19   11.00
   6  -5   2   66.79   11.90
  -6   5   2   65.29   17.70
  -6   6  -2    4.50    5.60
   6  -6  -2   13.10    7.20
  -6  -6  -2    9.60    7.40
   6  -6  -2    2.20   11.10
  -6   6  -2   31.60   12.60
   6  -6  -2    1.10    7.50
   6   6  -2    3.70    6.50
   6  -6  -2    6.60    6.70
  -6  -6  -2    3.20    6.40
   6   6  -2   11.90    6.30
  -6   6  -2   17.20   10.60
   6  -6   2   19.30   13.80
  -6   6   2    4.80    9.70
   6   6   2   10.90    6.40
   6   6   2   -2.20    7.20
  -6  -6   2    6.50    6.80
   6  -6   2    8.40    9.40
  -6  -6   2    1.20    6.20
  -6   6   2    6.50    5.20
   6  -6   2    9.40    7.00
   6  -6   2   10.80    7.10
  -6   7  -2   31.40    8.00
  -6   7  -2   32.60   12.90
   7   6  -2   32.30   10.90
  -7  -6  -2   31.90    9.50
   6  -7  -2   23.00    8.70
  -7  -6  -2   26.40   11.00
   6  -7  -2   19.20   14.30
   6  -7  -2   31.50    9.40
   6  -7  -2   18.50   10.90
   7   6  -2   37.30    9.80
  -6   7  -2   12.00   15.20
  -6   7   2   -1.50   15.00
   7   6   2   21.60   10.40
   6  -7   2   30.40    7.90
   7   6   2   35.80   10.60
   6  -7   2   38.90    9.50
  -6   7   2   24.30    7.60
  -7  -6   2   22.40   10.90
   6  -7   2   23.00   10.50
   6  -7   2   14.70    7.60
  -6   7   2   25.10   13.50
   6  -7   2   11.80   13.20
  -7  -6   2   26.50    8.90
  -5   7  -2   12.20   10.80
   7   5  -2   -2.60    5.00
  -7  -5  -2    2.60    6.60
   5  -7  -2   -5.30    6.40
   5  -7  -2   -3.20    8.60
   7   5  -2    7.00    7.10
   5  -7  -2   -1.40    7.10
  -5   7  -2    1.40    7.70
  -5   7  -2   24.30    7.20
  -7  -5  -2   12.50    8.80
   5  -7  -2    9.60    6.80
  -5   7   2    7.70    6.60
  -5   7   2   16.00   11.50
   5  -7   2    3.80    7.90
   7   5   2   -8.90    5.20
   5  -7   2    2.90    6.30
  -7  -5   2   -0.40    7.00
  -7  -5   2    7.20    8.00
   5  -7   2    9.00    9.70
   5  -7   2    9.20    6.40
   5  -7   2   17.20    7.50
  -5   7   2    5.50    8.20
   7   5   2    4.70    7.50
  -4   7  -2  143.99   19.50
  -7  -4  -2  150.88   15.40
   4  -7  -2  135.79   13.60
   7   4  -2  145.79   17.10
  -4   7  -2  139.49   16.60
  -7  -4  -2  150.78   18.10
   7   4  -2  134.39   21.60
   4  -7  -2  173.48   32.70
   4  -7  -2  147.59   17.10
   4  -7   2  113.99   16.90
   4  -7   2  112.39   12.90
  -4   7   2  109.29   16.00
  -7  -4   2  143.69   17.50
  -7  -4   2  131.99   14.70
   7   4   2  128.49   20.70
   7   4   2  152.48   18.10
   4  -7   2  121.59   15.50
  -4   7   2  143.79   32.40
   7   3  -2  445.46   33.30
   3  -7  -2  465.35   28.70
  -3   7  -2  527.05   33.40
   3  -7  -2  497.05   34.40
  -3   7  -2  471.95   34.50
   3  -7  -2  512.35   33.30
  -7  -3  -2  460.25   30.60
  -7  -3  -2  504.55   35.30
   7   3  -2  522.65   32.90
   3  -7   2  453.65   28.30
  -7  -3   2  444.26   30.30
   3  -7   2  531.15   33.00
  -7  -3   2  513.15   34.80
  -3   7   2  478.95   35.20
   7   3   2  478.05   32.70
   7   3   2  464.05   34.30
  -3   7   2  446.86   32.10
   3  -7   2  442.66   32.70
   2  -7  -2  152.18   27.30
  -7  -2  -2  174.78   18.90
   7   2  -2  169.88   16.30
  -7  -2  -2  143.79   15.40
   2  -7  -2  148.29   13.30
  -2   7  -2  138.89   14.60
   7   2  -2  157.48   17.30
   2  -7  -2  139.79   15.50
  -2   7   2  161.68   17.40
  -7  -2   2  148.89   17.50
  -2   7   2  131.39   14.70
   2  -7   2  134.89   12.80
  -7  -2   2  129.09   14.20
   2  -7   2  145.09   15.70
   7   2   2  145.49   15.90
   7   2   2  137.09   17.10
   1  -7  -2   50.89    9.20
  -1   7  -2   52.19    8.30
  -1   7  -2   48.20   10.20
   1  -7  -2   45.90    9.80
   7   1  -2   49.00   11.10
   7   1  -2   33.00    9.10
   1  -7  -2   57.49   11.60
  -7  -1  -2   46.00   11.50
  -7  -1  -2   40.40    9.60
   7   1  -2   63.09   13.00
  -1   7   2   54.69   11.20
  -1   7   2   41.80    9.10
   1  -7   2   58.29   12.00
  -7  -1   2   44.90   10.70
  -7  -1   2   41.80   11.00
   7   1   2   46.30   12.50
   7   1   2   69.09   12.40
   1  -7   2   51.49    9.20
   7   1   2   47.20   11.50
   1  -7   2   45.60    9.20
   0  -7  -2  220.98   18.80
  -7   0  -2  165.98   20.10
   0  -7  -2  225.98   16.80
   7   0  -2  241.78   22.00
   0   7  -2  225.28   18.40
   7   0  -2  226.08   18.50
   0   7  -2  205.48   16.30
   7   0  -2  205.28   21.30
   0  -7  -2  208.58   17.80
  -7   0  -2  219.48   18.00
   0  -7   2  202.48   18.90
   0  -7   2  213.38   17.30
   0   7   2  210.78   18.90
   7   0   2  209.28   18.90
   0   7   2  212.78   17.10
   7   0   2  200.28   21.20
  -7   0   2  198.48   17.40
   0  -7   2  212.68   16.20
  -7   0   2  218.18   21.30
   7   0   2  220.48   20.00
   7  -1  -2   65.89   14.30
  -7   1  -2   53.79   13.40
  -1  -7  -2   52.19    9.50
   1   7  -2   49.70    7.70
  -7   1  -2   54.39   11.80
  -1  -7  -2   56.49   11.40
   1   7  -2   31.20    8.20
   7  -1  -2   48.90   11.40
  -1  -7  -2   47.20    9.50
   7  -1  -2   52.89   11.60
   1   7   2   50.69   10.40
  -7   1   2   50.39   12.50
   7  -1   2   50.69   11.40
  -7   1   2   45.70   10.30
  -1  -7   2   49.30    9.00
   7  -1   2   58.69   13.60
  -1  -7   2   61.19   11.80
   7  -1   2   45.90   10.80
  -1  -7   2   49.80    8.20
   1   7   2   46.50    9.10
   7  -2  -2  167.58   17.10
  -2  -7  -2  138.59   13.30
   7  -2  -2  112.69   24.60
   2   7  -2  152.28   13.30
  -2  -7  -2  118.49   14.70
   7  -2  -2  154.98   20.70
  -2  -7   2  150.28   15.10
  -2  -7   2  136.19   12.90
  -7   2   2  212.98   23.20
   7  -2   2  149.88   16.60
   2   7   2  165.48   19.30
   2   7   2  153.88   14.20
  -2  -7   2  155.68   16.30
   7  -2   2  150.58   21.40
   7  -3  -2  425.96   30.70
  -3  -7  -2  476.85   31.20
   3   7  -2  512.65   29.20
  -3  -7  -2  438.56   27.30
   3   7  -2  441.16   29.40
  -3  -7  -2  429.86   30.20
  -3  -7   2  458.45   27.50
   3   7   2  449.56   29.60
  -3  -7   2  445.66   28.90
  -3  -7   2  464.85   30.40
   3   7   2  484.35   31.90
   7  -3   2  443.16   31.20
  -4  -7  -2  115.99   13.10
  -7   4  -2  118.09   11.80
  -4  -7  -2  124.99   14.60
  -4  -7  -2  117.49   15.50
   4   7  -2  135.19   14.40
  -7   4  -2  134.99   25.00
   7  -4  -2  139.99   15.90
   4   7  -2  135.19   14.90
   4   7   2  145.69   14.10
  -4  -7   2  140.59   13.50
  -4  -7   2  143.79   16.10
   7  -4   2  123.19   15.80
   4   7   2  126.49   15.90
   4   7   2  140.79   15.30
   7  -4   2  136.09   12.40
  -7   4   2  132.19   12.80
  -4  -7   2  124.39   15.40
   5   7  -2    0.30    5.80
  -5  -7  -2   11.10    7.50
  -7   5  -2   12.90   11.60
   7  -5  -2   10.10    8.20
   5   7  -2    2.80    6.50
  -7   5  -2    3.30   14.00
  -7   5  -2   10.40    5.10
  -5  -7  -2   15.30    8.70
  -5  -7  -2   11.90    7.50
   5   7  -2   11.90    8.20
   7  -5   2   11.20    5.80
   5   7   2    3.50    7.40
   5   7   2   -1.40    5.40
  -7   5   2    2.10    5.30
   5   7   2   -3.20    6.20
  -5  -7   2   11.00    7.90
  -5  -7   2   -1.10    6.00
   7  -5   2    7.40    8.50
  -5  -7   2  -13.70    7.30
  -7   6  -2    4.70   13.20
   6   7  -2   18.90    9.30
  -7   6  -2   20.70    7.30
  -6  -7  -2   33.80   10.80
  -7   6  -2   -1.40   16.30
  -6  -7  -2   15.80    9.40
   6   7  -2   22.60    8.10
   7  -6  -2   31.60   11.60
   6   7   2   19.00    9.70
  -6  -7   2   26.90   10.00
   7  -6   2   21.60    6.40
   7  -6   2   13.10    8.40
   6   7   2   21.60    7.80
  -7   6   2   21.00    7.80
   7  -6   2   23.60    9.40
  -6  -7   2   14.40    8.10
   7  -7  -2   -5.30    8.80
   7  -7  -2    6.60    8.80
   7  -7  -2    5.00   11.30
  -7  -7  -2   -0.30    8.70
  -7   7  -2  -14.40   20.80
   7  -7  -2    7.60    7.40
  -7  -7  -2    6.00    8.80
  -7   7  -2    1.90    6.30
  -7  -7  -2   -0.30    6.50
  -7  -7  -2    2.30    8.70
  -7   7  -2    3.70    6.20
  -7  -7  -2   17.40    8.60
   7   7  -2   -3.00    7.00
   7  -7  -2    2.30    7.60
   7  -7  -2   -5.80    7.90
   7  -7  -2    2.80    7.20
  -7   7  -2    7.10    5.10
  -7  -7  -2   18.20    7.40
  -7  -7   2   -1.90    6.50
   7  -7   2   12.70    9.40
  -7   7   2    3.10    5.00
  -7   7   2    9.60    7.10
  -7  -7   2    3.80    7.20
  -7  -7   2    6.50    7.40
  -7  -7   2   -0.60    9.40
   7  -7   2   -2.90   11.70
   7   7   2    6.00    7.00
   7  -7   2   -6.50    8.10
  -7  -7   2   -2.00    6.70
   7  -7   2   -3.00    6.40
   7  -7   2   11.80    8.50
   7  -7   2    9.10    7.50
   7  -7   2   13.60    7.80
  -7  -7   2   -3.90    7.40
  -7   7   2    0.30    5.60
   7  -7   2   -1.60    6.60
  -8  -7  -2  178.78   18.80
   7  -8  -2  173.88   17.20
   7  -8  -2  172.28   18.50
   7  -8  -2  203.48   16.80
  -7   8  -2  191.08   14.20
   7  -8  -2  211.78   22.80
   7  -8  -2  125.79   20.10
  -8  -7  -2  204.28   20.60
   7  -8  -2  154.68   17.20
  -7   8  -2  183.98   16.10
  -8  -7  -2  196.68   18.50
  -7   8  -2  209.48   16.40
  -8  -7  -2  170.98   18.60
   7  -8  -2  145.59   17.00
  -8  -7  -2  177.58   17.70
  -8  -7  -2  170.78   18.00
   7  -8  -2  180.98   18.40
   7  -8  -2  156.58   18.00
  -8  -7  -2  162.38   15.70
   8   7  -2  171.58   20.70
  -8  -7   2  182.48   18.00
  -8  -7   2  148.79   18.60
   7  -8   2  206.88   17.90
   8   7   2  164.18   21.60
   7  -8   2  166.48   18.00
  -7   8   2  195.08   16.00
  -8  -7   2  163.98   18.00
   7  -8   2  163.48   16.20
   7  -8   2  174.88   17.30
  -7   8   2  169.48   15.90
   7  -8   2  187.28   18.30
   7  -8   2  206.88   18.00
   7  -8   2  170.48   18.50
  -7   8   2  155.78   13.80
  -8  -7   2  186.28   18.40
   7  -8   2  157.28   20.30
   7  -8   2  179.58   19.00
   7  -8   2  184.08   17.00
  -8  -7   2  173.48   18.00
  -8  -7   2  163.78   16.80
  -8  -7   2  174.98   18.10
  -8  -6  -2   39.90   12.30
   8   6  -2   71.19   15.30
   6  -8  -2   89.49   19.50
   6  -8  -2   67.89   16.40
  -6   8  -2   78.29   11.80
  -8  -6  -2   79.99   15.50
  -8  -6  -2   83.39   12.40
  -6   8  -2   67.79   11.70
   6  -8  -2   69.89   11.80
   6  -8  -2   83.19   16.70
  -6   8  -2  109.99   22.10
  -8  -6  -2   61.59   12.40
   6  -8  -2   82.09   13.20
  -8  -6  -2   56.39   17.60
  -8  -6  -2   80.69   15.90
   6  -8  -2   90.89   15.70
  -8  -6  -2   85.39   13.50
  -6   8  -2   69.79    9.80
   6  -8  -2   76.49   13.10
   6  -8  -2   81.79   14.20
   6  -8  -2   61.49   12.00
   6  -8  -2   81.09   15.90
  -8  -6   2   86.79   13.70
  -6   8   2   88.09   20.90
  -6   8   2   66.89    9.80
  -6   8   2   50.59   10.20
   6  -8   2   72.39   11.90
   6  -8   2   56.79   13.30
  -8  -6   2   60.59   13.80
   6  -8   2   64.59   10.70
   6  -8   2   55.59   15.50
  -8  -6   2   76.39   12.00
   6  -8   2   79.69   17.30
   6  -8   2   83.19   12.00
   8   6   2   73.59   16.10
   6  -8   2   77.79   12.30
  -8  -6   2   92.49   16.00
  -8  -6   2   90.69   19.40
  -8  -6   2   82.59   17.90
   6  -8   2   77.89   15.50
  -6   8   2   78.19   11.60
   6  -8   2   75.19   11.40
  -8  -6   2   72.49   13.00
   8   5  -2  128.29   17.00
   5  -8  -2  130.89   27.90
  -5   8  -2  100.29   13.70
  -5   8  -2  159.18   20.90
   8   5  -2  143.59   19.80
  -5   8  -2  120.19   24.10
  -8  -5  -2  145.49   22.50
   5  -8  -2  115.69   17.60
  -8  -5  -2  131.89   15.80
   5  -8  -2  106.19   14.10
   5  -8  -2  116.09   13.90
   8   5   2  111.29   20.60
   5  -8   2  120.29   14.10
   5  -8   2  129.79   13.80
   5  -8   2  137.99   18.10
   5  -8   2  168.88   25.00
  -5   8   2  153.98   27.30
  -8  -5   2  139.69   16.60
   5  -8   2  120.69   14.50
  -8  -5   2  134.59   21.00
  -5   8   2  121.19   13.80
  -5   8   2  116.29   20.40
   8   5   2   93.99   17.90
   4  -8  -2  108.09   14.10
   4  -8  -2  109.89   19.80
   4  -8  -2  119.49   13.80
  -8  -4  -2  111.49   14.60
   4  -8  -2  120.49   16.30
  -4   8  -2  153.28   18.70
  -8  -4  -2  104.69   19.30
  -4   8  -2  125.69   21.80
   8   4  -2  134.89   16.80
   8   4  -2  121.49   18.00
   8   4   2  147.39   20.70
   4  -8   2   88.69   18.20
   4  -8   2  105.19   16.70
   4  -8   2  124.69   13.20
  -4   8   2  105.09   13.30
   4  -8   2  108.59   12.90
  -8  -4   2  105.39   14.90
  -8  -4   2   93.89   18.70
   4  -8   2  113.69   14.70
  -4   8   2  107.99   16.90
  -4   8   2  113.49   21.10
   8   4   2  125.49   16.70
  -8  -3  -2  135.99   20.70
   3  -8  -2  194.38   21.20
   3  -8  -2  142.19   17.30
  -8  -3  -2  149.69   17.00
  -3   8  -2  121.49   18.60
   3  -8  -2  158.88   15.60
  -3   8  -2  180.98   19.10
   8   3  -2  132.49   19.20
   8   3  -2  151.18   17.80
   3  -8   2  163.28   17.90
   8   3   2  175.48   20.90
  -8  -3   2  179.28   21.70
  -3   8   2  156.18   18.50
  -3   8   2  194.88   22.50
  -8  -3   2  171.28   17.50
   3  -8   2  158.28   15.00
   3  -8   2  176.88   20.30
   8   3   2  175.08   19.60
  -8  -2  -2  125.89   25.30
   8   2  -2  148.79   16.30
   8   2  -2  129.69   16.60
  -2   8  -2  133.59   17.20
   2  -8  -2  129.79   13.40
   8   2  -2  114.09   17.50
  -2   8  -2  131.59   15.50
   2  -8  -2  109.39   16.50
   2  -8  -2  149.59   23.70
  -2   8   2  118.89   16.90
   2  -8   2  151.78   16.00
   8   2   2  131.09   27.00
  -8  -2   2  152.28   16.10
   8   2   2  120.89   17.00
  -8  -2   2  135.09   19.90
   2  -8   2  137.79   17.20
   2  -8   2  122.79   13.50
   8   2   2  157.28   22.50
  -2   8   2  136.69   16.20
   1  -8  -2  201.38   16.50
   8   1  -2  216.98   21.00
   1  -8  -2  217.98   20.20
  -8  -1  -2  180.68   22.60
   1  -8  -2  161.98   15.20
   1  -8  -2  210.78   20.00
  -8  -1  -2  174.78   17.50
   8   1  -2  185.98   21.40
   8   1  -2  188.48   18.30
  -1   8  -2  215.98   18.40
  -1   8  -2  191.98   19.70
  -1   8   2  165.18   17.30
   1  -8   2  182.88   16.10
   1  -8   2  176.58   18.20
   8   1   2  223.78   24.00
  -1   8   2  197.48   20.20
   1  -8   2  204.48   16.40
   8   1   2  147.79   17.90
  -8  -1   2  177.28   17.50
  -8  -1   2  205.28   23.10
   8   1   2  191.78   20.80
   1  -8   2  212.08   19.90
   0  -8  -2  619.94   38.80
   0   8  -2  666.53   40.20
   0  -8  -2  641.14   36.00
   0  -8  -2  669.83   40.10
   8   0  -2  670.83   39.40
  -8   0  -2  690.93   45.70
  -8   0  -2  571.74   37.30
   8   0  -2  631.74   44.70
   8   0  -2  623.54   41.50
   0  -8  -2  574.14   35.10
   0  -8   2  599.84   37.20
   8   0   2  616.44   41.40
   8   0   2  644.64   45.40
  -8   0   2  606.04   38.20
   0   8   2  667.93   48.00
   0  -8   2  602.44   38.00
   0  -8   2  619.84   35.80
   0   8   2  631.44   40.80
   0  -8   2  579.84   38.30
   8   0   2  613.84   38.70
  -8   0   2  613.14   44.00
  -1  -8  -2  207.38   19.50
  -8   1  -2  192.88   28.30
   8  -1  -2  216.38   22.30
   1   8  -2  192.78   16.80
   8  -1  -2  204.98   19.60
  -1  -8  -2  187.38   16.60
   1   8  -2  161.88   18.10
  -1  -8  -2  192.98   18.50
  -1  -8  -2  177.68   16.10
   1   8   2  192.08   17.30
   8  -1   2  182.88   18.90
   1   8   2  186.38   19.40
  -1  -8   2  199.68   18.60
  -1  -8   2  170.18   18.00
  -8   1   2  162.68   24.40
  -1  -8   2  179.38   15.60
  -1  -8   2  199.48   18.20
  -2  -8  -2  160.78   16.80
   2   8  -2  146.19   14.30
   8  -2  -2  166.28   19.90
  -2  -8  -2  138.59   13.60
  -8   2  -2  110.39   12.80
   2   8  -2  105.79   14.90
  -2  -8  -2  162.38   17.50
  -2  -8  -2  148.19   14.20
  -2  -8   2  121.79   13.10
   2   8   2  136.69   16.80
  -8   2   2  119.59   12.40
  -2  -8   2  110.69   13.00
   2   8   2  140.99   15.00
  -2  -8   2  154.98   15.90
  -3  -8  -2  191.98   19.60
  -3  -8  -2  162.18   15.20
  -8   3  -2  179.78   16.60
   8  -3  -2  188.08   19.30
   3   8  -2  172.28   18.00
  -3  -8  -2  177.38   19.40
  -3  -8  -2  159.78   16.30
   3   8  -2  162.48   16.10
   8  -3   2  161.58   18.90
   3   8   2  170.68   17.20
  -8   3   2  171.08   16.60
   3   8   2  174.38   18.90
  -3  -8   2  163.88   16.10
  -3  -8   2  133.49   16.40
  -3  -8   2  168.28   18.00
   4   8  -2  104.59   13.90
   8  -4  -2  112.49   15.80
  -4  -8  -2  118.49   13.90
   4   8  -2  113.89   13.80
   4   8  -2   91.59   15.40
  -4  -8  -2  105.99   14.40
  -8   4  -2  126.09   12.90
  -4  -8  -2  110.09   14.90
  -4  -8  -2  142.99   18.80
  -4  -8   2  119.69   15.00
   8  -4   2  126.99   17.10
   4   8   2  121.99   15.50
  -4  -8   2  123.29   13.70
   4   8   2  116.09   13.90
   4   8   2  150.48   17.90
  -8   4   2  137.29   13.50
  -4  -8   2  140.69   17.60
  -5  -8  -2  130.29   16.60
  -8   5  -2  112.49   12.70
  -5  -8  -2   99.89   19.50
  -5  -8  -2  101.79   15.90
   8  -5  -2  129.79   17.70
  -5  -8  -2  101.09   14.50
   5   8  -2  141.29   16.40
   5   8  -2  151.68   17.60
   5   8  -2  131.69   15.80
  -5  -8   2  113.89   15.00
  -5  -8   2  142.79   20.10
   8  -5   2  123.19   17.40
  -8   5   2  109.89   12.30
  -5  -8   2  105.49   15.10
   5   8   2  126.99   16.70
   5   8   2  133.99   18.30
   5   8   2  117.49   14.40
  -8   6  -2   74.69   10.80
  -6  -8  -2   89.59   20.10
  -6  -8  -2   80.19   14.70
  -8   6  -2   69.29   11.40
   6   8  -2   87.89   14.00
   8  -6  -2   70.89   15.70
   8  -6  -2   68.09   15.60
  -6  -8  -2   80.79   14.20
   8  -6  -2   77.59   12.40
  -6  -8  -2   66.19   14.00
  -6  -8  -2   70.69   12.10
  -6  -8  -2   83.69   13.80
   8  -6  -2   64.59   15.70
  -6  -8  -2   91.19   19.40
   8  -6  -2   74.29   13.30
   8  -6  -2   81.89   13.70
  -8   6  -2   63.29   11.50
   6   8   2   60.29   13.50
   8  -6   2   65.79   13.00
   8  -6   2   88.59   16.80
  -8   6   2   68.09   10.30
  -6  -8   2   50.19   18.10
   8  -6   2   79.19   15.70
   8  -6   2   61.99   18.50
  -6  -8   2   70.79   13.80
  -6  -8   2   95.39   18.20
   8  -6   2   94.39   18.10
  -6  -8   2   74.89   17.70
  -6  -8   2   71.39   13.70
  -6  -8   2   57.89   14.40
  -8   6   2   60.29   11.00
   8  -6   2   86.49   14.10
  -8   6   2   79.09   10.60
  -6  -8   2   76.49   11.80
  -8   7  -2  171.18   15.30
  -7  -8  -2  156.38   17.70
   8  -7  -2  148.59   17.30
   8  -7  -2  161.78   15.50
   8  -7  -2  196.28   18.90
  -8   7  -2  186.08   15.70
  -7  -8  -2  180.08   18.00
   8  -7  -2  130.29   17.60
  -7  -8  -2  169.78   19.60
  -7  -8  -2  164.58   16.30
   7   8  -2  237.88   22.30
  -8   7  -2  181.38   14.40
   8  -7  -2  147.99   17.60
  -7  -8  -2  164.88   18.20
   8  -7  -2  173.48   21.60
  -7  -8  -2  161.18   17.40
  -7  -8  -2  155.48   17.40
  -7  -8   2  202.28   20.30
  -7  -8   2  217.78   18.70
  -8   7   2  188.68   16.10
  -7  -8   2  201.98   18.90
  -8   7   2  170.38   13.70
   8  -7   2  173.38   18.80
   8  -7   2  144.59   20.30
   7   8   2  151.48   20.30
   8  -7   2  155.28   17.00
  -7  -8   2  222.98   19.20
  -7  -8   2  180.38   16.30
  -8   7   2  208.38   16.00
   8  -7   2  187.08   17.80
   8  -7   2  178.38   16.50
  -7  -8   2  236.78   19.60
   8  -7   2  182.68   17.30
  -8  -8  -2   36.00   11.40
  -8   8  -2   19.20    5.60
  -8  -8  -2   26.30    8.70
  -8   8  -2   29.40    7.30
   8  -8  -2   28.00    8.10
  -8  -8  -2   24.30    8.10
  -8   8  -2   35.60    9.20
  -8  -8  -2   35.30    9.30
   8  -8  -2   16.60    8.10
  -8  -8  -2   31.40    9.90
   8  -8  -2   24.40    7.80
  -8  -8  -2   15.60    8.40
   8  -8  -2   33.10    9.30
   8  -8  -2   32.80   12.50
   8  -8  -2   26.50    7.80
  -8   8   2   19.90    6.60
   8   8   2   12.60   10.60
  -8   8   2   24.30    7.00
   8  -8   2   27.80    8.50
   8  -8   2   19.40    7.40
   8  -8   2   10.80    6.10
   8  -8   2   11.00    7.90
  -8   8   2   12.90    7.90
  -8   8   2   24.00    5.40
  -8  -8   2   24.20    8.40
  -8  -8   2   12.10    7.40
  -8  -8   2   15.90    7.00
  -8  -8   2   29.10   10.60
  -8  -8   2   23.10    8.40
  -8  -8   2   14.80    8.50
   8  -8   2   21.10    8.50
  -9  -8  -2  155.18   15.20
  -9  -8  -2  133.99   15.80
   8  -9  -2  134.49   18.60
  -9  -8  -2  150.38   14.70
  -9  -8  -2  128.79   17.10
   8  -9  -2  159.68   16.30
  -8   9  -2  167.18   14.50
  -8   9  -2  174.98   15.10
   9   8  -2  137.59   20.50
  -8   9  -2  161.68   16.60
   8  -9  -2  160.88   14.20
  -8   9  -2  155.68   12.50
   8  -9  -2  129.69   14.30
  -9  -8  -2  111.79   16.70
  -9  -8  -2  143.69   15.40
  -9  -8  -2  164.18   20.70
   8  -9  -2  150.68   15.30
  -9  -8   2  159.78   15.10
  -8   9   2  142.69   11.80
   8  -9   2  164.38   14.70
  -8   9   2  162.88   14.90
  -9  -8   2  135.29   17.30
  -9  -8   2  185.38   17.10
  -8   9   2  167.38   17.00
   8  -9   2  204.78   17.30
   9   8   2  145.69   16.50
   8  -9   2  145.39   15.50
   8  -9   2  140.19   19.70
  -9  -8   2  125.49   16.40
   8  -9   2  172.78   16.10
   8  -9   2  158.18   15.40
  -8   9   2  158.18   13.60
  -9  -8   2  137.59   15.10
  -9  -8   2  164.58   15.90
  -9  -8   2  168.88   16.10
   7  -9  -2  180.58   17.20
   7  -9  -2  188.28   16.40
   7  -9  -2  197.78   16.10
   7  -9  -2  195.48   17.00
   7  -9  -2  200.88   18.50
  -9  -7  -2  158.18   17.30
  -9  -7  -2  183.28   18.00
   7  -9  -2  142.89   31.30
   7  -9  -2  174.88   17.40
  -9  -7  -2  147.09   16.60
  -9  -7  -2  162.48   16.40
  -7   9  -2  171.48   13.60
  -9  -7  -2  177.58   17.60
   9   7  -2  129.09   18.30
  -7   9  -2  157.38   14.60
   7  -9  -2  142.99   15.20
  -7   9  -2  148.49   15.50
  -9  -7  -2  154.98   15.90
   7  -9  -2  138.09   16.60
   7  -9  -2  180.38   16.50
  -7   9   2  173.58   15.70
  -9  -7   2  172.98   16.50
  -9  -7   2  150.18   17.10
   7  -9   2  163.98   14.90
  -9  -7   2  111.19   19.20
   7  -9   2  174.18   16.90
   7  -9   2  172.78   23.00
  -9  -7   2  158.88   17.00
  -9  -7   2  133.49   16.50
   7  -9   2  166.98   16.40
   9   7   2  172.18   19.90
   7  -9   2  177.88   17.30
  -9  -7   2  166.68   15.90
  -7   9   2  175.78   15.30
   7  -9   2  158.18   15.90
   7  -9   2  146.39   16.50
   7  -9   2  156.68   16.00
   7  -9   2  152.28   14.30
  -7   9   2  160.18   13.00
   7  -9   2  157.08   17.20
  -9  -7   2  176.78   17.00
   6  -9  -2   55.29   10.00
  -6   9  -2   82.49   23.30
  -9  -6  -2   83.69   13.90
  -9  -6  -2   74.79   12.30
  -9  -6  -2   44.10   10.50
  -9  -6  -2   57.49   10.70
   6  -9  -2   41.80   10.20
  -6   9  -2   59.59   10.20
  -9  -6  -2   67.09   12.60
   6  -9  -2   62.49   12.90
  -9  -6  -2   42.20   10.40
   6  -9  -2   59.49   10.70
   6  -9  -2   69.29   10.30
   6  -9  -2   70.89   17.00
  -6   9  -2   52.09    9.30
  -6   9  -2   66.69   10.70
   6  -9  -2   65.99   10.90
   6  -9  -2   78.89   13.00
   6  -9  -2   52.59   11.20
  -9  -6  -2   40.90   12.50
   9   6  -2   47.50   12.60
   6  -9  -2   57.19   11.00
  -9  -6   2   77.39   15.10
  -9  -6   2   73.89   13.20
  -6   9   2   62.99   11.10
   6  -9   2   62.49   11.10
  -9  -6   2   59.29   11.70
  -6   9   2   71.09    9.20
   9   6   2   63.79   21.20
  -6   9   2   77.69   11.90
   9   6   2   74.69   13.70
   6  -9   2   61.89   11.80
   6  -9   2   77.59   12.00
   6  -9   2   56.09   11.80
  -9  -6   2   68.59   12.40
  -6   9   2   54.89   19.90
   6  -9   2   74.69   10.30
   6  -9   2   84.99   14.20
   6  -9   2   68.19   12.00
   6  -9   2   79.09   15.30
   6  -9   2   64.59   15.80
  -9  -6   2   76.99   13.40
   6  -9   2   65.79   11.30
  -9  -6   2   62.69   11.80
  -9  -6   2   61.29   12.40
  -5   9  -2  340.97   23.60
  -5   9  -2  353.26   22.30
  -5   9  -2  368.26   33.60
   9   5  -2  374.06   31.60
   5  -9  -2  361.26   27.30
   5  -9  -2  371.56   23.30
   5  -9  -2  352.76   25.00
  -9  -5  -2  338.77   26.90
   5  -9  -2  306.37   24.50
  -9  -5  -2  316.87   25.70
  -9  -5  -2  358.36   26.30
  -9  -5  -2  388.16   25.10
   5  -9  -2  318.37   23.40
   5  -9  -2  347.07   25.10
  -5   9  -2  354.86   23.50
   5  -9  -2  391.46   27.20
  -9  -5  -2  294.67   25.50
   5  -9  -2  321.87   25.30
  -9  -5  -2  370.26   28.80
   5  -9  -2  341.77   24.70
   5  -9  -2  337.57   29.70
   9   5  -2  339.87   27.40
  -9  -5  -2  342.47   24.80
   9   5   2  324.27   31.10
  -9  -5   2  370.06   25.10
   5  -9   2  336.87   29.50
   5  -9   2  383.36   23.60
   5  -9   2  367.46   24.90
   5  -9   2  344.27   26.20
   5  -9   2  382.76   25.90
  -5   9   2  364.16   25.40
   5  -9   2  455.15   29.20
  -5   9   2  385.76   35.10
  -9  -5   2  375.76   26.40
   5  -9   2  349.96   24.90
  -9  -5   2  375.16   27.00
   5  -9   2  368.56   26.40
  -9  -5   2  410.76   29.70
   5  -9   2  346.97   23.40
  -9  -5   2  354.86   25.50
   5  -9   2  398.26   26.40
  -9  -5   2  380.66   25.50
  -5   9   2  378.56   24.50
  -5   9   2  373.96   22.20
  -9  -5   2  413.16   26.50
   9   5   2  352.36   27.00
   4  -9  -2   30.40    8.70
  -9  -4  -2   23.60    8.80
   4  -9  -2   35.20   10.50
  -9  -4  -2   31.90   10.10
  -9  -4  -2   30.80    8.60
   4  -9  -2   19.30    8.90
   4  -9  -2   21.30    7.20
   4  -9  -2   31.50    8.30
   4  -9  -2    5.10    9.30
  -9  -4  -2   21.30   10.00
   4  -9  -2   22.50    8.60
  -4   9  -2   24.90   11.90
   9   4  -2   29.80   11.40
   9   4  -2   37.90   17.30
  -9  -4  -2   19.70   10.00
  -9  -4  -2   28.70    9.50
   4  -9  -2   28.20   12.90
  -4   9  -2   26.90    8.80
   4  -9   2   23.90    9.00
   4  -9   2   16.00    6.60
  -4   9   2   30.80   12.70
  -9  -4   2   34.20   10.50
  -9  -4   2   28.30   10.10
  -9  -4   2   42.50    9.90
   4  -9   2   21.20    6.90
  -9  -4   2   28.00    9.10
  -4   9   2   27.30    7.60
   4  -9   2   30.20    8.40
   9   4   2   25.10   10.90
   4  -9   2   16.10    8.30
   4  -9   2   26.50   10.80
  -9  -4   2   19.20    7.80
   4  -9   2   27.90    8.20
  -4   9   2   38.90    9.60
   4  -9   2   48.30   11.40
   9   4   2   16.30   10.40
  -9  -4   2   35.10   10.40
  -3   9  -2  158.68   22.60
   3  -9  -2  146.39   18.30
   9   3  -2  131.49   17.10
  -9  -3  -2  119.89   23.70
   9   3  -2  102.09   19.50
   3  -9  -2  137.99   15.00
   9   3  -2  119.39   22.60
  -3   9  -2  116.89   17.30
   3  -9  -2  122.69   14.00
   3  -9  -2  145.99   21.40
  -9  -3  -2  142.59   17.20
   3  -9   2   83.79   16.90
  -3   9   2  159.68   23.70
   3  -9   2  141.39   21.30
   3  -9   2  154.88   15.40
   9   3   2  102.89   21.80
   9   3   2  130.29   16.40
  -3   9   2  129.19   18.60
  -9  -3   2  125.39   16.60
   9   3   2   91.09   18.40
  -9  -3   2  171.88   24.60
   3  -9   2  127.59   14.70
   2  -9  -2   56.79   13.10
  -9  -2  -2   49.80   16.20
  -2   9  -2   37.50   13.00
  -2   9  -2   32.30   10.80
   2  -9  -2   24.50    8.00
   2  -9  -2   35.20    8.60
  -9  -2  -2   31.70   10.20
   2  -9  -2   14.20   11.50
   9   2  -2   39.50   11.60
   9   2  -2   15.70   11.90
   9   2  -2   30.40   12.70
   2  -9   2   46.30   10.10
  -2   9   2    3.20   10.40
   9   2   2   17.90   11.20
   9   2   2   31.70   11.30
   2  -9   2   34.50   12.40
  -9  -2   2    7.40   12.50
   9   2   2   51.39   16.60
   2  -9   2   46.60   10.60
  -9  -2   2   36.80   10.60
  -2   9   2   27.70   10.20
   2  -9   2   20.90   10.60
   9   1  -2   37.40   15.00
  -9  -1  -2   35.70   10.40
   1  -9  -2   41.30    9.70
   1  -9  -2   34.00    9.00
  -1   9  -2   30.00   11.60
   1  -9  -2   34.50   11.50
   1  -9  -2   30.90   10.40
   9   1  -2   30.70   11.40
  -1   9  -2   37.00   10.70
   9   1  -2   42.40   12.30
  -9  -1  -2   14.30   13.60
  -9  -1   2    9.90    8.90
   9   1   2    5.90   12.10
  -1   9   2   20.40   10.40
   9   1   2   -2.20    7.80
   1  -9   2   23.50   10.30
   1  -9   2   23.80    8.10
   1  -9   2   21.50    9.00
   1  -9   2   23.30    7.70
  -9  -1   2    2.70   11.40
  -1   9   2   25.80    9.70
   9   1   2   26.20   12.30
   0  -9  -2   19.70    9.60
   0  -9  -2   24.00    7.70
   0  -9  -2   26.10   10.00
   0   9  -2   30.90    8.90
   0  -9  -2   16.50    6.90
   9   0  -2   39.80   17.30
   0   9  -2   18.10   10.20
   9   0  -2   21.60    9.00
  -9   0  -2   19.90    8.00
   9   0  -2   14.00   12.00
  -9   0   2   37.90   17.40
   0  -9   2   14.50    6.80
   0  -9   2   40.20   11.70
   9   0   2   26.60   11.00
   0   9   2   31.70   11.70
   9   0   2   56.79   27.90
  -9   0   2   34.50    8.90
   0   9   2   16.40    7.90
   0  -9   2   21.10    8.20
   0  -9   2   24.10   10.20
  -1  -9  -2   12.30    7.70
  -1  -9  -2   25.90    8.50
  -1  -9  -2   17.80   10.20
   1   9  -2   18.40   10.40
   1   9  -2   24.50    8.60
  -1  -9  -2   22.10    9.50
  -9   1  -2   23.50    8.10
   9  -1  -2   23.60    9.70
   9  -1   2   36.20   11.60
   1   9   2   38.90   10.60
  -9   1   2   43.90    9.20
  -1  -9   2   39.30    9.30
   1   9   2   35.70   12.00
  -1  -9   2   35.40   10.70
  -1  -9   2   33.50    8.50
  -1  -9   2   43.90   12.90
  -2  -9  -2   27.70    8.70
   9  -2  -2   23.90   10.60
  -2  -9  -2   40.40    9.30
   2   9  -2   10.10    9.20
   2   9  -2   19.40    7.80
  -9   2  -2   18.10    7.40
  -2  -9  -2   21.70   10.50
  -2  -9  -2   20.40    9.80
  -2  -9   2   30.40    8.70
   9  -2   2   35.40   12.10
   2   9   2   27.20   10.80
  -2  -9   2   42.90    9.60
   2   9   2   27.50    9.30
  -9   2   2   19.90    7.30
  -2  -9   2   55.09   14.00
  -2  -9   2   45.70   11.10
  -9   3  -2  106.99   12.10
   3   9  -2  109.79   16.20
  -3  -9  -2  105.29   13.00
  -3  -9  -2   96.19   18.70
  -3  -9  -2  119.39   14.50
  -3  -9  -2  134.49   17.20
   3   9  -2  115.39   15.00
   9  -3  -2  120.09   17.70
  -9   3   2  120.39   13.20
   3   9   2  107.39   18.30
  -3  -9   2  121.09   18.40
  -3  -9   2  156.18   17.80
  -3  -9   2   93.49   13.30
   3   9   2  120.89   16.00
  -3  -9   2  144.79   14.90
   9  -3   2  114.29   16.40
  -9   4  -2   33.90    9.90
   9  -4  -2   29.60    7.70
  -4  -9  -2   27.60    9.30
  -4  -9  -2   29.40    9.20
   9  -4  -2   37.70   10.80
   4   9  -2   40.30   10.40
  -9   4  -2   34.00   11.70
   9  -4  -2   32.40    8.90
  -4  -9  -2   32.50    8.80
   4   9  -2   23.40    8.50
  -4  -9  -2   32.40   11.90
  -9   4  -2   15.70   11.20
  -4  -9  -2   22.10    8.90
  -4  -9  -2   35.70    9.10
  -4  -9  -2   24.20    8.90
  -9   4  -2   36.40    7.80
  -4  -9  -2   31.50   15.20
  -4  -9  -2   29.10    9.30
   9  -4   2   17.60   10.00
   9  -4   2   29.60    9.00
  -4  -9   2   23.50    9.00
  -4  -9   2   16.30    8.60
  -4  -9   2   24.60    9.00
  -9   4   2   17.80    9.80
  -4  -9   2   15.40    8.30
   9  -4   2   22.90    8.90
  -4  -9   2   19.30    8.80
  -9   4   2   30.30    8.00
  -9   4   2   23.00    8.90
   4   9   2   26.80   10.00
  -4  -9   2   28.10   12.30
  -4  -9   2   26.20    9.40
   4   9   2   35.30    9.40
   9  -4   2   31.00   10.00
  -4  -9   2   22.40    8.50
  -9   4   2   30.20   10.60
   9  -5  -2  371.66   25.20
  -5  -9  -2  419.96   28.20
   5   9  -2  368.06   25.90
  -9   5  -2  349.37   22.70
   9  -5  -2  359.16   26.20
  -5  -9  -2  351.56   25.00
  -5  -9  -2  350.66   25.60
  -5  -9  -2  376.16   28.70
   9  -5  -2  332.07   25.80
   5   9  -2  379.96   28.80
   9  -5  -2  393.66   30.80
  -5  -9  -2  353.46   24.70
  -5  -9  -2  334.67   25.30
  -5  -9  -2  342.57   23.70
  -9   5  -2  348.37   21.20
   9  -5  -2  365.56   25.80
  -5  -9  -2  394.16   25.30
  -9   5  -2  354.66   23.60
  -5  -9  -2  342.97   24.80
   9  -5  -2  376.76   24.20
  -9   5   2  411.96   29.70
  -9   5   2  366.56   24.20
  -5  -9   2  336.67   23.90
  -5  -9   2  343.27   24.30
  -5  -9   2  321.97   24.80
  -9   5   2  326.17   22.60
   9  -5   2  281.07   25.30
  -5  -9   2  354.96   24.80
  -5  -9   2  351.66   27.90
  -5  -9   2  353.26   26.20
   9  -5   2  367.76   27.40
   5   9   2  349.17   25.50
   9  -5   2  355.66   29.50
  -5  -9   2  293.87   24.90
   9  -5   2  357.26   23.70
   9  -5   2  334.17   25.50
   5   9   2  329.07   28.70
   9  -5   2  328.17   24.30
  -5  -9   2  353.16   24.90
   9  -6  -2   66.39   12.40
  -9   6  -2   69.39   12.60
   9  -6  -2   64.09   11.30
   9  -6  -2   62.29   11.30
  -9   6  -2   62.49    9.40
  -6  -9  -2   66.79   12.30
  -9   6  -2   77.29   10.20
  -6  -9  -2   51.69   11.80
   9  -6  -2   76.19   13.00
  -6  -9  -2   60.49   10.80
   9  -6  -2   55.59   13.90
  -6  -9  -2   81.89   13.30
   9  -6  -2   68.39   11.30
  -6  -9  -2   72.79   13.80
  -9   6  -2   62.09   10.00
  -6  -9  -2   71.09   11.80
  -6  -9  -2   71.69   11.40
  -6  -9   2   51.39   12.00
  -9   6   2   61.59   11.40
   9  -6   2   45.90   10.40
  -6  -9   2   57.49   11.00
  -6  -9   2   59.69   11.20
  -6  -9   2   47.30    9.80
  -6  -9   2   76.69   13.40
   9  -6   2   55.49   11.30
  -9   6   2   46.10    9.00
   9  -6   2   42.80   11.90
   9  -6   2   44.40   13.60
  -9   6   2   42.80    8.80
   9  -6   2   59.79   11.10
   9  -6   2   53.09   11.00
  -9   6   2   52.29    9.80
  -6  -9   2   55.29   13.50
  -6  -9   2   83.79   13.80
   9  -7  -2  194.98   32.30
  -7  -9  -2  169.08   16.80
  -7  -9  -2  165.88   17.60
   9  -7  -2  172.48   16.10
  -9   7  -2  162.08   15.50
  -7  -9  -2  139.59   16.40
  -7  -9  -2  153.18   15.10
  -9   7  -2  149.59   15.40
   9  -7  -2  164.18   17.50
  -9   7  -2  163.28   13.80
   9  -7  -2  186.58   15.60
  -7  -9  -2  193.28   17.70
   9  -7  -2  167.08   17.60
   9  -7  -2  170.28   16.40
  -9   7  -2  178.78   19.20
  -7  -9  -2  139.19   16.20
   9  -7   2  150.28   17.80
  -9   7   2  175.78   13.90
  -7  -9   2  169.78   28.80
   9  -7   2  197.88   18.10
  -7  -9   2  169.08   17.40
  -7  -9   2  150.78   16.20
  -9   7   2  169.78   15.40
  -9   7   2  135.39   16.60
   9  -7   2  186.48   23.90
   9  -7   2  159.18   16.50
   9  -7   2  165.68   16.20
  -7  -9   2  171.18   16.40
  -7  -9   2  201.48   17.80
  -7  -9   2  180.48   17.10
   9  -7   2  154.78   15.00
  -9   7   2  186.68   16.20
   9  -8  -2  168.88   20.70
  -8  -9  -2  192.68   19.40
  -8  -9  -2  162.18   15.70
   9  -8  -2  144.79   15.80
   9  -8  -2  139.39   15.40
  -9   8  -2  171.98   17.30
  -9   8  -2  171.08   12.70
  -9   8  -2  142.09   14.70
  -9   8  -2  143.59   13.80
  -8  -9  -2  178.78   16.60
   9  -8  -2  197.38   17.00
  -8  -9  -2  174.08   17.10
  -8  -9  -2  159.88   15.40
  -8  -9  -2  151.68   15.20
   9  -8  -2  162.08   14.50
   9  -8   2  189.28   15.70
  -8  -9   2  167.88   15.20
   9  -8   2  154.98   20.50
  -8  -9   2  163.18   16.60
  -9   8   2  155.78   15.00
  -9   8   2  169.58   16.20
  -8  -9   2  155.48   18.50
  -9   8   2  151.18   13.80
   9  -8   2  149.59   13.80
   9  -8   2  164.98   16.00
  -8  -9   2  150.58   16.10
   9  -8   2  184.48   16.60
   9  -8   2  145.59   15.30
  -8  -9   2  179.58   17.90
  -8  -9   2  158.68   15.70
   9  -9  -2   90.29   12.00
  -9   9  -2   85.39    9.80
   9  -9  -2   72.09   10.80
  -9   9  -2   90.39   12.50
  -9   9  -2   86.39   10.50
   9  -9  -2   94.79   11.40
   9  -9  -2  106.09   15.80
   9  -9  -2   72.69   10.50
  -9  -9  -2   83.49   13.80
  -9  -9  -2   91.29   11.90
  -9  -9  -2   90.09   12.20
  -9   9  -2   94.99   10.20
  -9  -9  -2   86.79   11.40
  -9  -9  -2   83.09   11.60
  -9  -9  -2   94.39   10.50
   9   9  -2   89.49   13.90
  -9  -9   2   78.89   12.30
  -9   9   2   92.29   11.50
   9   9   2   64.79   12.70
  -9  -9   2   90.99   13.80
  -9   9   2  101.89   11.00
   9  -9   2   81.59   10.90
  -9  -9   2   70.69   10.00
   9  -9   2   93.09   15.80
  -9   9   2   92.79   10.20
   9  -9   2   71.39   10.50
   9  -9   2   85.69   11.70
  -9  -9   2   78.09   11.10
   9  -9   2   81.79   10.50
  -9  -9   2   80.39   11.70
  -9  -9   2   71.99   11.50
  10   9  -2   17.10    5.60
 -10  -9  -2    5.50    4.80
 -10  -9  -2   17.00    5.60
 -10  -9  -2    8.90    5.10
   9 -10  -2   10.20    5.10
   9 -10  -2   10.60    5.20
  10   9  -2   16.50    9.70
  10   9  -2    3.00    5.10
  -9  10  -2   13.00    5.20
 -10  -9  -2   19.80    5.10
   9 -10  -2   14.20    5.20
   9 -10  -2    3.90    6.60
  -9  10  -2    9.40    4.10
 -10  -9  -2    1.00    7.80
   9 -10  -2    0.00    8.20
 -10  -9  -2   12.00    5.20
  -9  10  -2    7.30    4.60
  -9  10   2    7.50    5.20
  -9  10   2   11.40    4.70
   9 -10   2    3.40    4.10
   9 -10   2   20.10    5.40
 -10  -9   2    9.30    5.10
   9 -10   2   13.50    5.50
   9 -10   2   16.90    5.40
 -10  -9   2    8.20    4.20
 -10  -9   2    7.10    5.20
   9 -10   2    7.50   10.00
 -10  -9   2    7.00    9.10
  10   9   2    8.50    6.00
  -9  10   2   11.10    5.20
  10   9   2   10.00   10.90
 -10  -9   2   13.50    5.00
  10   9   2   14.40    5.00
  -8  10  -2   28.20    6.10
  -8  10  -2   22.30    4.90
  -8  10  -2   27.10    7.40
   8 -10  -2   20.00    9.60
   8 -10  -2   28.20    6.90
 -10  -8  -2   24.00    7.90
 -10  -8  -2   26.10    9.10
  -8  10  -2   29.10    7.10
   8 -10  -2   24.50    6.70
   8 -10  -2   26.40    6.40
 -10  -8  -2   26.90    6.60
 -10  -8  -2   31.90    6.90
 -10  -8  -2   14.10    5.90
  10   8  -2   21.50    6.50
   8 -10  -2   17.20    6.30
  10   8  -2   22.60    7.70
  10   8  -2    9.00    8.30
 -10  -8  -2   25.50    6.60
   8 -10   2   17.70    5.50
  10   8   2   21.50    8.90
  -8  10   2   22.40    5.60
 -10  -8   2   20.00    7.00
   8 -10   2   20.90    6.30
 -10  -8   2   21.70    8.70
  -8  10   2   24.00    7.30
   8 -10   2   34.30   11.00
   8 -10   2   22.90    7.00
  10   8   2   24.80    6.60
 -10  -8   2   21.60    6.60
 -10  -8   2   26.30    7.30
 -10  -8   2   24.00    6.00
  -8  10   2   17.90    6.40
 -10  -8   2   20.30    6.40
   8 -10   2   27.00    6.90
  -8  10   2   21.60    4.70
  10   8   2   26.70    8.10
   7 -10  -2   20.00    6.40
 -10  -7  -2   13.10    6.70
   7 -10  -2   23.50   10.00
   7 -10  -2   20.90    9.40
  -7  10  -2   26.50    8.10
   7 -10  -2   20.20    6.90
  10   7  -2   12.80   11.30
  -7  10  -2   30.70    7.80
   7 -10  -2   38.90    8.70
 -10  -7  -2   22.10    7.00
 -10  -7  -2   20.10   11.40
 -10  -7  -2   19.80    7.20
 -10  -7  -2   15.40    6.60
   7 -10  -2   25.50    7.30
   7 -10  -2   12.20    6.40
  -7  10  -2   25.20    5.20
   7 -10  -2   25.30    6.90
  10   7   2    4.50   12.90
  -7  10   2   39.70    6.60
 -10  -7   2   18.80    6.90
   7 -10   2   20.10    7.40
  -7  10   2   19.10    7.00
 -10  -7   2   -1.90    6.60
 -10  -7   2   13.40    6.70
 -10  -7   2   18.90   11.20
   7 -10   2   32.80    8.00
 -10  -7   2   19.50    6.20
 -10  -7   2   13.90    6.30
   7 -10   2   11.40    6.00
   7 -10   2   21.60    7.10
   7 -10   2   18.40   10.80
  10   7   2   23.30    8.50
   7 -10   2   15.60    7.10
   7 -10   2   17.90   14.30
  -7  10   2   26.50   10.10
  10   7   2   23.70    7.40
   6 -10  -2  424.66   27.80
   6 -10  -2  445.46   33.60
  -6  10  -2  403.16   25.10
   6 -10  -2  427.76   28.40
  10   6  -2  422.46   26.70
 -10  -6  -2  372.56   28.30
 -10  -6  -2  428.16   27.40
 -10  -6  -2  440.46   31.70
 -10  -6  -2  429.56   27.50
 -10  -6  -2  441.06   28.50
   6 -10  -2  413.96   26.10
 -10  -6  -2  438.56   27.10
  10   6  -2  430.06   32.10
   6 -10  -2  387.36   25.40
   6 -10  -2  436.76   27.70
   6 -10  -2  433.16   28.10
  10   6  -2  370.06   28.40
 -10  -6  -2  422.46   28.70
   6 -10  -2  415.66   28.40
  -6  10  -2  432.26   24.10
   6 -10  -2  466.25   27.10
  -6  10  -2  394.06   26.20
  10   6   2  406.36   26.60
   6 -10   2  398.26   32.40
 -10  -6   2  457.65   27.80
 -10  -6   2  423.56   31.30
   6 -10   2  442.26   26.90
  -6  10   2  420.86   26.60
   6 -10   2  469.25   29.10
  10   6   2  383.96   28.10
   6 -10   2  395.66   27.70
   6 -10   2  440.96   26.00
 -10  -6   2  360.56   26.20
   6 -10   2  431.16   28.20
   6 -10   2  426.26   26.20
 -10  -6   2  421.56   28.00
   6 -10   2  464.45   29.70
 -10  -6   2  474.15   30.00
  10   6   2  444.26   32.30
 -10  -6   2  412.26   28.20
 -10  -6   2  414.16   28.40
  -6  10   2  418.16   27.20
  -6  10   2  409.46   24.30
   6 -10   2  420.96   27.90
   6 -10   2  445.66   28.80
   5 -10  -2   76.89   12.40
   5 -10  -2   81.69   12.80
 -10  -5  -2   83.89   16.40
  10   5  -2   77.19   16.30
 -10  -5  -2   65.69   12.80
 -10  -5  -2  122.79   20.70
   5 -10  -2   47.40   14.00
   5 -10  -2   93.99   15.60
 -10  -5  -2   77.09   15.10
 -10  -5  -2   70.99   15.30
   5 -10   2   81.49   12.60
 -10  -5   2   83.49   15.20
   5 -10   2   71.59   12.50
 -10  -5   2   68.89   11.00
 -10  -5   2   59.89   12.50
   5 -10   2   78.99   14.70
  10   5   2   75.99   15.40
   5 -10   2  100.79   15.10
  -5  10   2   80.89   13.20
 -10  -5   2   67.59   14.80
   5 -10   2   96.99   17.40
 -10  -5   2   93.99   14.70
   5 -10   2   69.29   15.70
 -10  -4  -2  136.29   15.60
  -4  10  -2  130.29   13.80
  10   4  -2  151.78   16.50
 -10  -4  -2  149.59   17.40
 -10  -4  -2  142.59   17.70
   4 -10  -2  137.19   13.20
 -10  -4  -2  118.19   15.30
 -10  -4  -2  145.79   16.20
 -10  -4  -2  149.88   17.70
   4 -10  -2  155.68   17.00
   4 -10  -2  154.78   15.40
  10   4  -2  110.99   18.60
   4 -10  -2  145.09   17.30
   4 -10  -2  167.48   17.10
   4 -10  -2  163.28   16.00
   4 -10  -2  127.39   14.90
 -10  -4  -2  148.89   16.80
   4 -10  -2  138.79   15.20
   4 -10  -2  165.68   20.10
  10   4  -2  176.98   19.70
  10   4   2  137.99   32.50
   4 -10   2  154.08   14.40
  -4  10   2  138.29   13.50
  10   4   2  142.49   18.50
 -10  -4   2  148.69   17.20
 -10  -4   2  165.58   16.10
  10   4   2  126.49   15.40
 -10  -4   2  138.79   15.70
  10   4   2  117.49   18.20
   4 -10   2  170.28   16.50
   4 -10   2  138.59   16.90
   4 -10   2  116.69   17.60
   4 -10   2  158.88   15.70
 -10  -4   2  126.79   15.90
  -4  10   2  118.59   33.30
   4 -10   2  162.68   17.70
   4 -10   2  145.39   15.70
   4 -10   2  149.19   14.40
 -10  -4   2  146.99   18.00
   4 -10   2  158.98   17.10
 -10  -4   2  126.59   16.70
 -10  -4   2  145.39   15.10
  10   3  -2  198.18   25.20
   3 -10  -2  165.38   20.20
  -3  10  -2  225.68   17.80
  10   3  -2  193.88   18.80
   3 -10  -2  213.98   18.80
 -10  -3  -2  225.38   20.50
  10   3  -2  239.88   23.00
   3 -10  -2  219.48   19.30
   3 -10  -2  235.98   19.50
   3 -10  -2  194.28   22.60
 -10  -3  -2  244.98   22.40
 -10  -3  -2  195.08   20.00
 -10  -3  -2  170.58   18.20
   3 -10  -2  229.48   17.40
 -10  -3  -2  193.98   18.50
   3 -10  -2  195.28   19.60
 -10  -3  -2  215.18   19.20
  -3  10  -2  250.17   25.30
   3 -10  -2  205.48   17.10
   3 -10  -2  224.48   20.30
 -10  -3  -2  204.58   19.10
 -10  -3   2  249.08   20.30
   3 -10   2  237.08   19.00
   3 -10   2  223.28   19.90
  10   3   2  261.17   28.30
   3 -10   2  264.27   24.70
 -10  -3   2  216.38   20.00
   3 -10   2  219.28   17.90
 -10  -3   2  211.58   19.90
   3 -10   2  230.98   18.70
   3 -10   2  245.98   19.90
  -3  10   2  168.18   16.70
   3 -10   2  230.68   19.50
  -3  10   2  184.98   24.40
  10   3   2  168.68   19.30
   3 -10   2  225.18   17.30
  10   3   2  219.58   21.80
 -10  -3   2  257.37   22.80
 -10  -3   2  205.08   20.60
   3 -10   2  202.88   20.00
 -10  -3   2  153.98   19.10
 -10  -3   2  271.67   19.60
  10   3   2  228.78   19.10
  10   2  -2   71.79   15.40
 -10  -2  -2   63.09   12.70
 -10  -2  -2   66.09   12.50
  -2  10  -2   67.39   15.40
   2 -10  -2   59.49   10.00
 -10  -2  -2   54.89   12.40
   2 -10  -2   62.49   17.60
   2 -10  -2   65.69   12.80
  10   2  -2   50.69   13.00
   2 -10  -2   74.69   11.00
 -10  -2  -2   60.19   14.30
   2 -10  -2   74.59   16.20
  10   2  -2   73.59   18.30
   2 -10  -2   70.89   12.40
 -10  -2  -2   80.79   15.20
  10   2  -2   64.19   14.50
   2 -10  -2   57.39   11.30
   2 -10  -2   63.49   10.60
 -10  -2  -2   63.69   11.80
   2 -10  -2   75.19   11.40
 -10  -2   2   40.40   11.70
  10   2   2   34.90   15.20
  10   2   2   55.79   14.40
   2 -10   2   62.99   11.40
   2 -10   2   55.39    9.90
   2 -10   2   74.89   13.90
   2 -10   2   65.49   14.50
   2 -10   2   63.39   11.80
  10   2   2   63.29   12.40
 -10  -2   2   51.79   12.70
  -2  10   2   53.79   15.40
   2 -10   2   39.60   10.90
 -10  -2   2   54.59   15.20
   2 -10   2   68.89   13.00
   2 -10   2   72.49   12.40
 -10  -2   2   43.50   11.30
   2 -10   2   48.70    9.70
 -10  -2   2   56.59   10.60
  10   1  -2  137.49   18.00
 -10  -1  -2  145.09   19.40
   1 -10  -2  173.28   19.90
   1 -10  -2  166.98   16.00
 -10  -1  -2  181.78   18.80
 -10  -1  -2  159.58   23.40
  10   1  -2  144.19   18.70
   1 -10  -2  173.48   16.60
  10   1  -2  157.38   26.80
  -1  10  -2  144.39   19.00
   1 -10  -2  156.78   17.80
  10   1   2  145.19   17.70
   1 -10   2  139.69   19.20
 -10  -1   2  171.48   19.10
  -1  10   2  178.38   21.10
 -10  -1   2  154.38   18.10
   1 -10   2  164.48   16.20
   1 -10   2  154.28   16.60
  10   1   2  198.28   20.80
   1 -10   2  161.18   16.10
   0 -10  -2 1337.07   69.19
   0 -10  -2 1121.29   68.99
   0 -10  -2 1276.27   65.69
   0 -10  -2 1027.70   65.89
   0 -10  -2 1404.26   65.39
   0 -10  -2 1197.38   59.99
   0  10  -2 1249.38   67.39
  10   0  -2 1144.19   63.59
 -10   0  -2 1263.87   61.59
 -10   0  -2 1173.58   63.49
   0 -10  -2 1232.28   62.79
 -10   0  -2 1255.17   59.49
  10   0  -2 1292.17   68.19
  10   0  -2 1130.59   59.89
   0 -10  -2 1308.37   66.69
   0 -10   2 1107.09   63.39
 -10   0   2 1235.18   59.49
   0 -10   2 1229.28   59.99
 -10   0   2 1217.78   66.39
 -10   0   2 1220.28   64.69
   0 -10   2 1307.37   64.59
   0 -10   2 1331.87   63.49
 -10   0   2 1246.28   62.79
  10   0   2 1139.79   60.59
   0 -10   2 1075.59   67.59
 -10   0   2 1277.17   61.79
   0  10   2 1269.87   68.59
  10   0   2 1302.07   68.29
  10   0   2 1038.80   67.29
   0 -10   2 1058.99   65.59
   0 -10   2 1087.79   65.99
  -1 -10  -2  151.98   19.00
   1  10  -2  176.48   19.30
  10  -1  -2  115.69   18.00
 -10   1  -2  162.18   15.30
  -1 -10  -2  174.48   16.40
 -10   1  -2  151.08   20.60
 -10   1  -2  132.09   15.40
  -1 -10  -2  174.88   20.80
  -1 -10  -2  140.49   15.80
  10  -1  -2  161.98   19.50
 -10   1  -2  133.09   16.10
 -10   1   2  141.59   20.20
 -10   1   2  141.09   14.50
 -10   1   2  134.79   15.30
  -1 -10   2  172.48   16.70
   1  10   2  163.78   19.40
 -10   1   2  178.88   16.30
  10  -1   2  145.59   16.50
 -10   1   2  120.89   25.30
  10  -1   2  165.58   19.80
  -1 -10   2  155.68   15.70
  -1 -10   2  158.88   16.50
  -1 -10   2  155.28   19.10
  10  -2  -2   48.40   11.60
  10  -2  -2   53.09   14.30
  -2 -10  -2   49.10   11.10
 -10   2  -2   59.09   10.10
  -2 -10  -2   47.30    9.60
  -2 -10  -2   70.89   15.80
 -10   2  -2   65.79   12.40
 -10   2  -2   38.50   10.90
  -2 -10  -2   50.49    9.80
  -2 -10  -2   44.70    9.40
  -2 -10  -2   48.00   13.10
 -10   2  -2   59.99   10.40
  -2 -10  -2   53.39   10.20
  -2 -10  -2   51.69   11.30
  10  -2  -2   55.29    9.90
  -2 -10  -2   63.79   11.90
  10  -2  -2   51.19   10.70
   2  10  -2   43.00   12.20
  10  -2  -2   44.50   12.00
  -2 -10   2   50.49   13.10
  10  -2   2   72.49   12.90
   2  10   2   72.59   14.80
  -2 -10   2   45.00   10.20
  -2 -10   2   49.90   11.10
  -2 -10   2   57.79   11.10
  -2 -10   2   86.19   17.40
 -10   2   2   78.39   14.00
 -10   2   2   68.69   10.30
 -10   2   2   63.09   12.60
  -2 -10   2   74.19   11.40
  -2 -10   2   56.49    9.90
  -2 -10   2   52.69   11.80
 -10   2   2   68.69   11.00
  10  -2   2   61.39   12.20
  10  -2   2   89.19   17.80
  -2 -10   2   62.29   11.90
  -3 -10  -2  224.28   19.50
  10  -3  -2  197.28   19.90
  -3 -10  -2  205.48   19.30
   3  10  -2  242.98   20.10
  10  -3  -2  177.38   19.50
 -10   3  -2  190.58   17.10
 -10   3  -2  221.38   19.60
  -3 -10  -2  266.27   23.80
  -3 -10  -2  241.38   18.10
  10  -3  -2  258.07   24.50
  -3 -10  -2  228.98   24.40
  -3 -10  -2  223.48   19.40
 -10   3  -2  234.78   18.40
  -3 -10  -2  234.18   18.90
  -3 -10  -2  242.28   20.30
   3  10  -2  217.68   22.10
  -3 -10  -2  238.18   18.50
  10  -3  -2  210.48   19.50
  -3 -10  -2  200.98   18.50
 -10   3  -2  203.28   21.50
  -3 -10   2  206.08   19.50
   3  10   2  198.78   19.30
  -3 -10   2  224.88   18.30
  10  -3   2  201.18   22.60
  -3 -10   2  216.08   20.30
  10  -3   2  223.98   20.10
  -3 -10   2  219.48   22.00
  -3 -10   2  225.48   19.30
  -3 -10   2  239.08   19.80
 -10   3   2  223.28   17.10
 -10   3   2  203.48   17.40
  10  -3   2  208.38   17.90
  10  -3   2  237.18   20.20
  -3 -10   2  219.78   19.00
  -3 -10   2  238.58   19.50
  -3 -10   2  211.28   18.50
   3  10   2  217.78   23.50
  10  -3   2  214.08   19.80
 -10   3   2  200.58   21.30
 -10   3   2  216.68   22.50
  -3 -10   2  217.48   24.30
  10  -4  -2  144.79   15.70
   4  10  -2  159.98   16.70
  -4 -10  -2  146.19   16.00
  10  -4  -2  122.49   18.30
  -4 -10  -2  162.68   16.20
  -4 -10  -2  126.69   15.90
  -4 -10  -2  133.79   16.40
  -4 -10  -2   99.29   15.20
 -10   4  -2  171.78   14.50
  -4 -10  -2  145.09   20.90
  -4 -10  -2  126.69   16.10
 -10   4  -2  150.68   14.60
  -4 -10  -2  125.59   14.20
  -4 -10  -2  132.49   16.80
 -10   4  -2  146.79   18.20
   4  10  -2  165.88   31.40
  -4 -10  -2  150.08   19.20
  10  -4  -2  142.99   17.20
  10  -4  -2  137.39   16.40
  10  -4  -2  139.69   20.20
  -4 -10   2  156.38   15.20
 -10   4   2  141.99   18.00
  10  -4   2  138.49   19.30
   4  10   2  137.29   16.30
  10  -4   2  154.58   15.80
  -4 -10   2  129.59   17.30
  10  -4   2  162.38   15.10
  -4 -10   2  146.79   17.00
   4  10   2  164.78   33.20
  -4 -10   2  169.38   17.60
  -4 -10   2  160.68   15.70
 -10   4   2  147.19   14.40
  -4 -10   2  137.89   15.90
  10  -4   2  112.69   18.40
 -10   4   2  126.49   18.90
  -4 -10   2  145.69   15.90
  10  -4   2  143.79   17.30
  10  -4   2  146.19   16.30
  -4 -10   2  162.58   20.30
  -4 -10   2  144.09   16.60
 -10   4   2  152.38   14.10
   5  10  -2   67.09   21.30
  -5 -10  -2   68.89   14.80
  -5 -10  -2   97.79   19.40
   5  10  -2   81.99   20.70
 -10   5  -2  100.49   15.40
  10  -5  -2   95.49   18.90
 -10   5  -2   67.99   14.20
  -5 -10  -2   70.99   14.80
  10  -5  -2  110.19   20.10
  -5 -10  -2   89.09   14.10
 -10   5  -2   83.39   11.00
   5  10  -2   83.39   20.90
  -5 -10  -2   77.39   13.60
  10  -5  -2   58.59   13.10
  -5 -10   2  108.19   15.20
 -10   5   2   91.59   15.60
   5  10   2   63.19   20.40
  -5 -10   2  106.39   15.80
 -10   5   2   79.29   11.10
  10  -5   2   93.89   13.00
  -5 -10   2   77.19   15.60
 -10   5   2  106.09   14.50
  -5 -10   2   55.39   13.70
  10  -5   2   82.59   16.50
   5  10   2   75.69   13.50
  10  -5   2   94.99   16.30
  -5 -10   2   89.49   18.30
  -6 -10  -2  449.46   28.70
  -6 -10  -2  430.36   27.80
  -6 -10  -2  456.35   28.80
  10  -6  -2  440.56   28.10
  -6 -10  -2  426.36   27.30
  10  -6  -2  386.86   28.30
 -10   6  -2  382.26   26.30
  -6 -10  -2  431.36   31.80
  10  -6  -2  442.16   28.60
  10  -6  -2  403.76   26.30
 -10   6  -2  462.15   28.60
 -10   6  -2  419.26   26.40
  -6 -10  -2  424.36   26.20
  -6 -10  -2  431.06   27.90
  10  -6  -2  423.36   33.60
  -6 -10   2  446.56   29.50
 -10   6   2  419.06   26.90
  10  -6   2  390.06   32.50
  10  -6   2  446.26   26.60
  10  -6   2  426.36   28.20
  10  -6   2  397.36   27.60
  10  -6   2  377.56   26.10
 -10   6   2  443.06   26.00
  -6 -10   2  424.26   28.00
  -6 -10   2  391.56   25.90
  -6 -10   2  462.45   28.60
  -6 -10   2  440.66   28.60
  -6 -10   2  458.15   32.60
  10  -6   2  450.45   28.20
  -6 -10   2  405.36   27.00
 -10   6   2  495.35   30.40
  -7 -10  -2   31.00    7.60
 -10   7  -2   21.00    6.70
 -10   7  -2   14.90    5.20
  10  -7  -2   16.00    6.80
  10  -7  -2   15.10    6.90
  -7 -10  -2   17.50    7.30
  -7 -10  -2   30.10    7.30
  10  -7  -2   18.80    6.60
  -7 -10  -2   28.60    7.20
  -7 -10  -2   23.80    6.80
  -7 -10  -2   13.20    9.20
  10  -7  -2   20.80    6.60
 -10   7  -2   18.50    8.40
  10  -7   2   27.30   14.90
  -7 -10   2   15.70    7.00
 -10   7   2   13.40    6.10
  -7 -10   2   26.80    8.10
  10  -7   2   19.70    6.30
  -7 -10   2   22.20    6.20
  10  -7   2   21.30    6.80
  -7 -10   2   19.90    7.10
  -7 -10   2   22.30    6.90
 -10   7   2   11.90    5.40
   7  10   2   18.30    9.20
 -10   7   2   12.00    4.80
  -8 -10  -2   20.30    8.00
  10  -8  -2   25.70    6.50
  -8 -10  -2   25.00    6.80
  10  -8  -2   25.90   10.90
 -10   8  -2   42.50    7.80
  10  -8  -2   23.90    6.30
   8  10  -2   23.70    8.20
  -8 -10  -2   26.30    6.60
  -8 -10  -2   17.40    8.70
 -10   8  -2   24.00    6.60
 -10   8  -2   17.00    6.30
  10  -8  -2   30.30    7.20
  10  -8  -2   17.60    6.60
  -8 -10  -2   24.30    6.30
  -8 -10  -2   10.80    6.20
 -10   8   2   12.30    4.90
  10  -8   2   20.80    6.30
  -8 -10   2   13.70    5.80
  10  -8   2   22.00    6.70
  -8 -10   2   43.80   10.10
 -10   8   2   15.60    5.30
 -10   8   2   22.20    7.80
  -8 -10   2   24.20    7.30
   8  10   2   37.40    8.80
  10  -8   2   10.00    9.40
  10  -8   2   19.10    6.40
  -8 -10   2   24.80    8.40
  -8 -10   2   20.10    6.20
  10  -8   2   22.90    6.50
  -8 -10   2   23.30    6.60
  10  -9  -2    7.20    4.90
  -9 -10  -2   10.50    4.60
  10  -9  -2    6.30    4.80
  10  -9  -2    2.60    8.40
 -10   9  -2   17.30    5.40
  -9 -10  -2   12.20    5.90
  -9 -10  -2    7.70    8.90
   9  10  -2   24.70    7.60
  -9 -10  -2   13.90    5.40
  10  -9  -2    9.30    5.20
  -9 -10  -2    8.80    4.90
  10  -9  -2    7.20    7.80
  -9 -10  -2   16.50    5.40
  10  -9   2   20.10   10.10
  -9 -10   2   17.10    5.50
   9  10   2    9.30    5.60
  10  -9   2   10.10    5.00
 -10   9   2    3.50    4.50
  -9 -10   2   16.00    5.40
  -9 -10   2    5.60    4.90
  10  -9   2   13.00    5.10
  -9 -10   2   14.40    5.80
  -9 -10   2   15.40    5.20
  10  -9   2    9.40    4.70
  -9 -10   2   15.60    8.40
 -10  10  -2   15.60    4.80
 -10 -10  -2   13.50    6.90
 -10 -10  -2    2.90    3.80
  10 -10  -2    5.10    5.30
  10  10  -2    5.80    5.60
 -10  10  -2   11.60    4.30
  10  10  -2   22.10    7.70
  10 -10  -2   16.30    4.40
 -10 -10  -2    5.70    4.00
 -10 -10  -2    8.60    5.00
 -10 -10   2    5.80    4.20
  10 -10   2   14.10    4.40
 -10 -10   2    4.90    6.20
  10 -10   2    9.30    5.80
 -10  10   2   11.50    4.00
  10 -10   2   13.60    6.10
 -10  10   2   14.90    5.30
  10  10   2    3.60    5.50
  10  10   2   10.00    4.00
 -10 -10   2   16.30    6.50
 -11  -9  -2   29.40    5.30
   9 -11  -2   39.80    6.50
   9 -11  -2   30.80    5.30
  -9  11  -2   32.50    6.90
   9 -11  -2   35.60    6.70
 -11  -9  -2   30.50    5.40
 -11  -9  -2   32.60    5.90
 -11  -9  -2   29.90    5.60
  11   9   2   14.40    6.20
   9 -11   2   29.70    7.10
 -11  -9   2   35.60    6.90
 -11  -9   2   41.80    7.40
  -9  11   2   37.00    7.00
   9 -11   2   24.50    5.20
 -11  -9   2   41.90    5.90
 -11  -9   2   40.50    6.50
  11   8  -2   29.80    7.30
  -8  11  -2   22.30    7.30
  -8  11  -2   38.10    6.90
 -11  -8  -2   26.40    5.60
 -11  -8  -2   28.90    9.20
 -11  -8  -2   26.10    7.60
 -11  -8  -2   16.40    8.00
  11   8  -2   28.70    7.30
 -11  -8  -2   26.60    6.30
   8 -11  -2   27.90   10.50
 -11  -8  -2   41.20    8.00
  11   8  -2   32.00    9.30
   8 -11  -2   53.19    8.20
 -11  -8  -2   34.40    8.20
   8 -11  -2   34.50    8.60
  11   8   2   51.49    9.20
 -11  -8   2   37.90    6.10
   8 -11   2   38.30    7.40
 -11  -8   2   38.50    7.50
 -11  -8   2   24.40    5.50
 -11  -8   2   10.80    7.80
   8 -11   2   27.40    8.50
 -11  -8   2   45.70    9.10
  11   8   2   24.30    9.50
  11   8   2   49.70   10.90
 -11  -8   2   31.40    8.50
 -11  -7  -2   12.00    5.30
   7 -11  -2   26.60    6.90
  11   7  -2   28.60    6.40
 -11  -7  -2   17.70    6.80
  -7  11  -2   20.20    6.80
   7 -11  -2   16.40    6.30
   7 -11  -2   20.70    8.70
   7 -11  -2   25.10    6.40
  11   7  -2   21.00    8.20
 -11  -7  -2   41.00    9.80
 -11  -7  -2   25.00    7.00
 -11  -7  -2   49.60    9.80
  11   7  -2   20.90    9.20
   7 -11  -2   35.30   10.70
  -7  11  -2   26.50    6.70
   7 -11  -2   34.90    7.00
  -7  11  -2   22.10    4.80
   7 -11  -2   25.30    7.10
  -7  11  -2   23.60    7.80
 -11  -7  -2   20.70    6.20
   7 -11   2   18.00   11.80
 -11  -7   2   24.30    8.80
  11   7   2   19.30    5.90
   7 -11   2   21.30    6.50
 -11  -7   2   17.50    5.80
  -7  11   2   34.20    5.90
 -11  -7   2   25.60    7.40
 -11  -7   2   29.60    6.60
 -11  -7   2   27.30    7.50
  -7  11   2   34.20    7.60
   7 -11   2   26.90    6.70
   7 -11   2   22.20    6.50
  11   7   2   18.60    8.70
   7 -11   2   10.50    5.40
 -11  -7   2   27.00    6.10
   7 -11   2   12.70    9.30
   7 -11   2   16.90   10.20
  11   7   2   24.30    7.70
 -11  -7   2   26.30    6.90
  -7  11   2   23.30    6.50
   6 -11  -2   45.50   19.70
  -6  11  -2   59.29    9.90
   6 -11  -2   47.40   10.10
   6 -11  -2   40.00   11.90
 -11  -6  -2   49.30    9.30
  11   6  -2   32.30   10.40
   6 -11  -2   52.39   10.30
 -11  -6  -2   44.00    9.20
   6 -11  -2   59.89    9.60
  11   6  -2   30.30    7.50
 -11  -6  -2   47.30    8.60
 -11  -6  -2   46.10    9.20
  -6  11  -2   37.80    8.60
   6 -11  -2   43.90    9.20
   6 -11  -2   45.20    8.00
   6 -11  -2   48.90    8.90
  11   6  -2   34.40   10.10
 -11  -6  -2   58.29   10.30
 -11  -6  -2   47.70    8.50
   6 -11  -2   50.39    9.60
 -11  -6  -2   36.50    9.90
   6 -11   2   46.00    9.60
  11   6   2   52.39    9.80
 -11  -6   2   43.80    8.20
  11   6   2   43.00   10.40
 -11  -6   2   50.19    9.60
   6 -11   2   35.90    8.20
 -11  -6   2   30.40   10.20
  -6  11   2   40.50    9.20
   6 -11   2   41.10    7.60
  11   6   2   35.20   11.30
 -11  -6   2   33.60    7.40
   6 -11   2   46.60    7.90
   6 -11   2   28.60    6.70
   6 -11   2   53.69   22.70
 -11  -6   2   46.50   11.30
 -11  -6   2   52.49    9.40
   6 -11   2   32.40    9.50
   6 -11   2   33.40   11.80
   6 -11   2   53.59    9.20
 -11  -6   2   61.39   10.50
  -6  11   2   54.79   10.30
   5 -11  -2   73.99   15.80
 -11  -5  -2   89.69   14.90
 -11  -5  -2   77.89   12.60
 -11  -5  -2   71.09   14.40
  11   5  -2   72.59   12.50
   5 -11  -2   74.89   11.20
 -11  -5  -2   60.09   11.50
   5 -11  -2   79.89   12.80
 -11  -5  -2   84.69   11.80
 -11  -5  -2   59.29   10.40
   5 -11  -2  101.79   11.20
  -5  11  -2   80.89    9.30
   5 -11  -2   62.89   11.70
  11   5  -2   88.59   15.00
 -11  -5  -2   90.59   12.40
   5 -11  -2   75.19   10.60
   5 -11  -2   84.09   12.50
   5 -11  -2   79.09   11.20
  11   5   2   49.90   12.80
   5 -11   2   82.49   10.30
   5 -11   2   82.89   10.90
   5 -11   2   68.99   14.80
 -11  -5   2   92.89   12.50
   5 -11   2   69.39   11.70
   5 -11   2   83.09   11.40
   5 -11   2   94.89   11.80
 -11  -5   2   82.09   12.40
   5 -11   2   90.39   13.50
 -11  -5   2   86.29   13.00
  11   5   2   80.19   12.20
   5 -11   2   66.89   12.40
 -11  -5   2   87.49   11.80
  -5  11   2   78.99    9.30
  -5  11   2   69.69   11.00
  11   5   2   71.09   12.50
 -11  -5   2   63.59   11.60
 -11  -5   2   90.59   14.20
 -11  -5   2   99.59   13.40
   5 -11   2   70.89   11.70
 -11  -4  -2   49.30    9.50
   4 -11  -2   46.20   10.50
   4 -11  -2   42.30   13.60
  11   4  -2   43.60    9.40
  11   4  -2   50.19   10.10
 -11  -4  -2   34.70   11.30
 -11  -4  -2   43.90    9.80
   4 -11  -2   49.30    8.70
   4 -11  -2   63.49   12.00
 -11  -4  -2   58.79   10.10
 -11  -4  -2   61.89   12.00
   4 -11  -2   58.59   11.10
 -11  -4  -2   26.20    8.30
   4 -11  -2   39.50    9.00
  -4  11  -2   50.19    9.30
   4 -11  -2   48.70    9.40
   4 -11  -2   46.00    9.70
   4 -11  -2   50.69    9.80
 -11  -4  -2   58.79   11.60
  11   4  -2   66.49   14.70
   4 -11   2   66.09   15.10
  -4  11   2   47.40    8.80
   4 -11   2   67.19   12.70
   4 -11   2   65.59    9.40
   4 -11   2   32.50    9.10
   4 -11   2   73.49   12.30
   4 -11   2   71.79   12.40
 -11  -4   2   64.99   12.70
  11   4   2   44.90   13.00
   4 -11   2   61.99   12.10
 -11  -4   2   52.79   12.50
   4 -11   2   73.29   10.80
 -11  -4   2   67.59   12.10
  11   4   2   60.59   11.30
 -11  -4   2   52.39    9.90
   4 -11   2   52.79    8.90
 -11  -4   2   51.69   10.70
  11   4   2   57.79   10.10
 -11  -4   2   54.89   10.80
 -11  -4   2   82.29   13.20
  11   3  -2   43.80    9.30
   3 -11  -2   31.20    7.10
  -3  11  -2   43.20    8.10
 -11  -3  -2   44.50    9.10
  11   3  -2   35.40    8.30
   3 -11  -2   42.40    9.10
 -11  -3  -2   30.90    9.30
 -11  -3  -2   24.90    8.70
 -11  -3  -2   32.40    8.60
   3 -11  -2   31.20    8.70
   3 -11  -2   42.10    8.00
 -11  -3  -2   25.20    8.70
 -11  -3  -2   48.70   10.50
   3 -11  -2   33.10    9.20
   3 -11  -2   31.40    8.70
   3 -11  -2   35.10   19.70
 -11  -3  -2   15.60   13.90
   3 -11  -2   48.50   10.40
  11   3   2   32.40    9.90
  11   3   2   27.70    8.40
   3 -11   2   18.60    6.80
   3 -11   2   21.60   12.70
   3 -11   2   24.70    8.30
   3 -11   2   36.40    9.40
 -11  -3   2   40.70    9.70
  -3  11   2   30.70    6.90
   3 -11   2   47.40    9.60
 -11  -3   2   25.10    8.50
 -11  -3   2   32.60    9.20
   3 -11   2   43.90    9.80
 -11  -3   2   36.50    8.70
   3 -11   2   31.90    8.90
 -11  -3   2   40.10   10.50
   3 -11   2   27.00    7.50
  11   3   2   41.90   16.90
   2 -11  -2   15.50    8.50
   2 -11  -2   20.10    8.90
   2 -11  -2   21.30   10.90
 -11  -2  -2   16.60   13.40
   2 -11  -2   31.00   13.20
  11   2  -2   27.90   10.60
  11   2  -2   10.00    7.60
 -11  -2  -2   16.00   10.00
  11   2  -2   15.20   10.10
 -11  -2  -2   14.00    7.30
   2 -11  -2   22.60    7.90
   2 -11  -2   16.00    7.20
   2 -11  -2   23.50    8.90
  -2  11  -2    6.70    8.20
  11   2  -2    5.60   10.80
   2 -11  -2   35.80   10.50
   2 -11  -2   24.20    9.30
   2 -11   2   27.30    8.20
   2 -11   2   22.70    9.20
 -11  -2   2   12.30   12.70
 -11  -2   2   24.40    9.30
  11   2   2   22.10    8.50
   2 -11   2   19.90    9.00
   2 -11   2   21.50    9.10
   2 -11   2   16.00   11.40
  11   2   2   10.70    8.80
   2 -11   2    9.80    7.80
   2 -11   2   16.60    8.20
   2 -11   2   -1.00   10.70
   2 -11   2   32.70   12.50
  11   2   2   26.10   10.90
  -2  11   2   10.00    9.60
 -11  -2   2   13.50   11.10
  11   1  -2    2.60    5.40
   1 -11  -2   10.90    5.90
 -11  -1  -2   -6.60    7.20
   1 -11  -2    3.50    6.60
  11   1  -2    7.30    8.60
 -11  -1  -2    8.60    7.90
   1 -11  -2    6.00    6.10
   1 -11  -2    0.00    8.70
  11   1  -2    2.40    8.30
  -1  11  -2    0.90   10.40
   1 -11  -2    5.00    7.60
   1 -11  -2   10.60    7.10
  11   1  -2    2.30    6.80
 -11  -1  -2    7.60    5.70
   1 -11  -2    7.50    8.20
   1 -11  -2    1.80    5.80
   1 -11  -2    4.80    8.30
 -11  -1  -2    9.00    9.30
   1 -11   2   -6.90    8.10
 -11  -1   2   -2.60    8.50
  11   1   2   10.40    7.80
   1 -11   2   -5.60    6.00
  11   1   2   -0.30    7.80
   1 -11   2    1.00    8.20
   1 -11   2   -3.40    5.30
 -11  -1   2    6.00    6.10
  11   1   2    4.20    7.00
 -11  -1   2    9.60    8.10
   1 -11   2    0.00    5.70
   1 -11   2  -14.90   11.70
   1 -11   2    7.50    7.30
   1 -11   2    0.70    5.10
  11   1   2   -1.40    5.50
 -11  -1   2   -2.30    7.10
  -1  11   2  -11.40    9.70
   1 -11   2   11.90    7.00
   0 -11  -2   30.50    8.60
 -11   0  -2   33.70    9.40
   0 -11  -2   47.20    9.90
  11   0  -2   36.70    8.00
   0 -11  -2   34.80    9.50
   0 -11  -2   28.20    8.10
 -11   0  -2   17.60    7.40
   0 -11  -2   28.50    9.30
 -11   0  -2   29.60   10.70
  11   0  -2   86.59   15.20
   0 -11  -2   35.30    7.70
   0 -11  -2   14.70   11.10
   0  11  -2   37.00   12.80
  11   0  -2   25.30    8.50
   0 -11  -2   36.20    9.20
 -11   0  -2   46.30   10.40
  11   0  -2   36.90   11.70
   0 -11  -2   31.40    7.80
 -11   0  -2   49.30   11.40
  11   0   2   35.70    7.70
   0 -11   2   39.10    8.00
   0 -11   2   42.30   11.50
   0 -11   2   47.30   10.40
   0 -11   2   30.70    9.30
 -11   0   2   20.70    8.30
  11   0   2   27.30    8.90
 -11   0   2   48.20    9.60
   0 -11   2   37.80    8.50
 -11   0   2   30.30   10.60
   0 -11   2   32.20    8.20
   0 -11   2   30.00   10.00
   0 -11   2   27.30   12.00
   0 -11   2   24.20    8.90
  11   0   2   33.90   11.90
  11   0   2   24.70    8.80
 -11   0   2   32.50    8.00
 -11   0   2   38.10   10.50
   0  11   2   25.10   12.50
 -11   0   2   43.50   11.60
  11  -1  -2   -1.40    8.00
  -1 -11  -2    4.30    6.00
  -1 -11  -2   -2.10    5.90
  -1 -11  -2   -1.50    6.90
 -11   1  -2    4.90    6.30
  -1 -11  -2    4.80    5.30
   1  11  -2   -2.10    9.10
  -1 -11  -2    2.00    8.70
 -11   1  -2    9.80    7.80
  -1 -11  -2   -1.20    5.80
 -11   1  -2    3.80    5.80
  -1 -11  -2   -2.30    6.30
  -1 -11  -2    4.30   10.90
  -1 -11  -2   12.50    7.40
  11  -1  -2    9.80    7.50
  11  -1  -2   -3.30    5.60
 -11   1  -2   17.30    9.30
  11  -1  -2    6.80    7.10
 -11   1  -2    7.30    7.80
  -1 -11   2   10.20    6.30
  11  -1   2    4.60    7.30
  -1 -11   2   -6.50    9.20
  11  -1   2    9.70    7.00
  11  -1   2    7.80    7.50
  -1 -11   2    7.00    6.30
 -11   1   2    6.90    6.20
 -11   1   2    2.70    7.40
  -1 -11   2    0.30    7.80
  11  -1   2    6.80    7.50
  -1 -11   2   -1.00    8.80
  -1 -11   2   -0.70    5.40
 -11   1   2    5.20    8.10
  -1 -11   2    5.10    7.30
  -1 -11   2    0.20    6.20
  11  -1   2    4.70    9.90
 -11   1   2    4.10    6.40
 -11   1   2    6.60    6.50
  -1 -11   2    5.30    6.10
   1  11   2   -5.10    9.60
  -2 -11  -2   23.80    9.20
  -2 -11  -2   33.80    8.90
 -11   2  -2   18.50   10.50
  -2 -11  -2   28.40   12.80
  -2 -11  -2   34.70    9.50
  11  -2  -2    8.10    8.10
   2  11  -2    9.90   17.80
  11  -2  -2   22.70   10.60
  -2 -11  -2   19.20   10.00
  -2 -11  -2   27.20    8.40
  -2 -11  -2   25.00   15.40
  -2 -11   2   22.20    8.70
   2  11   2   25.00   18.90
 -11   2   2   29.40   12.00
  11  -2   2   13.00   10.20
  -2 -11   2   25.80   10.60
  -2 -11   2   17.50   11.00
   2  11   2   17.70    7.30
  11  -2   2   15.70    8.70
  -2 -11   2    1.50    9.10
  -2 -11   2   22.70    9.70
  -2 -11   2   18.50   11.50
 -11   2   2   12.60   11.90
 -11   3  -2   30.00    7.80
  -3 -11  -2   32.20    9.70
  11  -3  -2   22.10    8.10
  11  -3  -2   40.50   18.80
  11  -3  -2   26.70    7.70
  -3 -11  -2   27.60    8.70
 -11   3  -2   27.10    6.80
  -3 -11  -2   33.80    7.90
  -3 -11  -2   33.10   10.10
 -11   3  -2   26.70    8.60
  -3 -11  -2   34.90    8.90
 -11   3  -2   21.10    8.90
  -3 -11  -2   56.59   10.40
  -3 -11  -2   29.00    8.00
  -3 -11  -2   29.10   16.00
  -3 -11  -2   33.60   10.60
  -3 -11  -2   22.10    8.00
   3  11  -2   34.70   10.20
  11  -3  -2   36.20    9.30
  -3 -11   2   39.40    8.90
 -11   3   2   23.30    6.80
 -11   3   2   30.40    8.40
  -3 -11   2   34.80    8.10
  -3 -11   2   37.70   20.80
  -3 -11   2   16.00    7.50
   3  11   2   26.50    8.80
  11  -3   2   30.50    8.40
  -3 -11   2   33.60    7.50
  11  -3   2   21.50    9.00
  -3 -11   2   28.30   11.20
  11  -3   2   16.90   10.60
  -3 -11   2   31.20    8.30
 -11   3   2   21.00    9.00
  11  -3   2   39.10    9.00
  -3 -11   2   25.50    9.10
  -3 -11   2   30.70   10.10
 -11   3   2   21.80    6.70
  -3 -11   2   30.70    9.00
  -4 -11  -2   63.39   12.00
  -4 -11  -2   36.40    8.70
  -4 -11  -2   52.59    9.90
  -4 -11  -2   63.79   11.10
  -4 -11  -2   55.89   11.60
  11  -4  -2   43.80    9.80
  -4 -11  -2   41.50    9.80
  -4 -11  -2   52.09   10.60
  -4 -11  -2   37.40    9.70
   4  11  -2   42.70   11.10
  11  -4  -2   80.79   13.10
  11  -4  -2   50.89   13.90
 -11   4  -2   52.39    9.20
  11  -4  -2   64.29   12.20
 -11   4  -2   54.69    9.70
  -4 -11  -2   55.89   13.20
  -4 -11  -2   59.39   10.60
  -4 -11   2   31.00    8.50
  11  -4   2   58.09   11.20
  -4 -11   2   63.79   11.10
  -4 -11   2   38.40    9.30
  -4 -11   2   47.00   10.00
  -4 -11   2   63.59   12.30
  11  -4   2   59.99   11.80
  -4 -11   2   63.99   13.50
  11  -4   2   62.19   15.20
   4  11   2   44.00   11.20
  11  -4   2   46.20    9.60
  -4 -11   2   49.80    9.80
 -11   4   2   57.29    9.20
  -4 -11   2   53.69   11.70
 -11   4   2   47.30    8.90
  -4 -11   2   64.09   11.10
  -4 -11   2   39.10    9.10
  -5 -11  -2   70.49   11.70
  -5 -11  -2   79.79   12.90
  11  -5  -2   73.79   10.40
 -11   5  -2   82.59   16.30
  -5 -11  -2   75.09   11.70
 -11   5  -2   83.09   10.10
  -5 -11  -2   80.59   11.50
  11  -5  -2   83.79   11.70
  -5 -11  -2   77.39   12.90
  11  -5  -2  103.89   16.70
  -5 -11  -2   89.39   14.90
  -5 -11  -2   78.49   12.20
 -11   5  -2   64.29   10.50
  11  -5  -2   81.29   12.60
  11  -5   2   83.29   15.90
  -5 -11   2   90.19   14.40
  -5 -11   2   77.59   11.80
 -11   5   2  110.19   16.70
  -5 -11   2   87.39   11.90
   5  11   2   69.39   15.90
  -5 -11   2   82.49   11.50
   5  11   2   88.69   14.20
  11  -5   2   87.19   12.20
 -11   5   2   82.99   10.20
  -5 -11   2   57.89   12.40
  11  -5   2   76.09   16.20
 -11   5   2   72.89   10.40
  -5 -11   2   86.49   12.60
  11  -5   2   94.39   15.40
  -5 -11   2   95.89   12.50
  11  -5   2   77.99   13.00
  -6 -11  -2   40.40    7.40
  11  -6  -2   45.80    9.40
  11  -6  -2   33.30    7.90
  -6 -11  -2   41.20   10.60
  11  -6  -2   45.00    9.10
  -6 -11  -2   56.79    9.90
  -6 -11  -2   27.00   11.00
 -11   6  -2   43.50   10.70
  11  -6  -2   31.50    7.90
  -6 -11  -2   53.29   12.00
  11  -6  -2   26.30   16.10
 -11   6  -2   46.80    9.10
  -6 -11  -2  105.29   19.80
 -11   6  -2   45.00   10.10
  -6 -11  -2   47.90    9.00
  11  -6   2   33.10    8.30
 -11   6   2   54.79   10.60
 -11   6   2   44.40    8.60
  11  -6   2   43.00   11.80
   6  11   2   36.00    9.90
  -6 -11   2   43.60   10.10
  -6 -11   2   45.00   11.70
  11  -6   2   58.99   10.10
  -6 -11   2   38.20    7.90
  -6 -11   2   58.49    9.40
  -6 -11   2   32.70    7.70
  -6 -11   2   43.30    9.20
  11  -6   2   53.79   10.70
  -6 -11   2   36.10    9.90
   7  11  -2   12.50    8.60
  -7 -11  -2   23.70    6.10
  11  -7  -2   18.00    5.40
  -7 -11  -2   31.90    6.30
  11  -7  -2   31.20    7.30
  11  -7  -2   26.20    7.20
  -7 -11  -2   19.20    8.30
 -11   7  -2   18.40    8.10
  -7 -11  -2   23.70    6.60
 -11   7  -2   30.40    6.80
  -7 -11  -2   24.90    5.90
  -7 -11  -2   18.60    6.60
  -7 -11  -2   29.40    7.80
  11  -7  -2   35.70   11.80
 -11   7  -2   27.00    5.90
  -7 -11   2   30.60    7.10
  -7 -11   2   23.00    6.20
  -7 -11   2   25.10    7.30
  11  -7   2   27.90    6.80
  -7 -11   2   21.30    8.70
  -7 -11   2   21.10    8.40
  11  -7   2   21.90    6.20
  -7 -11   2   16.90    6.00
 -11   7   2   19.00    6.30
  11  -7   2   12.40   10.10
  11  -7   2   17.80    6.60
 -11   7   2   41.00    8.50
  11  -7   2   24.30    7.50
   7  11   2   29.90    8.00
 -11   7   2   24.50    6.10
  -8 -11  -2   44.00   10.70
  -8 -11  -2   51.89    9.80
   8  11  -2   29.90    7.40
  -8 -11  -2   24.60    8.00
  -8 -11  -2   27.50    5.90
  11  -8  -2   39.90    9.10
  11  -8  -2   37.70    7.60
 -11   8  -2   61.99   10.00
  -8 -11  -2   53.79   10.10
  -8 -11  -2   25.60    8.80
   8  11   2   36.60    6.80
  11  -8   2   32.40    6.90
 -11   8   2   19.50    5.90
  -8 -11   2   27.00    8.90
  -8 -11   2   25.10    7.50
  11  -8   2   31.10    8.00
  -8 -11   2   27.10    6.70
 -11   8   2   49.30    9.50
  -8 -11   2   38.80    6.30
  11  -8   2   33.10    7.30
  -8 -11   2   65.29    9.80
  11  -9  -2   48.60    6.20
  11  -9  -2   25.50    4.80
 -11   9  -2   39.90    7.70
  -9 -11  -2   42.00    6.50
  -9 -11  -2   39.50    6.30
   9  11  -2   35.30    6.30
  -9 -11  -2   24.40    5.10
  -9 -11  -2   37.40    7.00
   9  11  -2   19.50    6.80
 -11   9  -2   27.00    4.60
  -9 -11  -2   43.70    7.40
  -9 -11   2   37.90    7.30
  -9 -11   2   45.00    6.90
  -9 -11   2   48.20    8.10
  -9 -11   2   24.70    5.10
  11  -9   2   26.20    6.00
   9  11   2   17.10    5.30
 -11   9   2   17.10    4.70
 -11   9   2   34.70    5.20
  -9 -11   2   25.60    7.50
 -11   9   2   47.70    7.60
   9  11   2   35.80    6.40
  12   8  -2  121.69    9.40
 -12  -8  -2  121.29    9.20
  12   8  -2  117.99    9.00
   8 -12  -2  124.29    9.30
 -12  -8  -2  118.89    9.30
 -12  -8  -2   96.99    8.80
 -12  -8  -2  120.39    9.30
 -12  -8   2  127.69    9.20
 -12  -8   2  131.79    9.20
   8 -12   2  126.29    8.70
   8 -12   2   89.59    9.60
 -12  -8   2  105.09    9.50
  12   8   2  119.39   10.00
 -12  -8   2  130.39    9.80
 -12  -7  -2   16.10    6.80
  12   7  -2   14.70    4.60
   7 -12  -2   13.20    4.40
   7 -12  -2   19.60    5.30
 -12  -7  -2   21.50    6.70
 -12  -7  -2   20.90    5.30
   7 -12  -2   16.40    4.80
 -12  -7  -2   10.20    4.80
   7 -12  -2   25.40    5.80
  -7  12  -2   18.80    3.60
  -7  12  -2   18.90    4.90
  12   7  -2   19.30    5.30
 -12  -7  -2   12.20    6.40
 -12  -7   2   12.10    5.30
   7 -12   2   17.30    5.10
  12   7   2   23.90    5.80
 -12  -7   2   13.70    4.80
   7 -12   2   23.60    5.20
 -12  -7   2   16.00    6.60
   7 -12   2   18.00    4.80
  12   7   2   13.90    5.10
  12   7   2   19.10    4.70
 -12  -7   2   11.90    4.40
   7 -12   2   21.60    6.10
   7 -12   2   21.80    6.20
 -12  -7   2   16.90    5.00
  -7  12   2   18.20    5.60
  12   6  -2   16.30    5.50
   6 -12  -2   16.40    7.00
 -12  -6  -2   16.80    5.40
 -12  -6  -2   14.10    5.50
  -6  12  -2   19.70    4.10
   6 -12  -2   21.10    5.70
  12   6  -2   14.00    5.20
   6 -12  -2   15.90    4.70
   6 -12  -2   17.20    5.60
   6 -12  -2   10.80    5.10
 -12  -6  -2   17.40    5.70
   6 -12  -2   15.70    9.20
   6 -12  -2   18.80    4.70
 -12  -6  -2   10.10    5.50
  -6  12  -2   22.60    6.20
  12   6  -2    5.30   13.20
  12   6   2   19.60    5.90
   6 -12   2   16.40    5.40
 -12  -6   2   26.30   12.70
   6 -12   2    8.10    6.10
   6 -12   2   21.50    8.00
  -6  12   2   17.30    3.90
  12   6   2   16.00    5.00
  12   6   2    8.10   14.70
 -12  -6   2   11.30    5.70
   6 -12   2   15.10    9.40
   6 -12   2   18.20    4.90
   6 -12   2   14.00    7.00
   6 -12   2   16.30    5.70
  -6  12   2   14.30    6.50
 -12  -6   2   20.10    6.50
   6 -12   2   23.60    5.20
 -12  -6   2   15.90    5.40
 -12  -5  -2   24.00    7.20
  12   5  -2   27.20    6.70
 -12  -5  -2   43.20    8.40
   5 -12  -2   24.30    6.00
 -12  -5  -2   26.40    7.20
   5 -12  -2   23.50    8.90
  -5  12  -2   22.10    4.70
   5 -12  -2   31.70    7.10
   5 -12  -2   29.60    6.50
  -5  12  -2   27.50    6.80
   5 -12  -2   20.40    5.90
   5 -12  -2   25.00    7.20
 -12  -5  -2   26.80    7.10
  12   5  -2   22.30    6.00
   5 -12  -2   19.20    5.80
   5 -12  -2   30.80    6.70
  12   5  -2   37.80   10.70
   5 -12  -2   10.50    9.40
 -12  -5  -2   32.50    7.30
   5 -12   2   15.70    6.50
 -12  -5   2   23.20    6.40
 -12  -5   2   32.40    7.20
   5 -12   2   18.70    5.40
   5 -12   2   15.40    7.40
  -5  12   2   17.00    8.90
 -12  -5   2   36.00    7.60
   5 -12   2   47.10    8.60
   5 -12   2   12.70    9.80
  -5  12   2   32.30    7.70
  12   5   2   24.30    6.50
   5 -12   2   17.50    5.60
 -12  -5   2   28.50    6.80
  -5  12   2   29.40    5.00
  12   5   2   32.10    7.10
 -12  -5   2   29.50    6.90
   5 -12   2   26.80    6.30
   5 -12   2   20.50    6.80
  12   5   2   24.80    9.50
   5 -12   2   34.50    7.30
 -12  -4  -2    8.70    6.40
  12   4  -2   16.60    5.70
   4 -12  -2    6.80    4.10
  12   4  -2    7.30    5.00
 -12  -4  -2    2.70    5.00
   4 -12  -2    8.30    4.10
   4 -12  -2    9.60    5.50
  -4  12  -2    2.20    6.20
   4 -12  -2   15.20    9.40
 -12  -4  -2    6.70    6.00
 -12  -4  -2    8.60    5.10
   4 -12  -2   14.50    6.70
  12   4  -2   -3.50    8.00
 -12  -4  -2    6.70    5.70
   4 -12  -2   -0.70    5.00
   4 -12  -2   -1.20    5.90
   4 -12  -2   12.10    5.80
   4 -12  -2    1.90    5.60
  -4  12  -2    8.40    3.90
  -4  12   2    7.50    6.50
   4 -12   2    9.00    4.70
  -4  12   2    1.10    3.90
 -12  -4   2    3.80    6.00
   4 -12   2    5.50    5.80
 -12  -4   2    9.20    5.50
  12   4   2    7.00    5.00
 -12  -4   2   17.10    6.20
   4 -12   2    6.70    5.10
   4 -12   2   10.90    5.40
 -12  -4   2    4.50    5.50
   4 -12   2   11.10    4.80
   4 -12   2    6.90    6.20
   4 -12   2   20.70    9.80
   4 -12   2   15.80    6.90
  12   4   2   11.70    6.30
  12   4   2    4.30    5.30
 -12  -4   2    2.60    5.80
   4 -12   2   15.40    5.80
  12   4   2    8.00    8.20
 -12  -3  -2   13.30    7.30
   3 -12  -2   13.20    5.40
   3 -12  -2   10.90    7.30
   3 -12  -2    3.30    6.10
  12   3  -2    4.10    5.80
 -12  -3  -2    4.70    5.30
   3 -12  -2    7.20    4.50
  -3  12  -2   -0.60    7.50
  12   3  -2    5.70    7.60
 -12  -3  -2   -4.50    6.80
 -12  -3  -2   -3.40    7.20
   3 -12  -2   -0.40    8.40
   3 -12  -2    4.50    4.70
   3 -12  -2   10.90    5.80
  -3  12  -2    5.60    4.80
  12   3  -2    1.30    4.70
 -12  -3  -2    6.80    5.70
   3 -12  -2   10.60    6.70
   3 -12  -2   11.50    9.00
   3 -12   2    5.30    4.60
  -3  12   2    6.90    5.60
  12   3   2    8.80    5.90
   3 -12   2    2.50    5.10
 -12  -3   2    8.10    6.20
   3 -12   2    3.70    5.90
  12   3   2   14.60    8.90
   3 -12   2   -2.40    9.40
 -12  -3   2   -8.30    5.70
   3 -12   2   14.10    7.40
 -12  -3   2    3.10    6.50
 -12  -3   2    0.60    5.90
   3 -12   2    7.50    6.90
  12   3   2    7.70    5.20
   3 -12   2   17.10    6.40
  -3  12   2   13.00    7.70
   3 -12   2    3.10    7.30
  12   3   2   14.60    6.50
 -12  -3   2    9.60    5.50
   3 -12   2   -0.50    4.40
  12   2  -2   30.10   10.80
 -12  -2  -2   28.10    7.60
   2 -12  -2   33.70    8.80
 -12  -2  -2   -0.90    7.50
   2 -12  -2   22.00    6.40
   2 -12  -2   21.40    7.30
   2 -12  -2   24.70    8.30
  12   2  -2   29.30    6.20
   2 -12  -2   36.80    9.00
 -12  -2  -2   32.80    8.30
 -12  -2  -2   16.70    6.00
  12   2  -2   33.00    7.50
   2 -12  -2   28.20    8.20
   2 -12  -2   16.10    9.90
   2 -12  -2   17.40    5.70
   2 -12  -2   20.50    6.00
   2 -12   2   23.00    7.10
   2 -12   2   34.30    8.20
 -12  -2   2   36.70    8.70
  -2  12   2   30.80   10.90
   2 -12   2   31.30    6.60
  12   2   2   25.40    7.40
   2 -12   2   34.00    8.40
 -12  -2   2   19.80    6.70
   2 -12   2   34.20    7.60
   2 -12   2   25.80    7.90
   2 -12   2   34.40    7.50
  12   2   2   11.70   10.80
 -12  -2   2   18.50   12.80
  12   2   2   18.20    6.00
 -12  -2   2   30.00    7.90
  12   2   2   19.60    7.30
   2 -12   2   30.60    8.60
  -2  12   2   26.80    6.30
   1 -12  -2   85.39   11.40
   1 -12  -2   82.49    9.80
 -12  -1  -2   73.29   12.00
   1 -12  -2   87.69   12.70
   1 -12  -2   73.79   11.70
   1 -12  -2   65.09   11.80
 -12  -1  -2   76.69   11.90
 -12  -1  -2   65.19   11.70
  12   1  -2   78.99   11.40
   1 -12  -2   77.99   15.50
  12   1  -2   62.09    9.20
   1 -12  -2   65.19   10.70
   1 -12  -2   71.99   11.00
   1 -12  -2   69.19   16.30
  12   1  -2   89.69   15.10
   1 -12   2   71.39   13.40
   1 -12   2   69.49   13.10
  -1  12   2   77.59   10.10
   1 -12   2   67.89   11.40
  12   1   2   48.90   13.50
  12   1   2   81.59   15.70
 -12  -1   2   54.09   14.90
   1 -12   2   20.90   11.30
   1 -12   2   75.99    9.80
   1 -12   2   50.19   10.50
   1 -12   2   77.79   11.50
 -12  -1   2   55.79   10.80
   1 -12   2   78.19   11.40
  12   1   2   58.39    9.80
  12   1   2   90.19   11.30
 -12  -1   2   68.39   10.60
   1 -12   2   64.19    9.30
 -12  -1   2   43.30   10.10
   0 -12  -2   64.29   15.70
   0 -12  -2   70.09   11.60
  12   0  -2   51.99   14.70
   0 -12  -2   82.99   11.80
 -12   0  -2   98.29   11.30
   0 -12  -2   87.19   14.20
   0 -12  -2   68.19   11.80
   0 -12  -2   87.89   11.00
   0 -12  -2   83.99   12.40
  12   0  -2   77.39   11.50
  12   0  -2   73.19   12.20
   0 -12  -2   76.99   10.90
 -12   0  -2   84.49   13.20
  12   0  -2   65.29   10.10
 -12   0  -2   63.69   12.20
   0 -12  -2   85.39   12.40
   0 -12   2   60.09   11.50
   0 -12   2   75.39   11.00
   0  12   2   62.29   11.40
 -12   0   2   71.19   11.50
  12   0   2   63.19   12.30
  12   0   2   69.29   11.90
  12   0   2   69.79   15.00
   0 -12   2   65.89   10.00
   0  12   2   77.29   11.90
  12   0   2   76.79   11.30
   0 -12   2   67.29   15.90
   0 -12   2   65.39   12.10
 -12   0   2   65.99   12.40
   0 -12   2   71.89   12.70
 -12   0   2   58.79   15.30
 -12   0   2   68.69   11.70
   0 -12   2   63.89   11.50
   0 -12   2   61.39   10.40
 -12   0   2   70.69   11.70
   0 -12   2   70.59   15.80
  12   0   2   83.29   11.40
  -1 -12  -2   66.89   11.40
  -1 -12  -2   68.69   14.40
  -1 -12  -2   59.99   10.30
 -12   1  -2   78.79   11.60
  -1 -12  -2   72.29   11.90
  12  -1  -2   68.19   11.10
 -12   1  -2   90.59   11.50
  -1 -12  -2   65.89   11.70
  12  -1  -2   65.99   15.30
  -1 -12  -2   73.79   10.00
  -1 -12  -2   68.49   11.20
  12  -1  -2   65.69   11.30
  -1 -12  -2   63.89   12.00
 -12   1  -2   53.39   10.40
  -1 -12  -2   59.99   12.90
   1  12  -2   52.39   11.10
  12  -1   2   68.59   11.30
  -1 -12   2   63.49   11.50
  -1 -12   2   71.69   10.00
 -12   1   2   81.59   13.10
  -1 -12   2   58.39   12.70
  -1 -12   2   70.39   11.80
 -12   1   2   74.19   12.70
  -1 -12   2   91.29   13.40
 -12   1   2   66.29   10.90
  -1 -12   2   61.49    9.80
 -12   1   2   78.29   11.00
  12  -1   2   64.39   14.00
  12  -1   2   69.69   11.40
  -1 -12   2   60.49   14.70
  -1 -12   2   94.79   11.90
   1  12   2   75.29   13.30
  -1 -12   2   60.49   11.70
  -2 -12  -2   24.30    9.20
  -2 -12  -2   26.80    7.60
  -2 -12  -2   34.40    8.70
  -2 -12  -2   34.40    7.20
  -2 -12  -2   33.60    8.60
  -2 -12  -2   40.50    8.70
  12  -2  -2   20.00   12.50
 -12   2  -2   31.80    8.90
 -12   2  -2   20.50    6.50
  -2 -12  -2   27.90    7.00
  -2 -12  -2   39.80   11.60
  12  -2  -2   24.90    6.80
  12  -2  -2   22.60    7.40
 -12   2   2   16.30    6.50
  -2 -12   2   30.80    7.30
  -2 -12   2   35.00    7.40
  -2 -12   2   17.00    6.90
 -12   2   2   38.90    9.10
  12  -2   2   26.50    7.20
 -12   2   2   29.10    7.10
  -2 -12   2   14.60    7.40
  -2 -12   2   21.40    8.80
  -2 -12   2   18.90   12.10
  12  -2   2   22.10    7.40
  -2 -12   2   19.00    7.60
  -2 -12   2   42.50   11.30
  -2 -12   2   32.00   12.60
  12  -2   2   22.80    7.30
  -3 -12  -2    5.10    8.40
  12  -3  -2    3.80    8.50
  -3 -12  -2    4.40    5.50
  -3 -12  -2    1.50    6.00
 -12   3  -2    9.70    5.00
  -3 -12  -2    7.80    6.90
  -3 -12  -2    8.00    9.00
 -12   3  -2    7.40    7.40
  -3 -12  -2   10.20    9.90
  -3 -12  -2    5.80    6.80
  -3 -12  -2   10.80    5.90
   3  12  -2    6.50   10.80
  12  -3  -2   -2.50    4.60
 -12   3  -2   14.00    7.20
 -12   3   2    9.80    6.00
  -3 -12   2    4.70    6.30
  -3 -12   2    7.50    5.50
  -3 -12   2    2.80   10.40
  -3 -12   2    2.30    6.30
 -12   3   2    3.00    7.30
  12  -3   2   -4.90    8.30
  12  -3   2   14.00    6.80
  -3 -12   2    5.80    7.00
  -3 -12   2   -2.30    9.30
 -12   3   2    5.80    5.90
  -3 -12   2   10.80    9.40
  12  -3   2    3.40    5.60
   3  12   2    9.20    8.40
  -3 -12   2    1.60    5.40
  12  -3   2   12.30    6.50
  -4 -12  -2    2.20    5.70
  -4 -12  -2   11.60    6.00
  12  -4  -2    9.80    5.10
  -4 -12  -2   10.60    6.40
  -4 -12  -2   -6.00    9.00
   4  12  -2   10.80    7.50
  12  -4  -2   -1.00    8.10
  -4 -12  -2    5.70    4.90
  -4 -12  -2   12.80    5.70
   4  12  -2   -6.00    9.10
 -12   4  -2    7.00    4.30
  -4 -12  -2    4.20    7.20
 -12   4  -2    7.80    4.90
  12  -4  -2    2.00    5.40
  -4 -12  -2    7.00    6.20
  -4 -12  -2    1.60   11.30
  -4 -12   2    5.00    5.60
  -4 -12   2   10.30    5.20
 -12   4   2    5.60    4.40
   4  12   2    2.00    6.80
  12  -4   2   15.20    6.50
  -4 -12   2   11.70    5.70
  -4 -12   2    4.40    5.80
  -4 -12   2   10.10    7.30
  12  -4   2   12.80    6.40
  -4 -12   2    9.90    5.90
  12  -4   2   20.90   10.40
  12  -4   2    7.40    5.50
 -12   4   2   -1.40    4.40
   4  12   2    3.00    8.40
  -4 -12   2   16.60    9.10
  -4 -12   2   20.30    9.70
  12  -5  -2   27.30    6.90
  -5 -12  -2   32.40    9.70
  -5 -12  -2   32.60    7.10
  12  -5  -2   25.00   10.30
  -5 -12  -2   44.10    8.10
  -5 -12  -2   31.70    9.40
 -12   5  -2   25.90    6.50
 -12   5  -2   34.60    6.50
  -5 -12  -2   36.50    7.60
  12  -5  -2   29.20    6.80
  -5 -12  -2   37.80    7.30
  -5 -12  -2   22.10    6.10
   5  12   2   33.50    7.50
  12  -5   2   29.10   10.70
  -5 -12   2   35.70    6.80
  -5 -12   2   26.00    6.00
  -5 -12   2   23.10    6.50
  -5 -12   2   30.10    6.80
  -5 -12   2   23.30    6.50
 -12   5   2   23.50    5.50
  12  -5   2   28.40    6.80
  12  -5   2   35.90    7.30
  12  -5   2   25.80    6.80
 -12   5   2   28.60    6.60
  -5 -12   2   22.70    8.90
  -6 -12  -2   15.80   10.40
  -6 -12  -2   18.80    6.10
  -6 -12  -2   15.70    5.80
  -6 -12  -2   21.00    7.40
  -6 -12  -2    6.90    4.30
  -6 -12  -2   19.00    5.30
  12  -6  -2   12.30    5.20
  12  -6  -2   17.30    5.30
  12  -6  -2   14.90    9.30
 -12   6  -2   24.40    5.30
 -12   6  -2   11.90    4.80
  -6 -12  -2   13.60    5.00
   6  12  -2   15.50    7.20
 -12   6   2   11.50    4.30
  12  -6   2   10.00    4.80
  -6 -12   2   32.00   12.30
  -6 -12   2   18.30    7.50
  -6 -12   2   23.70    6.50
   6  12   2   11.90    6.30
  -6 -12   2   15.90    4.70
  12  -6   2   17.90    5.30
  12  -6   2   21.90   10.50
  -6 -12   2   16.30    5.90
  -6 -12   2   20.50    8.20
 -12   6   2   10.00    4.20
 -12   7  -2   37.70    6.20
  12  -7  -2   13.10    6.20
  12  -7  -2   35.30    6.10
  -7 -12  -2   16.10    4.80
 -12   7  -2   12.70    3.80
  -7 -12  -2   22.10    5.20
  -7 -12  -2   18.70    4.50
  -7 -12  -2   15.90    4.90
   7  12  -2   21.60    5.80
 -12   7   2   13.80    4.30
  -7 -12   2   20.10    6.50
  -7 -12   2   21.80    4.80
  -7 -12   2   24.60    5.90
  12  -7   2   19.10    5.10
 -12   7   2   18.20    4.20
  -7 -12   2   23.80    6.40
  12  -7   2   16.50    5.10
  -7 -12   2   28.40    5.70
  -8 -12  -2  129.39    9.00
  -8 -12  -2  136.19    9.60
 -12   8  -2   93.49   10.80
 -12   8  -2   95.69    8.90
  -8 -12  -2  131.39   11.40
  -8 -12  -2  146.49   11.10
  -8 -12   2  117.29    9.30
  -8 -12   2  127.79    9.60
  -8 -12   2  134.49   10.10
  -8 -12   2  130.39   10.30
 -12   8   2  121.49   12.50
  12  -8   2  118.49    9.10
  -8 -12   2  139.39    9.90
 -12   8   2  134.29    9.40
   6 -13  -2   44.60    6.70
  13   6  -2   38.10    7.00
 -13  -6  -2   33.50    6.80
  -6  13  -2   42.40    8.00
   6 -13  -2   32.50    6.00
   6 -13  -2   37.90    5.90
 -13  -6  -2   48.40    7.30
   6 -13  -2   40.80    7.00
 -13  -6   2   29.90    6.00
  -6  13   2   43.20    4.50
   6 -13   2   27.90    5.20
   6 -13   2   47.00    7.00
  13   6   2   42.10    7.20
   6 -13   2   41.20    6.50
  -6  13   2   46.90    8.50
 -13  -6   2   31.40    5.30
 -13  -6   2   31.00    5.60
   6 -13   2   37.50    5.70
 -13  -6   2   29.30    8.40
 -13  -5  -2  139.49   12.20
  -5  13  -2  173.88   10.50
   5 -13  -2  139.49   14.80
   5 -13  -2  141.89   15.30
   5 -13  -2  144.89   12.80
  13   5  -2  175.88   12.40
   5 -13  -2  172.98   12.90
  13   5  -2  174.28   11.90
   5 -13  -2  177.08   14.30
 -13  -5  -2  167.78   13.00
   5 -13  -2  180.78   12.60
 -13  -5  -2  150.58   11.80
 -13  -5  -2  173.88   12.60
 -13  -5  -2  199.98   14.50
   5 -13  -2  163.38   13.50
   5 -13   2  179.68   12.30
 -13  -5   2  173.48   13.30
 -13  -5   2  186.68   12.70
  13   5   2  158.28   11.20
 -13  -5   2  168.18   13.20
 -13  -5   2  195.98   14.00
   5 -13   2  173.18   14.10
 -13  -5   2  145.29   12.30
   5 -13   2  184.58   13.20
  -5  13   2  177.08   10.60
   5 -13   2  144.69   13.60
   5 -13   2  181.68   12.70
   4 -13  -2   21.90    5.00
  13   4  -2   25.90    8.50
 -13  -4  -2   17.50    7.40
 -13  -4  -2   27.40    8.80
  -4  13  -2   35.00    5.40
  13   4  -2   25.50    5.90
   4 -13  -2   22.80    5.00
 -13  -4  -2   25.00    6.40
   4 -13  -2   16.90    5.50
  13   4  -2   20.10    5.10
   4 -13  -2   14.00    5.00
   4 -13  -2   15.80   15.50
   4 -13  -2   30.90    6.30
  -4  13   2   24.40    5.60
   4 -13   2   19.20    5.00
  13   4   2   13.00    5.50
 -13  -4   2   20.10    5.20
   4 -13   2   13.60    9.20
   4 -13   2   10.40    5.60
   4 -13   2   20.70    6.40
 -13  -4   2   18.60    5.60
  13   4   2   16.10    7.70
   4 -13   2   17.20    5.60
 -13  -4   2   24.50    8.60
   4 -13   2   29.90    5.30
  13   4   2   19.90    4.50
 -13  -4   2   25.60    8.70
   3 -13  -2   31.10    6.10
   3 -13  -2   27.20    9.30
 -13  -3  -2   48.40   13.70
  13   3  -2   27.20    9.10
  -3  13  -2   26.00    8.00
  -3  13  -2   28.20    5.80
 -13  -3  -2   38.30    7.30
   3 -13  -2   47.00    8.70
   3 -13  -2   41.60    7.60
 -13  -3  -2   41.10    7.60
  13   3  -2   25.80    5.90
 -13  -3  -2   33.00    6.70
   3 -13  -2   33.50    8.50
   3 -13  -2   39.20    8.70
   3 -13  -2   18.40   11.40
   3 -13  -2   33.90    6.20
  13   3  -2   37.20    6.60
  -3  13   2   30.90    6.20
 -13  -3   2   28.40    6.60
 -13  -3   2   46.20    9.10
   3 -13   2   27.40    5.60
   3 -13   2   26.90    5.60
   3 -13   2   21.90    6.80
  -3  13   2   26.40    9.30
   3 -13   2   29.40   15.90
   3 -13   2   19.70    9.00
  13   3   2   14.40   11.50
  13   3   2   26.70    6.10
 -13  -3   2   30.60    7.00
   3 -13   2   31.30    6.10
 -13  -3   2   20.00    5.70
   3 -13   2   31.50    8.40
   2 -13  -2    7.50    9.20
  13   2  -2   -4.80    3.70
   2 -13  -2   -2.60    4.70
 -13  -2  -2   -3.10    4.20
   2 -13  -2    5.90    5.80
  13   2  -2    0.00    4.20
  13   2  -2    0.80    4.00
 -13  -2  -2   -7.20    4.70
  13   2  -2    6.70    8.60
   2 -13  -2   -7.90    3.90
   2 -13  -2    2.60    3.90
  -2  13  -2    2.40    6.00
   2 -13  -2   -4.40    3.80
   2 -13  -2    2.50    5.90
 -13  -2  -2    2.30    4.40
  -2  13  -2    1.50    4.00
   2 -13  -2    2.90    3.30
   2 -13   2    2.50    4.50
   2 -13   2   -1.50    4.80
  -2  13   2    1.20    3.40
 -13  -2   2   -0.10    4.80
   2 -13   2   -5.80    5.20
  13   2   2   11.30    5.10
  13   2   2    8.40    8.30
   2 -13   2   -5.70    8.20
   2 -13   2    3.70    3.50
  13   2   2    2.00    4.50
 -13  -2   2   12.00    6.50
   2 -13   2    0.80    3.80
 -13  -2   2   -2.50    4.40
 -13  -2   2    0.40    3.70
  -2  13   2   -1.70    5.40
   2 -13   2    4.40    6.00
   2 -13   2    2.10    4.60
   1 -13  -2   29.00    7.00
  13   1  -2   24.50    6.40
   1 -13  -2   30.20    7.30
  13   1  -2   27.70    6.50
 -13  -1  -2   22.70    6.10
   1 -13  -2   34.20    6.80
  13   1  -2   24.80   10.70
   1 -13  -2   30.10    8.50
   1 -13  -2   26.60    5.90
 -13  -1  -2   36.10    7.40
  -1  13  -2   28.70    5.70
   1 -13  -2   39.80    8.30
   1 -13  -2   35.10   10.50
   1 -13  -2   32.50    6.80
   1 -13  -2   42.80    9.30
  -1  13  -2   15.50    7.20
 -13  -1  -2   28.40    7.30
   1 -13   2   27.40    5.80
   1 -13   2   23.30    7.10
   1 -13   2   41.60    8.00
  -1  13   2   20.50    7.30
   1 -13   2   17.30    6.40
   1 -13   2   22.90    6.90
   1 -13   2   26.30    5.80
   1 -13   2   18.20    8.20
  -1  13   2   20.50    5.40
 -13  -1   2   52.59   10.00
   1 -13   2   19.60   10.40
  13   1   2   31.30    7.00
  13   1   2   20.40    9.30
 -13  -1   2   20.90    6.30
  13   1   2   23.80    6.40
  13   0  -2   60.49    9.00
   0 -13  -2   31.00   10.60
 -13   0  -2   55.89   10.20
   0 -13  -2   43.90    7.50
   0  13  -2   42.00    8.80
   0 -13  -2   51.39    8.20
   0 -13  -2   43.90    8.20
  13   0  -2   35.50   11.60
 -13   0  -2   45.00    9.00
  13   0  -2   41.60    7.70
   0 -13  -2   49.30    8.80
   0 -13  -2   45.60    8.30
   0 -13  -2   54.79    9.90
   0 -13  -2   37.80    9.20
   0 -13  -2   29.40    8.30
   0  13   2   44.70    8.40
   0 -13   2   47.30    7.70
  13   0   2   51.69   12.70
   0 -13   2   50.19    8.90
   0 -13   2   49.70   10.30
   0 -13   2   29.30    9.30
   0 -13   2   53.49    9.10
   0 -13   2   56.89    8.10
   0 -13   2   71.29    9.60
  13   0   2   55.19    9.30
   0 -13   2   43.90   11.50
   0 -13   2   48.80   11.10
   0  13   2   35.90    9.00
 -13   0   2   46.50    9.00
 -13   0   2   59.39   10.10
  13   0   2   55.79    9.30
  -1 -13  -2   20.80    5.80
  13  -1  -2   28.00    6.50
  -1 -13  -2   32.80   10.00
 -13   1  -2   22.10    6.60
   1  13  -2   33.10    8.70
   1  13  -2   35.60    7.10
  13  -1  -2   27.90    6.20
  13  -1  -2   13.60    8.60
  -1 -13  -2   27.70    7.60
  -1 -13  -2    8.10    8.00
  -1 -13  -2   22.50    6.50
  -1 -13  -2   21.70    8.30
  -1 -13  -2   24.80    6.30
  -1 -13  -2   18.90    5.70
 -13   1  -2   21.50    7.00
  -1 -13  -2   32.00    6.50
 -13   1   2   26.70    6.30
  -1 -13   2   33.00    9.30
  -1 -13   2   30.50    8.70
  -1 -13   2   31.90    6.90
  13  -1   2   32.60    7.00
  13  -1   2   26.00    6.30
  -1 -13   2   36.40    6.80
  13  -1   2   25.50    9.90
  -1 -13   2   23.70    7.20
 -13   1   2   31.70    7.10
 -13   1   2   20.60    8.50
  -1 -13   2   28.70    6.20
   1  13   2   13.80    8.00
  -1 -13   2   17.70    6.40
 -13   1   2   31.10    7.90
  -1 -13   2   26.50    6.60
  -1 -13   2   25.10   10.10
 -13   2  -2    2.30    4.40
  -2 -13  -2   -8.20    6.10
   2  13  -2    0.70    5.90
  -2 -13  -2    2.00    4.30
  -2 -13  -2    2.10    6.90
  -2 -13  -2    5.10    5.50
  13  -2  -2    0.70    4.30
   2  13  -2   11.60    7.60
  -2 -13  -2    5.20    4.00
  -2 -13  -2    3.40    4.90
 -13   2  -2    7.00    5.50
  -2 -13  -2    1.00    4.30
  13  -2  -2    9.40    8.40
  13  -2  -2    4.70    4.50
  -2 -13  -2   -3.10    7.90
 -13   2  -2    5.10    5.60
 -13   2   2    5.60    4.50
   2  13   2   14.80    7.50
  -2 -13   2    0.90    5.20
  -2 -13   2   11.00    6.20
  -2 -13   2    3.00    4.50
  -2 -13   2    5.00    5.30
 -13   2   2    0.50    5.20
  -2 -13   2    1.20    7.90
  -2 -13   2    6.60    6.60
 -13   2   2    0.10    5.00
  13  -2   2    9.90    8.60
  -2 -13   2    1.50    3.90
 -13   2   2    0.00    5.60
  13  -2   2    4.50    4.50
   2  13   2    5.00    5.20
  -2 -13   2   17.70   10.40
  13  -2   2    3.20    4.60
  -3 -13  -2   30.50    7.30
  -3 -13  -2   31.10    7.70
   3  13  -2   37.60    8.40
 -13   3  -2   26.50    6.50
  -3 -13  -2   30.20    6.20
  -3 -13  -2   39.10    8.60
  -3 -13  -2   25.80    6.10
  13  -3  -2   33.40   12.90
  -3 -13  -2   25.90    6.80
  13  -3  -2   28.30    5.80
  -3 -13  -2   34.20    9.60
 -13   3  -2   34.30    6.00
  13  -3  -2   41.30   10.40
   3  13  -2   42.90    8.90
  -3 -13  -2   37.60    6.50
   3  13   2   33.60    6.90
  -3 -13   2   30.10    6.40
  -3 -13   2   40.70    7.00
 -13   3   2   43.30    7.20
  -3 -13   2   45.70   13.10
  13  -3   2   47.70    8.20
   3  13   2   34.90   12.30
  -3 -13   2   34.80    7.10
 -13   3   2   28.30    6.40
  -3 -13   2   32.70    7.70
   3  13   2   18.60   11.80
  13  -3   2   47.70    8.60
  -3 -13   2   23.90    5.30
  -3 -13   2   27.00    6.80
  -4 -13  -2   29.90    9.50
  -4 -13  -2   25.50    7.80
   4  13  -2   24.40    9.60
   4  13  -2   50.69    9.70
  13  -4  -2   17.10    6.00
  13  -4  -2    8.90   14.70
  -4 -13  -2   28.70    5.80
  -4 -13  -2   19.70    6.50
 -13   4  -2   17.20    5.60
  -4 -13  -2   14.90   10.00
  13  -4  -2   23.20    5.60
  -4 -13  -2   28.30    5.80
 -13   4  -2   19.90    4.70
  -4 -13   2   23.40    7.40
  -4 -13   2   18.90    5.40
   4  13   2   21.90    5.90
  -4 -13   2   22.90    5.20
  -4 -13   2   20.70    5.20
 -13   4   2   35.50    6.20
 -13   4   2   17.30    5.20
  13  -4   2   23.50    9.20
  13  -4   2   18.50    6.40
   4  13   2   14.50    8.50
  -4 -13   2   19.90    9.40
  -4 -13   2   24.00    5.90
   5  13  -2  171.28   12.40
  -5 -13  -2  177.88   12.70
 -13   5  -2  180.68   13.50
  -5 -13  -2  165.28   12.20
  -5 -13  -2  165.68   12.10
  13  -5  -2  157.68   11.90
  13  -5  -2  145.59   13.20
  -5 -13  -2  168.98   13.00
  -5 -13   2  179.18   13.10
   5  13   2  173.78   12.10
  -5 -13   2  169.08   12.90
  -5 -13   2  156.18   11.60
 -13   5   2  142.79   12.00
  -5 -13   2  146.49   12.10
 -13   5   2  174.18   11.60
  13  -5   2  166.98   12.40
  13  -5   2  163.78   11.80
  -5 -13   2  168.88   12.20
 -13   6  -2   38.70    6.10
  -6 -13  -2   37.60    5.80
  -6 -13  -2   35.60    5.50
  -6 -13  -2   39.50    6.50
  13  -6  -2   30.40    6.20
   6  13  -2   38.90    6.60
  -6 -13  -2   38.10    7.30
 -13   6  -2   21.00    5.10
  13  -6  -2   36.70    7.90
  13  -6   2   46.20    6.80
  -6 -13   2   34.80    5.80
   6  13   2   33.40    5.90
  -6 -13   2   29.30    5.30
  -6 -13   2   25.70    7.50
 -13   6   2   37.70    6.20
   3 -14  -2   93.99    7.60
 -14  -3  -2   95.99    9.40
   3 -14  -2   92.09    7.60
  14   3  -2   94.69    8.10
 -14  -3  -2   85.59    8.40
   3 -14  -2   95.09    8.50
   3 -14  -2   73.59    9.70
   3 -14  -2   86.09    8.00
  14   3  -2   87.29    8.80
 -14  -3   2  111.29    9.00
   3 -14   2   73.19   12.90
  -3  14   2   97.19    7.40
  14   3   2   97.39    8.00
  14   3   2   78.99    8.40
   3 -14   2   96.69    8.50
   3 -14   2  130.79   11.50
 -14  -3   2  100.79    8.80
   2 -14  -2   13.30    4.60
   2 -14  -2   16.10    4.50
   2 -14  -2   13.50    5.30
  14   2  -2    9.50    3.90
  -2  14  -2   14.60    3.50
  14   2  -2   12.60    4.40
   2 -14  -2   10.40    7.50
   2 -14  -2    9.30    3.40
 -14  -2  -2   18.50    5.50
   2 -14   2   14.80    4.80
  -2  14   2   10.60    3.30
   2 -14   2    6.60    5.00
  14   2   2   13.30    4.10
 -14  -2   2   18.10    4.60
   2 -14   2   12.30    5.80
   1 -14  -2   14.20    5.30
   1 -14  -2   12.70    4.10
   1 -14  -2   12.20    4.10
  14   1  -2   14.00    4.70
   1 -14  -2   14.10    5.00
   1 -14  -2   19.20    4.50
   1 -14  -2   16.90    4.40
  -1  14  -2   27.20    5.30
  14   1  -2   14.60    4.10
 -14  -1  -2   12.00    6.70
   1 -14   2    6.10    4.60
  14   1   2   16.50    4.20
  -1  14   2   14.00    3.60
 -14  -1   2   20.00    5.30
   1 -14   2   19.20    4.60
   1 -14   2   18.90    4.30
   1 -14   2   13.40    3.80
   1 -14   2   11.00    4.10
  14   1   2   22.70    7.50
   1 -14   2   11.50    8.60
   0 -14  -2   15.90    5.50
   0 -14  -2   13.30    3.70
   0 -14  -2   15.60    5.30
 -14   0  -2   10.10    4.40
   0 -14  -2    8.40    4.40
  14   0  -2   20.00    4.90
   0  14  -2   17.80    6.20
  14   0  -2   15.00    4.00
 -14   0  -2   12.90    7.10
   0 -14  -2   15.70    4.50
   0 -14   2   16.70    5.70
   0  14   2   18.20    4.20
 -14   0   2   14.50    4.70
   0 -14   2   18.10    4.50
   0 -14   2   16.60    4.00
  14   0   2   20.20    4.60
   0 -14   2    9.50    4.30
  14   0   2   19.20    5.80
   0  14   2    4.80    4.60
   0 -14   2   15.00    5.10
 -14   0   2   16.90    5.80
   1  14  -2   13.40    4.20
  -1 -14  -2   13.90    4.30
  14  -1  -2   22.40    5.80
  -1 -14  -2   14.20    4.10
  14  -1  -2   11.90    4.80
  -1 -14  -2   18.60    5.50
   1  14  -2   21.20    5.90
  -1 -14  -2    7.10    3.70
  -1 -14  -2   15.50    4.30
 -14   1  -2   24.70    5.80
  14  -1   2   20.00    4.60
 -14   1   2   16.40    5.40
  -1 -14   2   17.50    5.50
  -1 -14   2   20.70    4.90
  -1 -14   2   18.00    4.30
  -1 -14   2   20.70    4.90
   1  14   2   22.90    6.40
  -1 -14   2    5.30    5.50
  14  -1   2   20.20    4.80
  -2 -14  -2   17.90    6.50
  -2 -14  -2    9.30    4.10
  14  -2  -2   14.20    4.10
  -2 -14  -2   18.00    4.80
  14  -2  -2   16.30    4.30
  -2 -14  -2    6.20    7.00
  -2 -14  -2    9.20    5.00
   2  14  -2   14.70    4.40
  -2 -14  -2   18.00    4.80
   2  14   2   17.10    5.80
  -2 -14   2    6.90    4.40
   2  14   2   13.90    4.00
  14  -2   2   16.70    4.20
  14  -2   2   16.80    7.50
  -2 -14   2    8.60    3.70
  -2 -14   2   15.70    5.20
  -3 -14  -2  103.59    9.20
  -3 -14  -2  103.59   10.30
  -3 -14  -2   81.29    7.70
  14  -3  -2  112.59   11.40
  14  -3  -2  101.49    8.40
  -3 -14  -2  106.99    8.60
  -3 -14  -2   66.89   11.10
   3  14   2  100.99    8.30
  -3 -14   2   85.39    8.70
  -3 -14   2  122.99   12.50
  14  -3   2  114.19   10.30
  -3 -14   2   70.89    7.60
   0   0   3    1.30    0.50
   0  -1  -3  488.25   22.70
   1   0  -3  478.35   22.40
  -1   0  -3  501.05   23.20
   1   0  -3  464.45   22.90
   1   0  -3  510.15   22.80
   1   0   3  513.35   22.90
   0   1   3  485.55   23.00
   1   0   3  481.65   23.20
   0   1   3  465.85   23.00
   0   1   3  487.65   22.50
  -1   0   3  519.05   22.60
   1  -1  -3   40.50    4.00
  -1   1  -3   45.20    3.90
  -1  -1  -3   36.00    3.30
   1  -1  -3   45.50    4.10
  -1  -1  -3   38.70    3.70
  -1   1  -3   41.50    3.40
   1   1  -3   40.20    2.80
   1   1   3   39.10    3.30
   1   1   3   45.80    4.30
   1  -1   3   37.10    3.40
  -1   1   3   44.80    4.10
  -1   1   3   37.20    4.00
   1  -2  -3 4678.83  195.58
  -1   2  -3 4608.64  195.38
   2   1  -3 4751.92  194.48
  -1   2  -3 4470.55  194.38
   1  -2  -3 4585.34  196.28
  -2  -1  -3 4588.84  196.08
  -2  -1   3 4605.54  194.58
  -1   2   3 4273.17  195.18
   1  -2   3 4411.36  194.68
   2   1   3 4314.87  194.68
  -1   2   3 4199.78  194.88
   2   1   3 4469.15  195.68
  -1   2   3 4433.26  196.08
   2   1   3 4590.24  196.28
   1  -2   3 4565.84  194.38
   2   0  -3  204.38   11.80
   0  -2  -3  200.48   10.90
  -2   0  -3  199.28   12.10
   2   0  -3  190.68   11.70
   2   0  -3  205.38   11.30
   0   2  -3  196.88   10.00
   0   2   3  200.18   11.80
   2   0   3  193.08   12.00
   2   0   3  202.28   11.70
   0   2   3  189.28   11.40
  -2   0   3  198.68   11.80
  -2   0   3  175.78   12.90
   0   2   3  186.78   10.70
  -1  -2  -3 4554.94  195.58
  -1  -2  -3 4452.55  195.58
   2  -1  -3 4505.95  197.08
   2  -1  -3 4589.84  197.68
   1   2  -3 4313.97  194.18
   1   2   3 4575.74  196.68
  -2   1   3 4636.04  197.98
  -2   1   3 4632.84  197.28
   2  -1   3 4464.95  197.38
   2  -1   3 4590.84  197.48
   1   2   3 4531.95  195.58
   2   2  -3 2871.11  124.89
   2   2  -3 2669.73  123.59
   2  -2  -3 2878.21  126.89
  -2   2  -3 2833.32  126.09
   2  -2  -3 2845.32  127.29
  -2  -2  -3 2885.71  125.89
   2  -2   3 2909.11  126.89
   2  -2   3 2895.91  126.29
  -2  -2   3 2855.21  123.19
  -2   2   3 2773.52  126.49
   2   2   3 2888.51  125.69
  -2  -2   3 2910.11  123.29
  -2   2   3 2850.81  126.69
  -2   2   3 2923.71  127.79
   2   2   3 2858.51  126.59
  -2   3  -3 1256.17   57.59
  -3  -2  -3 1323.77   58.89
   3   2  -3 1270.67   57.39
   2  -3  -3 1217.18   58.39
   3   2  -3 1269.77   56.49
  -3  -2   3 1158.38   56.59
   3   2   3 1289.67   58.99
  -3  -2   3 1126.89   56.19
  -2   3   3 1200.38   59.29
  -2   3   3 1202.48   57.49
  -2   3   3 1189.78   57.79
   3   2   3 1267.57   58.09
   2  -3   3 1182.08   57.49
   3   1  -3  819.22   37.90
  -1   3  -3  811.62   38.30
  -3  -1  -3  846.02   39.80
  -1   3  -3  793.22   37.10
   1  -3  -3  839.82   38.60
   3   1  -3  858.21   39.00
   3   1   3  777.92   39.50
   3   1   3  773.62   38.70
  -1   3   3  754.72   39.00
   3   1   3  740.63   37.60
  -1   3   3  751.12   37.90
   1  -3   3  757.22   36.90
  -3  -1   3  744.23   38.10
   3   0  -3   87.19    8.00
   0  -3  -3   91.89    7.10
  -3   0  -3   86.49    8.40
   3   0  -3   93.39    7.70
   0   3  -3   86.89    6.50
   0   3  -3   90.59    5.60
   0   3  -3   93.69    6.50
   3   0  -3   91.29    7.50
   0  -3   3   83.69    4.90
   0   3   3   83.79    6.90
   3   0   3   99.89    8.30
   3   0   3   98.39    8.70
   0  -3   3   90.29    5.10
   3   0   3   99.19    8.20
   0   3   3   77.99    7.50
  -3   0   3   83.09    7.90
   0   3   3   91.99    7.80
  -3   0   3   87.19    8.20
  -3   1  -3  728.93   37.70
   1   3  -3  682.93   32.90
  -1  -3  -3  742.23   35.90
   3  -1  -3  762.42   38.70
   1   3  -3  713.13   34.80
   3  -1  -3  746.03   37.50
  -1  -3  -3  699.23   36.10
  -3   1  -3  759.52   38.40
   3  -1  -3  756.82   37.90
   1   3   3  821.42   37.50
   3  -1   3  832.32   38.60
   3  -1   3  811.22   39.00
  -3   1   3  867.11   39.90
   1   3   3  805.22   36.00
  -3   1   3  827.02   38.60
   2   3  -3 1165.88   55.99
   2   3  -3 1166.78   54.29
  -3   2  -3 1207.48   58.29
  -2  -3  -3 1172.08   56.39
   3  -2  -3 1250.97   59.09
  -2  -3  -3 1307.87   56.99
  -3   2  -3 1229.48   58.39
   3  -2  -3 1234.28   59.69
   3  -2   3 1232.38   59.29
  -2  -3   3 1219.78   53.79
  -3   2   3 1240.68   58.69
   3  -2   3 1227.78   58.69
   2   3   3 1266.67   56.79
  -3   2   3 1221.68   58.79
  -3   2   3 1284.27   60.39
   2   3   3 1233.28   58.29
   3   3  -3   21.50    4.50
   3  -3  -3   13.60    5.30
  -3  -3  -3   18.70    4.80
  -3   3  -3   33.50    6.50
   3   3  -3   15.50    3.90
   3  -3  -3   18.00    5.20
  -3  -3  -3   21.20    7.00
  -3   3   3   25.30    6.10
   3   3   3   18.20    5.00
  -3   3   3   26.10    6.10
  -3  -3   3   19.90    4.10
   3  -3   3   14.20    5.30
   3   3   3   18.80    4.90
  -3   3   3   21.10    5.80
  -3  -3   3   21.50    4.20
   3  -3   3   30.20    6.60
   3  -4  -3 1052.99   53.39
   3  -4  -3  948.51   53.69
   4   3  -3 1057.39   50.39
   4   3  -3  967.30   50.99
  -3   4  -3 1089.49   52.49
  -3   4  -3 1004.90   53.69
  -4  -3  -3  966.80   52.09
   4   3   3 1063.79   51.89
  -3   4   3 1022.10   52.39
  -3   4   3 1028.60   54.29
   4   3   3 1045.50   52.99
  -4  -3   3 1047.10   51.19
   3  -4   3 1059.39   52.79
  -4  -3   3 1087.29   51.49
  -2   4  -3  149.09   12.80
   2  -4  -3  148.29   12.30
   4   2  -3  163.78   11.60
   4   2  -3  150.18   11.90
  -4  -2  -3  138.09   12.40
  -2   4  -3  136.09   12.20
  -2   4  -3  145.59   11.40
   4   2   3  136.49   12.50
  -4  -2   3  139.09   11.60
  -2   4   3  140.29   12.70
   2  -4   3  131.79   11.30
   4   2   3  140.89   11.90
  -2   4   3  166.78   12.50
   4   1  -3  530.15   27.40
  -1   4  -3  499.75   26.90
   4   1  -3  473.75   28.10
  -1   4  -3  504.55   27.40
  -4  -1  -3  500.75   28.60
  -1   4  -3  489.75   27.20
   1  -4  -3  499.15   27.10
   1  -4   3  503.45   25.90
   4   1   3  470.95   26.50
   4   1   3  504.15   28.70
  -1   4   3  522.25   28.30
  -1   4   3  453.65   27.90
  -4  -1   3  503.25   27.90
   4   1   3  507.05   27.80
  -4   0  -3  866.91   42.80
   4   0  -3  778.32   40.80
   0   4  -3  784.12   39.40
   0   4  -3  829.62   38.00
   0   4  -3  797.52   39.30
   4   0  -3  857.81   42.60
   0  -4  -3  871.21   40.10
   4   0   3  801.02   42.50
   4   0   3  806.62   41.40
  -4   0   3  833.82   42.80
   4   0   3  820.72   41.50
   0  -4   3  809.02   37.70
   0   4   3  845.72   39.70
  -4   0   3  800.82   41.80
   0   4   3  767.92   41.20
   0   4   3  820.52   41.30
   0  -4   3  782.52   37.80
   1   4  -3  461.15   23.40
   1   4  -3  479.05   24.80
  -1  -4  -3  478.75   25.40
   4  -1  -3  477.75   27.70
   4  -1  -3  464.95   28.40
  -4   1  -3  482.05   28.50
  -1  -4  -3  462.45   25.40
  -4   1  -3  479.25   27.80
   1   4  -3  482.75   23.30
   4  -1  -3  461.65   27.00
  -1  -4   3  499.75   22.70
   4  -1   3  551.54   28.50
   1   4   3  495.35   26.90
  -1  -4   3  520.35   22.80
   1   4   3  476.15   26.90
   4  -1   3  488.05   27.90
  -4   1   3  534.85   28.70
   4  -1   3  500.35   28.90
  -4   1   3  491.85   29.20
  -4   2  -3  138.79   12.40
  -4   2  -3  133.39   12.60
   2   4  -3  139.89    8.90
   4  -2  -3  131.69   12.90
  -2  -4  -3  152.98   10.90
   2   4  -3  126.29    9.00
  -2  -4  -3  138.29   10.80
   2   4  -3  130.09   10.10
   4  -2  -3  123.19   12.20
   2   4   3  168.78   11.00
  -2  -4   3  147.69    8.60
  -2  -4   3  145.59    8.50
  -4   2   3  130.89   13.30
  -4   2   3  142.69   12.90
  -4   2   3  136.09   12.50
   2   4   3  141.59   11.80
   4  -2   3  143.69   12.60
   4  -2   3  150.18   13.20
   3   4  -3 1054.19   50.69
  -4   3  -3 1089.09   53.69
  -3  -4  -3 1121.69   52.09
   4  -3  -3 1053.89   54.29
   3   4  -3 1050.79   49.40
   4  -3  -3 1070.89   55.29
  -4   3   3 1030.60   53.49
  -4   3   3 1001.60   53.29
   3   4   3 1008.20   52.39
   3   4   3 1052.69   51.19
  -3  -4   3 1027.80   49.20
  -3  -4   3 1037.30   49.20
   4  -3   3  990.10   54.39
  -4   3   3 1044.50   55.59
   4  -3   3  997.60   53.49
  -4   4  -3   68.29    9.30
  -4   4  -3   50.09   10.80
   4  -4  -3   65.09    9.60
   4   4  -3   41.60    7.50
   4   4  -3   56.69    7.10
   4  -4  -3   38.80   10.50
  -4  -4  -3   42.20    8.40
  -4   4   3   47.40   10.50
   4   4   3   45.60    8.90
   4   4   3   38.40    7.80
   4  -4   3   47.40    9.50
  -4   4   3   55.59   10.90
  -4  -4   3   54.19    7.60
   5   4  -3  100.89   11.50
  -5  -4  -3  118.39   12.40
  -5  -4  -3  114.09   13.30
   4  -5  -3  126.39   14.50
  -4   5  -3  147.69   21.10
   5   4  -3  108.59   11.20
  -4   5  -3  129.49   14.90
   4  -5  -3  122.59   13.60
  -5  -4   3   99.09   11.80
  -4   5   3   96.19   12.90
  -5  -4   3  115.19   12.80
   5   4   3  117.69   13.40
  -4   5   3  103.99   14.20
   4  -5   3  112.89   13.30
   5   4   3  112.89   12.30
   4  -5   3  107.89   13.00
  -3   5  -3  817.32   44.90
   5   3  -3  758.52   42.30
   3  -5  -3  733.13   43.40
  -5  -3  -3  721.43   43.20
   5   3  -3  790.52   41.30
  -3   5  -3  820.02   42.90
   5   3   3  827.02   44.40
  -3   5   3  825.02   46.00
   3  -5   3  805.42   43.50
  -5  -3   3  766.12   42.50
  -3   5   3  768.72   43.00
   5   3   3  782.12   42.60
  -2   5  -3  783.22   42.30
   2  -5  -3  749.62   41.70
  -2   5  -3  761.42   42.90
   5   2  -3  809.22   41.00
  -2   5  -3  776.52   40.50
  -5  -2  -3  847.12   43.70
   5   2  -3  816.42   42.40
   5   2   3  770.42   41.60
   2  -5   3  738.93   40.70
  -5  -2   3  764.42   41.90
   5   2   3  762.42   42.90
  -2   5   3  748.43   42.90
  -2   5   3  741.43   40.90
  -1   5  -3  455.35   26.90
   5   1  -3  447.56   26.60
  -1   5  -3  459.25   25.10
   1  -5  -3  516.05   27.40
  -5  -1  -3  487.15   29.00
  -1   5  -3  461.55   26.60
   5   1  -3  480.15   28.40
  -1   5   3  439.56   25.80
   1  -5   3  446.36   25.30
   5   1   3  429.76   28.20
  -1   5   3  461.25   27.70
   5   1   3  423.46   27.00
  -1   5   3  445.16   28.60
   1  -5   3  400.36   26.20
  -5  -1   3  429.86   27.40
   5   0  -3   86.89   10.80
   0   5  -3   81.79    8.90
   0   5  -3  105.89    8.30
   0  -5  -3   93.59   11.40
   5   0  -3   92.79   10.20
  -5   0  -3   94.79   11.20
   0   5  -3  101.19    9.20
   5   0  -3   92.79   10.10
   0  -5  -3   93.49    9.10
   0   5   3   94.89    8.90
   5   0   3   91.89   10.30
  -5   0   3   86.79   11.70
   5   0   3  110.99   11.30
  -5   0   3  101.69   11.20
   0  -5   3  105.69    8.30
   0   5   3   83.19    9.50
   0  -5   3   92.39    8.90
   5   0   3   90.99   11.40
   0   5   3   83.99   10.60
  -5   1  -3  389.36   26.60
  -1  -5  -3  452.45   24.50
   1   5  -3  391.66   23.50
   1   5  -3  409.06   23.80
   5  -1  -3  415.16   27.60
   1   5  -3  383.66   22.50
   1   5  -3  425.06   22.10
   5  -1  -3  376.56   25.40
   5  -1  -3  436.26   26.80
  -5   1  -3  427.06   27.50
  -5   1   3  471.95   28.00
   1   5   3  489.75   24.50
   5  -1   3  404.66   26.50
   5  -1   3  426.26   28.00
  -1  -5   3  382.06   26.30
   1   5   3  414.66   26.20
  -5   1   3  433.46   28.60
  -1  -5   3  454.75   22.30
   5  -1   3  437.76   26.60
   1   5   3  495.35   26.50
  -5   2  -3  716.93   41.10
   2   5  -3  752.52   36.10
  -2  -5  -3  744.43   38.40
  -5   2  -3  682.43   41.30
   5  -2  -3  731.53   42.60
   2   5  -3  726.73   37.80
   5  -2  -3  697.73   41.20
  -2  -5  -3  705.83   38.50
   2   5  -3  662.03   36.10
   5  -2  -3  690.03   40.50
   5  -2   3  832.92   42.80
  -2  -5   3  786.12   36.20
  -5   2   3  754.62   41.50
  -5   2   3  741.63   43.50
  -2  -5   3  739.93   35.90
  -5   2   3  800.02   42.70
   5  -2   3  767.92   43.20
   2   5   3  826.42   38.50
   2   5   3  726.13   40.10
   5  -2   3  743.43   41.20
  -5   3  -3  817.02   43.90
  -5   3  -3  730.13   43.30
   3   5  -3  750.42   38.50
  -3  -5  -3  784.52   41.10
   5  -3  -3  748.23   45.30
  -5   3  -3  736.33   45.20
   5  -3  -3  795.32   44.40
   3   5  -3  811.92   40.30
  -5   3   3  774.72   43.70
   3   5   3  749.23   42.00
  -3  -5   3  781.62   40.40
   5  -3   3  792.72   46.30
  -5   3   3  802.12   46.60
   5  -3   3  763.72   43.90
  -3  -5   3  714.63   38.30
   3   5   3  770.12   40.40
   4   5  -3  126.79   11.40
  -4  -5  -3  103.79   12.50
   4   5  -3  123.59   11.90
  -4  -5  -3  114.19   12.70
  -5   4  -3  126.29   14.20
  -5   4  -3  126.59   16.10
   5  -4  -3  148.19   15.00
   5  -4  -3  100.39   13.90
  -4  -5   3  117.39   12.00
  -5   4   3  142.99   16.90
   5  -4   3  115.19   13.90
  -4  -5   3  115.59   12.40
   5  -4   3  120.69   13.20
  -5   4   3  112.79   14.00
   4   5   3  114.29   13.00
   4   5   3   94.59   11.60
   5  -5  -3    2.30    6.50
   5   5  -3    2.00    3.80
  -5  -5  -3   13.20    6.00
  -5   5  -3    6.60    7.00
   5   5  -3    6.80    4.50
  -5   5  -3    6.60    7.10
   5  -5  -3    8.20    7.20
  -5  -5  -3    8.40    6.10
  -5  -5   3    7.00    5.00
  -5   5   3    3.70    7.00
   5  -5   3   18.70    7.30
   5   5   3    4.80    4.90
  -5  -5   3   16.00    7.50
   5  -5   3    4.80    5.40
  -5   5   3   -0.60    5.70
   5   5   3    8.90    5.40
   5  -5   3   11.60    6.70
   5  -6  -3    4.50    6.30
  -5   6  -3   16.40    8.40
   6   5  -3   10.20    5.70
   6   5  -3    8.10    8.60
   5  -6  -3    4.40    7.30
   5  -6  -3   13.70    8.10
  -6  -5  -3   17.80    7.70
  -5   6  -3   15.80    9.10
  -5   6   3    3.60    7.60
  -5   6   3   14.30    9.30
   6   5   3    2.80    5.00
   5  -6   3   -1.60    6.40
  -6  -5   3    2.70    7.70
  -6  -5   3   -1.50    5.70
   5  -6   3    1.30    5.00
   5  -6   3    0.40    6.50
   6   4  -3  649.64   40.00
  -4   6  -3  643.84   40.70
   6   4  -3  673.33   38.90
   4  -6  -3  719.73   43.60
  -4   6  -3  692.53   43.80
  -6  -4  -3  679.83   38.90
   4  -6  -3  672.43   40.60
  -6  -4  -3  675.33   42.00
  -4   6   3  733.33   42.70
  -6  -4   3  780.12   48.20
   6   4   3  679.63   40.30
  -4   6   3  680.13   44.60
   6   4   3  710.73   42.60
   4  -6   3  641.24   40.00
   4  -6   3  635.74   41.80
  -6  -4   3  634.64   38.30
   4  -6   3  633.04   36.30
  -6  -3  -3  150.18   15.80
  -6  -3  -3  108.19   12.70
   6   3  -3  149.29   13.60
   3  -6  -3  133.99   11.50
  -3   6  -3  163.68   16.10
   3  -6  -3  130.69   17.90
   3  -6  -3  163.28   15.90
  -3   6  -3  135.79   13.80
   6   3  -3  151.68   15.10
   6   3   3   94.39   13.40
   3  -6   3   95.89   13.30
   3  -6   3  124.69   12.10
   6   3   3  116.49   13.20
   3  -6   3  109.29   13.40
  -6  -3   3  127.29   14.30
  -3   6   3  117.59   14.90
  -3   6   3  111.29   13.50
   6   2  -3 1367.66   67.19
  -2   6  -3 1355.46   68.69
  -2   6  -3 1331.57   66.19
   6   2  -3 1350.26   69.29
  -6  -2  -3 1257.67   81.69
  -6  -2  -3 1309.17   65.89
   2  -6  -3 1250.47   63.99
   2  -6  -3 1276.97   67.69
   2  -6  -3 1340.37   67.79
   2  -6   3 1284.07   64.09
   6   2   3 1357.76   70.09
  -2   6   3 1323.07   69.39
   2  -6   3 1357.26   67.89
   6   2   3 1477.85   69.39
   2  -6   3 1325.07   66.99
  -6  -2   3 1280.97   65.89
  -2   6   3 1380.56   67.29
  -6  -2   3 1391.66   69.19
  -6  -1  -3  135.19   15.40
   6   1  -3  132.79   13.80
   1  -6  -3  158.88   14.30
   6   1  -3  120.89   14.10
  -1   6  -3  147.19   14.00
  -1   6  -3  131.59   12.10
  -1   6   3  158.48   18.70
   1  -6   3  174.08   13.70
   6   1   3  151.88   15.80
  -6  -1   3  204.88   16.90
   6   1   3  161.08   14.90
   6   0  -3    6.00    4.80
   0   6  -3   -1.60    4.80
   0   6  -3    3.70    2.90
   6   0  -3    7.50    4.90
  -6   0  -3   12.80    5.80
   0   6   3    4.90    4.80
   6   0   3    5.10    5.20
   0   6   3    7.60    4.80
   0  -6   3    3.50    2.90
  -6   0   3    0.30    4.40
   6   0   3    5.00    5.50
   1   6  -3  146.29   12.60
   1   6  -3  139.39   12.40
  -6   1  -3  166.48   16.60
   6  -1  -3  169.38   16.50
   1   6  -3  130.49   12.70
   6  -1  -3  151.38   14.90
  -1  -6  -3  174.78   13.80
   1   6   3  138.99   13.70
   1   6   3  137.49   12.20
   6  -1   3  126.09   15.30
  -6   1   3  167.08   16.30
   6  -1   3  140.99   16.40
  -1  -6   3  132.99   11.20
   6  -1   3  141.99   14.80
  -6   2  -3 1342.07   72.49
  -2  -6  -3 1339.07   65.99
   6  -2  -3 1306.37   66.79
   2   6  -3 1352.56   63.09
   2   6  -3 1292.17   65.49
   6  -2  -3 1415.86   70.39
  -2  -6  -3 1335.57   66.49
  -6   2  -3 1306.97   68.99
   6  -2  -3 1425.16   72.29
   2   6  -3 1320.67   65.19
  -6   2  -3 1336.17   70.69
  -2  -6   3 1371.56   63.39
  -6   2   3 1329.97   70.39
   2   6   3 1284.17   64.69
   6  -2   3 1288.67   68.79
  -6   2   3 1270.17   71.89
   6  -2   3 1350.26   71.79
  -2  -6   3 1293.57   66.39
   2   6   3 1339.77   67.69
   6  -2   3 1314.77   69.69
   6  -2   3 1373.56   67.79
   6  -3  -3  103.19   15.10
   6  -3  -3   90.69   14.70
  -3  -6  -3   90.69   11.60
  -6   3  -3  122.69   19.50
  -3  -6  -3   93.19   11.00
   3   6  -3  106.39   11.30
   3   6  -3  106.59   10.30
   6  -3  -3  131.09   17.00
  -3  -6  -3   76.79   21.20
  -6   3  -3  135.09   15.90
   3   6   3  118.59   12.20
  -3  -6   3  129.69   11.30
  -6   3   3  140.99   17.60
   6  -3   3  114.59   13.60
  -6   3   3  104.89   16.40
   6  -3   3  131.29   15.80
  -6   3   3  101.59   17.80
  -3  -6   3  148.19   14.90
   3   6   3  132.19   13.90
   6  -4  -3  657.03   42.70
  -6   4  -3  679.03   41.60
  -4  -6  -3  610.24   34.60
  -4  -6  -3  691.63   48.90
  -4  -6  -3  663.63   37.70
   4   6  -3  642.84   40.60
   4   6  -3  656.33   36.40
   6  -4  -3  668.13   39.40
  -6   4  -3  698.13   45.50
  -6   4   3  604.24   43.70
  -4  -6   3  684.53   38.00
  -6   4   3  675.83   42.20
   6  -4   3  553.84   40.70
  -4  -6   3  707.63   37.90
   6  -4   3  636.54   38.40
   4   6   3  564.64   34.40
   4   6   3  620.44   37.80
   6  -5  -3   10.20    7.50
  -5  -6  -3    0.70    8.70
  -5  -6  -3    7.80    8.60
   5   6  -3    7.10    4.90
   6  -5  -3    1.60    8.90
  -6   5  -3    7.00    8.50
  -5  -6  -3    0.70    6.60
  -6   5  -3    7.50   10.00
   6  -5  -3   -0.90    7.30
  -6   5   3   12.20   10.20
   5   6   3    6.50    5.30
  -6   5   3    3.10   10.50
   6  -5   3   15.40    9.30
   5   6   3    6.80    9.30
   6  -5   3   16.10    9.30
  -5  -6   3    7.40    7.50
   6  -5   3    2.70    6.60
  -6   6  -3   37.10   12.70
   6   6  -3   44.50   10.40
   6  -6  -3   38.30   12.40
   6  -6  -3   44.80   15.10
  -6  -6  -3   46.70   11.40
  -6   6  -3   42.40    9.90
   6  -6  -3   32.60    7.70
  -6  -6  -3   39.40   11.10
   6  -6  -3   47.80   10.10
  -6   6  -3   61.09   18.20
   6   6  -3   44.00   10.40
  -6   6   3   42.80    8.90
  -6  -6   3   55.99   12.20
  -6   6   3   54.79   16.60
   6  -6   3   46.60   14.90
   6  -6   3   41.10   12.10
   6   6   3   47.30   11.30
   6   6   3   47.50   12.00
   6  -6   3   31.30    8.70
   6  -6   3   40.60   13.10
  -6   6   3   51.89   14.10
  -6  -6   3   41.40   10.80
   7   6  -3  257.87   22.60
  -6   7  -3  250.07   18.30
   6  -7  -3  201.08   19.40
   6  -7  -3  237.68   19.10
   6  -7  -3  208.78   29.10
   7   6  -3  254.37   23.80
  -6   7  -3  249.97   31.00
  -7  -6  -3  221.48   21.00
  -6   7  -3  227.28   26.50
  -7  -6  -3  243.58   26.70
   6  -7  -3  190.98   21.30
  -6   7   3  230.78   27.30
  -7  -6   3  244.28   21.50
   7   6   3  216.68   22.50
   6  -7   3  264.77   19.20
  -7  -6   3  274.87   25.80
   6  -7   3  282.57   24.80
   6  -7   3  300.47   31.10
   6  -7   3  261.97   19.60
  -6   7   3  243.58   18.60
   6  -7   3  219.78   19.50
   7   6   3  269.37   26.70
  -6   7   3  208.88   30.00
   5  -7  -3   12.30    9.10
   5  -7  -3   26.00    7.40
   5  -7  -3   10.40    9.90
   7   5  -3    9.90    6.50
   5  -7  -3   13.10    9.60
  -7  -5  -3    5.80    7.70
  -5   7  -3    9.00    8.80
  -5   7  -3   12.50    6.90
   7   5  -3   20.20    8.80
  -7  -5  -3    8.10    7.80
  -5   7  -3   12.90   10.70
   5  -7  -3   13.50    8.00
   5  -7   3   10.50    9.20
   7   5   3    6.00    7.00
  -5   7   3   22.70    7.20
  -7  -5   3    6.50    8.00
  -5   7   3   15.20   11.90
  -7  -5   3    9.30    7.80
   7   5   3   12.80    8.90
   5  -7   3   16.90    7.20
   5  -7   3    1.90    7.50
   5  -7   3   16.60    9.80
  -5   7   3   15.90   10.30
   5  -7   3   14.70   10.00
  -7  -4  -3   18.20    8.70
   4  -7  -3   24.50    8.30
   7   4  -3   17.90    8.40
  -4   7  -3   19.20    9.60
   4  -7  -3   17.90   10.70
   4  -7  -3   17.20    8.60
  -4   7  -3   25.30    9.30
  -7  -4  -3   19.10    9.20
   7   4  -3   17.60    8.10
   7   4   3    8.50    8.00
  -7  -4   3   15.20    7.70
   4  -7   3   13.60    9.40
   4  -7   3   17.30    6.50
   4  -7   3   27.40    9.50
   7   4   3   12.20    8.50
  -4   7   3    0.40    8.40
  -7  -4   3   16.00    7.50
  -4   7   3    9.40    8.20
  -3   7  -3  866.41   51.59
   3  -7  -3  868.41   51.79
  -7  -3  -3  981.90   56.19
  -7  -3  -3  976.20   51.29
  -3   7  -3 1001.20   55.89
   3  -7  -3  926.21   48.20
   7   3  -3  922.61   51.89
   3  -7  -3  921.91   54.59
   7   3  -3  964.60   54.69
   3  -7   3  908.71   53.49
  -7  -3   3  918.01   54.19
   3  -7   3  905.31   48.20
  -3   7   3  933.91   55.99
  -3   7   3  915.01   52.89
   7   3   3 1013.70   56.39
   7   3   3  902.31   52.89
   3  -7   3  912.51   51.89
  -7  -3   3  914.81   50.49
   7   2  -3   99.39   14.10
   7   2  -3  115.29   13.30
  -7  -2  -3   95.99   12.20
   2  -7  -3  111.19   15.80
  -7  -2  -3  115.79   15.20
   2  -7  -3   88.39   10.90
  -2   7  -3  115.39   12.50
   2  -7  -3  112.19   14.10
  -2   7   3   94.79   12.70
   2  -7   3   61.69   16.40
  -7  -2   3   80.89   11.40
   7   2   3   80.19   15.30
   7   2   3   90.59   12.60
   2  -7   3   84.29   10.10
   2  -7   3   87.89   12.70
  -2   7   3   61.49   13.10
  -7  -2   3   77.39   14.80
   7   1  -3  378.36   28.20
  -1   7  -3  358.46   24.90
  -7  -1  -3  347.87   27.60
   1  -7  -3  299.67   21.10
   7   1  -3  326.97   23.70
  -1   7  -3  333.17   22.60
  -7  -1  -3  336.47   23.50
   1  -7  -3  345.07   24.40
   1  -7  -3  350.76   25.10
   7   1  -3  350.16   25.40
   1  -7   3  328.57   24.10
   1  -7   3  327.87   21.70
   7   1   3  317.97   25.20
   7   1   3  306.87   23.10
   1  -7   3  332.17   23.60
  -7  -1   3  309.57   22.90
  -1   7   3  326.27   23.50
  -7  -1   3  336.87   27.20
  -1   7   3  339.17   25.70
   7   1   3  292.77   26.50
   7   0  -3   88.39   13.60
   0   7  -3  103.49   12.40
   0  -7  -3   91.39   10.70
   0  -7  -3  101.19   12.90
   0   7  -3  109.79   11.00
   7   0  -3   97.69   13.10
  -7   0  -3  111.29   16.00
   0  -7  -3  104.79   12.60
   7   0  -3  126.79   14.30
  -7   0  -3  103.99   12.60
   0  -7   3   91.39   11.00
   0  -7   3  103.79   11.50
   7   0   3  118.69   16.10
   0   7   3   95.99   11.40
   0  -7   3   91.89   13.40
  -7   0   3  135.29   13.90
   7   0   3   93.69   12.50
   0   7   3  107.49   13.50
  -7   0   3  126.19   16.00
   7   0   3  124.69   15.10
   7  -1  -3  325.47   25.70
   7  -1  -3  297.07   26.70
  -7   1  -3  325.77   23.50
  -1  -7  -3  342.17   23.70
   1   7  -3  326.77   23.00
  -1  -7  -3  293.87   23.40
  -1  -7  -3  328.17   21.40
   1   7  -3  312.57   21.00
  -7   1  -3  375.36   29.00
   7  -1  -3  314.87   23.60
  -7   1   3  345.67   27.90
  -7   1   3  316.27   23.20
   1   7   3  341.07   22.80
  -1  -7   3  326.47   21.70
   1   7   3  310.27   24.20
  -1  -7   3  304.97   23.10
   7  -1   3  344.77   24.30
   7  -1   3  333.77   28.30
   7  -1   3  309.57   25.80
  -1  -7   3  334.27   21.60
  -2  -7  -3   77.09   15.50
   7  -2  -3   79.99   15.50
   2   7  -3   87.59    9.80
   7  -2  -3   94.49   12.80
  -2  -7  -3   91.49   12.50
  -2  -7  -3   92.29   11.00
   7  -2  -3   71.29   16.60
  -2  -7   3   93.69   11.10
  -7   2   3  114.19   19.40
   7  -2   3  105.19   13.20
   2   7   3   98.29   14.30
   2   7   3   94.89   11.40
  -2  -7   3  107.39   11.70
  -2  -7   3   97.59   13.80
  -3  -7  -3  872.91   47.30
  -3  -7  -3  945.91   51.29
   7  -3  -3  914.21   51.79
   3   7  -3  899.41   48.20
  -3  -7  -3  941.41   51.69
   3   7  -3  888.81   49.30
  -3  -7   3  905.01   50.49
   3   7   3  968.30   53.09
  -3  -7   3  866.81   47.20
   7  -3   3  944.71   51.89
  -3  -7   3  942.31   49.30
   3   7   3  973.70   50.89
  -4  -7  -3   18.60    8.30
  -7   4  -3   22.90    6.50
   4   7  -3   19.60    6.80
   4   7  -3   13.60    6.60
  -4  -7  -3   15.00    7.30
  -7   4  -3   18.70   13.50
   7  -4  -3   17.10    8.90
  -4  -7  -3   22.00    7.60
  -7   4   3   22.90    6.00
   7  -4   3   18.50   14.50
   4   7   3   10.30    7.30
   7  -4   3   25.90    6.50
  -4  -7   3   13.90    6.70
   4   7   3   22.40    8.20
  -4  -7   3    8.70    7.00
  -4  -7   3   23.90    8.40
   7  -4   3   10.70    8.50
   4   7   3   29.40    8.50
  -5  -7  -3   18.50    9.90
  -7   5  -3    6.60    5.40
   5   7  -3   18.40    8.90
  -5  -7  -3   12.20    8.20
  -7   5  -3   12.00   13.80
   5   7  -3   21.40    8.00
   7  -5  -3    8.50    8.30
  -5  -7  -3   16.70    8.40
  -7   5  -3    3.30   12.40
   5   7  -3   15.60    6.40
   7  -5   3    4.10   13.20
   7  -5   3   12.00    8.50
  -5  -7   3    7.30    7.30
   5   7   3   15.40    7.70
  -7   5   3   18.90    6.50
  -5  -7   3    0.40    6.20
   5   7   3   -4.00    7.60
   7  -5   3   17.40    6.50
   5   7   3   -2.50    6.80
   6   7  -3  262.97   22.10
  -7   6  -3  285.17   19.30
   7  -6  -3  251.57   24.50
   6   7  -3  277.27   23.40
  -6  -7  -3  264.67   22.40
  -6  -7  -3  250.07   26.20
  -7   6  -3  207.98   27.70
  -7   6  -3  352.36   35.80
  -7   6   3  199.68   17.20
   6   7   3  255.07   23.50
  -6  -7   3  237.18   23.90
   7  -6   3  224.38   19.00
  -6  -7   3  209.98   20.60
   7  -6   3  251.47   23.70
   7  -6   3  232.68   18.20
   6   7   3  236.68   24.50
   7  -7  -3   11.00    8.10
  -7   7  -3   -1.00    6.20
   7  -7  -3    6.60    7.20
  -7  -7  -3   18.70    9.10
  -7  -7  -3    7.50    8.70
  -7  -7  -3    2.40    7.60
   7  -7  -3    7.20    9.20
  -7  -7  -3   12.70    7.10
  -7   7  -3   18.50    7.40
  -7  -7  -3    9.30    7.50
   7  -7  -3   21.70    9.10
   7  -7  -3   -4.60    7.50
  -7  -7  -3   12.00    8.40
   7   7  -3   14.70    8.00
  -7   7  -3    7.70    5.30
   7  -7  -3    7.10    7.30
   7  -7   3    2.50    5.50
   7  -7   3   14.50   10.40
  -7   7   3   18.40    7.80
   7  -7   3   14.90    9.30
   7  -7   3   11.90    9.00
  -7  -7   3    0.60    7.10
  -7   7   3   17.00    5.50
  -7  -7   3   11.70    9.90
   7  -7   3   11.00    8.20
   7  -7   3    6.60    7.40
  -7  -7   3   -0.70    5.70
   7   7   3   -1.60    7.80
   7  -7   3   10.50    6.70
  -7  -7   3   18.50    8.80
  -7  -7   3    6.20    9.40
  -7   7   3    8.60    6.50
  -7  -7   3   19.90    8.90
  -7  -7   3   12.00    8.90
   7  -7   3   14.90    8.10
   7  -7   3    9.10    7.30
   7  -8  -3  491.85   31.70
   7  -8  -3  455.75   30.30
   7  -8  -3  449.16   28.70
  -8  -7  -3  445.16   30.60
  -8  -7  -3  485.75   34.00
   7  -8  -3  479.95   29.90
  -7   8  -3  417.66   51.29
  -7   8  -3  486.35   28.60
  -8  -7  -3  468.85   30.50
  -8  -7  -3  448.26   30.10
   8   7  -3  523.95   36.20
  -8  -7  -3  460.45   28.90
  -7   8  -3  505.15   29.40
   7  -8  -3  479.25   28.70
  -8  -7  -3  461.65   30.10
  -7   8  -3  514.85   27.00
   7  -8  -3  528.35   37.20
   7  -8  -3  463.25   30.70
  -8  -7  -3  528.45   31.20
  -8  -7   3  465.35   30.90
  -8  -7   3  513.05   31.80
   7  -8   3  448.16   29.50
  -7   8   3  476.45   28.80
   8   7   3  493.55   37.90
   7  -8   3  443.26   27.90
  -7   8   3  481.25   29.20
   7  -8   3  488.55   29.40
   7  -8   3  430.86   29.30
  -8  -7   3  399.76   28.50
  -8  -7   3  461.25   30.30
   7  -8   3  494.35   36.20
   7  -8   3  479.65   30.90
   7  -8   3  440.86   30.40
  -8  -7   3  474.75   34.10
   7  -8   3  409.96   29.40
   7  -8   3  467.75   30.10
  -8  -7   3  411.86   29.10
  -7   8   3  458.25   25.70
  -8  -7   3  473.45   30.60
  -8  -6  -3   36.70   10.20
  -6   8  -3   25.70    6.40
  -6   8  -3   38.90    9.40
   6  -8  -3   35.60   14.40
   6  -8  -3   29.60    8.50
  -8  -6  -3   27.90   11.70
   6  -8  -3   32.10   13.50
   6  -8  -3   43.10    9.80
   6  -8  -3   44.90   15.00
  -8  -6  -3   27.40   10.90
   6  -8  -3   29.10   11.40
  -8  -6  -3   31.40   13.90
   6  -8  -3   49.00   10.50
   6  -8  -3   26.50    9.10
   6  -8  -3   42.50    9.40
  -6   8  -3   32.80    8.90
   6  -8  -3   55.89   12.80
  -8  -6  -3   36.40   10.60
  -8  -6  -3   41.90    9.30
  -8  -6  -3   31.40   14.90
   8   6  -3   24.00   10.70
  -6   8  -3   23.00   13.70
  -8  -6   3   33.60    9.30
   6  -8   3   48.50   13.70
  -6   8   3   48.50   10.00
  -6   8   3   30.00    7.00
  -8  -6   3   34.30   13.70
  -6   8   3   26.70   15.20
  -6   8   3   23.80    8.30
  -8  -6   3   27.00   14.20
  -8  -6   3   52.39   12.00
   6  -8   3   40.00   10.40
   6  -8   3   26.70    8.20
  -8  -6   3   46.60   12.40
   6  -8   3   26.00    9.20
   6  -8   3   44.70    9.90
  -8  -6   3   40.80   10.10
   6  -8   3   34.30   11.00
   6  -8   3   29.30    8.50
   8   6   3   47.00   13.10
   6  -8   3   33.60   14.40
   8   5  -3    0.60    8.50
  -5   8  -3   16.10    7.40
  -5   8  -3   15.30   13.30
  -8  -5  -3    0.40   11.60
   5  -8  -3    6.50   17.70
   5  -8  -3   -0.80    6.80
   5  -8  -3   22.10    8.20
   8   5  -3    1.70    6.30
  -8  -5  -3    7.40    6.70
  -5   8  -3   17.00    9.80
   5  -8  -3    5.20    9.40
  -5   8   3   -0.20   10.20
   5  -8   3    6.00    7.40
   8   5   3   -2.30    9.80
  -8  -5   3    5.30    9.20
  -5   8   3   20.50   15.00
  -8  -5   3    8.60    7.70
   5  -8   3  -13.50   10.00
  -5   8   3   18.40    8.00
   8   5   3   -1.50    7.50
   5  -8   3    9.40    8.70
   5  -8   3    3.80    5.80
   5  -8   3   22.90    7.40
  -4   8  -3   60.59   14.80
   4  -8  -3   58.59   15.60
   4  -8  -3   69.09   17.30
   4  -8  -3   67.09   10.90
  -4   8  -3   54.69   16.20
   4  -8  -3   84.69   11.00
   8   4  -3   65.99   13.50
   8   4  -3   65.49   15.80
   4  -8  -3   69.19   15.30
  -4   8  -3   52.29   15.70
  -8  -4  -3   72.19   13.80
  -8  -4  -3   65.99   15.90
  -4   8   3   82.99   12.70
   4  -8   3   83.19   12.20
  -4   8   3   78.59   15.80
   4  -8   3   87.79   12.20
   4  -8   3   70.99   11.50
   4  -8   3   89.59   17.10
  -8  -4   3   69.49   12.10
  -8  -4   3   73.59   16.30
   8   4   3   42.50   14.60
  -4   8   3   84.89   20.00
   8   4   3   64.49   14.90
   4  -8   3   64.69   15.30
  -8  -3  -3  332.77   24.80
   8   3  -3  327.57   28.30
   8   3  -3  290.67   25.60
  -8  -3  -3  341.87   30.50
   3  -8  -3  287.57   24.60
  -3   8  -3  289.67   27.50
   3  -8  -3  302.57   28.20
  -3   8  -3  300.67   25.40
   3  -8  -3  311.37   22.10
   8   3   3  281.57   27.90
   3  -8   3  284.27   29.10
   8   3   3  285.97   26.00
  -8  -3   3  295.77   23.60
  -3   8   3  300.27   28.90
  -8  -3   3  269.87   26.90
   3  -8   3  258.17   25.40
   3  -8   3  321.47   25.90
  -3   8   3  285.37   25.60
   3  -8   3  283.77   21.80
   2  -8  -3  164.88   18.40
  -2   8  -3  179.58   18.10
  -2   8  -3  190.58   20.70
   8   2  -3  170.78   17.60
   8   2  -3  154.58   19.70
   2  -8  -3  176.88   19.90
   2  -8  -3  144.29   15.50
   8   2  -3  189.68   29.00
   2  -8   3  190.48   27.50
  -2   8   3  181.58   21.00
  -8  -2   3  164.98   17.60
   8   2   3  169.48   26.10
   8   2   3  183.98   20.30
   2  -8   3  208.18   20.00
   2  -8   3  190.88   16.80
  -8  -2   3  249.58   24.30
   8   2   3  229.98   27.40
   2  -8   3  206.78   18.40
  -2   8   3  242.58   20.80
   8   1  -3  137.79   16.20
  -8  -1  -3  131.49   15.10
   1  -8  -3  122.59   15.30
   1  -8  -3  128.69   13.80
  -8  -1  -3  134.99   20.40
   1  -8  -3  137.99   13.30
  -1   8  -3  131.89   16.30
   8   1  -3  134.89   16.60
   8   1  -3  141.49   17.90
  -1   8  -3  114.79   13.70
   1  -8  -3  135.09   16.30
  -1   8   3  111.49   14.30
   1  -8   3   98.69   12.20
   8   1   3   98.79   19.00
  -1   8   3  112.59   16.00
   1  -8   3   98.19   12.00
   1  -8   3  117.29   14.50
   1  -8   3  112.69   15.60
  -8  -1   3   99.29   14.00
   8   1   3  115.29   16.90
   8   1   3  102.59   15.30
  -8  -1   3  128.79   18.60
   8   0  -3   11.60    7.80
   0   8  -3   41.30   13.00
   0  -8  -3   50.19    9.80
  -8   0  -3   17.30   11.20
  -8   0  -3   12.80    7.30
   8   0  -3   31.00   10.70
   0   8  -3    4.40    6.50
   0  -8  -3   36.90    8.40
   0  -8  -3   33.90    9.90
   0  -8  -3   28.50    9.10
   8   0   3   14.20   10.20
   0  -8   3   29.60    7.90
   0  -8   3   21.00    8.00
   0  -8   3   31.80   10.70
   0   8   3   26.60   11.80
   0   8   3   25.80    9.00
  -8   0   3   26.50   11.90
   8   0   3   21.80   10.00
   8   0   3   17.80   10.10
   0  -8   3   12.90    6.80
  -8   0   3   25.70    9.10
  -1  -8  -3  113.29   12.30
   8  -1  -3  106.59   17.20
   1   8  -3  122.99   14.60
  -1  -8  -3  106.79   12.20
   1   8  -3  114.69   12.80
  -1  -8  -3   89.49   13.50
   8  -1  -3  106.59   21.50
  -1  -8  -3   99.89   14.30
   8  -1  -3  104.89   14.20
  -1  -8   3  149.99   15.70
   8  -1   3  116.69   14.80
  -1  -8   3  110.19   14.50
  -1  -8   3  142.19   13.30
   1   8   3  115.59   13.90
  -1  -8   3  128.59   14.30
   8  -1   3  145.29   24.30
  -8   1   3   98.89   19.60
   1   8   3  124.19   15.80
   8  -2  -3  173.38   18.30
  -2  -8  -3  195.78   19.90
  -2  -8  -3  187.98   16.00
   2   8  -3  163.48   15.60
   2   8  -3  198.08   18.30
  -8   2  -3  180.88   14.80
  -2  -8  -3  198.38   16.70
  -2  -8  -3  172.58   18.40
   2   8   3  166.98   16.80
  -2  -8   3  205.98   29.10
  -2  -8   3  161.18   16.80
  -2  -8   3  143.29   14.90
  -2  -8   3  172.88   15.50
  -8   2   3  149.39   14.80
   2   8   3  152.78   18.60
   8  -3  -3  282.87   24.80
  -3  -8  -3  263.17   21.70
   3   8  -3  289.07   22.50
  -3  -8  -3  319.37   26.70
  -3  -8  -3  296.37   24.40
   3   8  -3  298.47   23.90
  -8   3  -3  316.77   23.10
  -3  -8  -3  294.17   21.80
  -3  -8   3  329.57   24.90
   3   8   3  304.37   26.10
  -3  -8   3  319.47   25.10
   3   8   3  307.17   24.50
  -3  -8   3  329.67   22.70
   8  -3   3  298.57   25.80
  -8   3   3  318.07   20.90
   4   8  -3   72.69   13.20
   4   8  -3   76.59   13.60
   8  -4  -3   85.29   13.80
  -4  -8  -3   72.89   12.20
  -4  -8  -3   89.49   13.30
  -8   4  -3   70.19   10.60
  -4  -8  -3   45.90   12.90
  -4  -8  -3   70.59   12.60
   4   8   3   70.29   11.50
   4   8   3   62.89   13.00
  -4  -8   3   72.99   14.20
  -8   4   3   70.49    9.80
   8  -4   3   78.99   13.40
   8  -4   3   65.99    9.90
   4   8   3   55.59   13.40
  -4  -8   3   60.79   12.90
  -4  -8   3   70.99   11.70
  -5  -8  -3    9.30    9.80
  -5  -8  -3   -4.90    8.50
   5   8  -3    4.90    7.50
  -5  -8  -3    1.00    6.50
   5   8  -3   11.30    8.90
  -8   5  -3   10.70    6.30
   8  -5  -3    3.10    8.90
   5   8  -3    1.80    6.60
  -5  -8  -3   10.70    7.90
  -5  -8   3    4.40    8.50
  -5  -8   3   -0.70    8.40
   5   8   3   -1.90    7.20
  -8   5   3   -0.40    4.80
   8  -5   3    1.20    8.10
  -5  -8   3   -6.00    5.90
   5   8   3    7.40    7.20
   5   8   3   -7.80    8.10
  -6  -8  -3   34.10   10.10
   8  -6  -3   36.00   14.00
   6   8  -3   37.00   11.50
  -6  -8  -3   28.20   11.40
  -6  -8  -3   37.50   11.40
  -6  -8  -3   24.70   14.40
   8  -6  -3   26.00   12.20
   8  -6  -3   46.20   12.10
   8  -6  -3   28.40   10.20
  -6  -8  -3   28.30    9.80
  -8   6  -3   24.00   11.10
  -6  -8  -3   44.60   16.20
   8  -6  -3   27.10    9.10
  -8   6  -3   36.30    8.30
  -8   6   3   25.60    7.60
   8  -6   3   37.30    9.60
  -6  -8   3   19.70    9.30
   8  -6   3   38.30   13.40
   8  -6   3   34.50   12.20
   6   8   3   32.10   10.30
  -6  -8   3   44.60   14.40
  -6  -8   3   14.40   10.80
  -6  -8   3   27.80   12.60
  -6  -8   3   26.30    9.80
   8  -6   3   20.30    8.00
   8  -6   3   30.50   10.80
  -8   6   3   33.70    7.20
  -8   6   3   33.10    9.60
  -6  -8   3   -5.60   14.70
   8  -7  -3  513.05   33.00
   7   8  -3  535.65   36.00
  -7  -8  -3  426.86   28.80
   8  -7  -3  440.56   28.40
  -8   7  -3  479.45   29.20
  -8   7  -3  479.35   28.60
  -7  -8  -3  485.45   30.40
  -7  -8  -3  475.25   30.90
   8  -7  -3  455.05   35.70
  -8   7  -3  466.85   26.70
   8  -7  -3  486.15   31.20
  -7  -8  -3  436.96   30.70
  -7  -8  -3  441.06   28.60
   8  -7  -3  486.85   32.00
   8  -7  -3  428.86   28.30
  -7  -8  -3  466.15   33.80
   8  -7   3  485.05   31.40
  -7  -8   3  481.05   30.20
  -8   7   3  475.05   28.40
   7   8   3  428.36   34.90
  -7  -8   3  449.66   30.20
   8  -7   3  465.75   31.20
  -7  -8   3  482.75   29.80
  -8   7   3  472.15   26.20
   8  -7   3  465.35   29.30
  -7  -8   3  479.05   34.10
  -7  -8   3  493.45   31.50
  -8   7   3  493.55   29.50
   8  -7   3  514.35   32.10
   8  -7   3  486.75   29.10
  -7  -8   3  492.35   31.10
   8  -7   3  524.05   36.80
  -8   8  -3    0.60    6.00
  -8  -8  -3    0.30    7.00
  -8  -8  -3    7.40    6.80
  -8  -8  -3   -0.10    7.70
   8  -8  -3    9.80    7.40
   8  -8  -3    5.20    6.50
   8  -8  -3   11.20    7.00
  -8   8  -3    2.00    4.00
  -8  -8  -3    8.40    6.60
  -8  -8  -3    5.80    6.00
   8  -8  -3    3.00    7.40
  -8   8  -3   12.60    5.80
  -8  -8  -3   15.30    8.80
   8  -8  -3   16.90   10.80
   8  -8  -3    3.50    7.00
  -8  -8   3   18.60    8.20
   8  -8   3    6.10    7.50
  -8  -8   3   11.40    7.50
   8  -8   3   13.20    7.20
  -8  -8   3    6.20    6.10
  -8   8   3    5.60    5.40
   8  -8   3   16.30    6.60
   8  -8   3   10.50    6.40
  -8  -8   3   18.90   10.20
   8  -8   3    2.60    7.20
  -8   8   3    5.90    5.60
  -8  -8   3   -3.00    7.00
   8   8   3    5.90    9.10
  -8   8   3   10.40    4.90
   8  -8   3  -15.80   12.90
  -8  -8   3    5.00    7.10
  -8   8   3    3.90    6.50
  -8   9  -3  214.28   15.70
  -9  -8  -3  194.98   16.70
  -9  -8  -3  212.08   18.60
   8  -9  -3  201.18   22.30
   8  -9  -3  209.48   17.60
  -8   9  -3  206.98   16.80
   8  -9  -3  182.38   17.50
   8  -9  -3  176.88   17.20
  -9  -8  -3  183.88   20.10
  -9  -8  -3  207.58   17.50
  -9  -8  -3  201.58   18.20
  -9  -8  -3  211.68   18.50
  -8   9  -3  225.18   14.80
   8  -9  -3  219.18   17.10
   8  -9   3  196.28   17.60
  -9  -8   3  202.58   17.80
  -9  -8   3  200.08   16.80
   8  -9   3  200.98   17.50
  -8   9   3  220.38   17.40
  -8   9   3  218.98   14.40
  -9  -8   3  225.78   18.70
   8  -9   3  200.78   22.00
  -8   9   3  171.48   18.90
  -9  -8   3  212.68   21.20
   8  -9   3  194.28   17.80
  -9  -8   3  206.18   18.10
   8  -9   3  251.67   16.80
  -8   9   3  229.18   16.00
  -9  -8   3  215.68   17.60
   9   8   3  217.18   19.90
   8  -9   3  197.78   16.50
  -9  -8   3  207.48   18.90
  -9  -7  -3  124.99   15.20
  -7   9  -3  111.59   12.20
   7  -9  -3  116.99   14.40
   7  -9  -3  110.89   14.80
  -9  -7  -3  121.69   14.30
   7  -9  -3  136.99   16.10
   7  -9  -3  116.59   14.00
  -7   9  -3  124.69   11.40
  -7   9  -3  120.89   13.00
   9   7  -3   92.89   17.80
   7  -9  -3  106.29   16.00
   7  -9  -3  115.29   15.40
  -9  -7  -3  143.09   16.60
  -9  -7  -3  114.19   15.70
  -9  -7  -3  126.09   15.80
   7  -9  -3  129.59   14.00
  -9  -7  -3  129.29   14.20
   7  -9  -3  106.79   25.80
   7  -9  -3  106.79   14.10
   7  -9  -3  105.69   14.80
   9   7   3  121.29   16.50
   7  -9   3  125.89   14.80
   7  -9   3  111.19   15.60
  -7   9   3  121.09   13.40
  -9  -7   3  122.89   15.20
   7  -9   3  123.29   18.20
  -7   9   3  113.69   11.00
   7  -9   3   94.29   13.30
  -9  -7   3  122.09   17.00
  -9  -7   3  103.19   13.50
  -9  -7   3   97.99   14.50
   7  -9   3  136.39   14.40
  -9  -7   3  122.89   15.60
   7  -9   3   84.59   14.10
  -7   9   3  148.09   13.60
   7  -9   3  122.09   14.60
   7  -9   3  123.09   15.70
  -7   9   3  132.49   17.30
  -9  -7   3   76.09   21.90
   7  -9   3  110.69   14.30
   7  -9   3  103.49   12.60
  -9  -7   3  125.69   14.80
   6  -9  -3  106.79   13.40
  -9  -6  -3  141.19   16.50
  -9  -6  -3  155.48   16.70
  -9  -6  -3   99.49   15.00
   6  -9  -3  123.59   14.20
  -6   9  -3  102.29   13.10
  -9  -6  -3  116.79   15.60
   9   6  -3  125.69   19.90
   6  -9  -3  114.19   13.20
  -9  -6  -3  125.29   16.20
  -6   9  -3  119.79   25.60
   6  -9  -3  101.39   16.20
   6  -9  -3  113.29   18.60
  -6   9  -3   93.69   11.20
   6  -9  -3  115.29   14.30
   6  -9  -3  103.59   14.30
  -9  -6  -3  120.79   14.50
   6  -9  -3  102.19   13.00
  -6   9  -3  120.99   14.50
  -9  -6  -3  118.89   17.20
   9   6  -3   97.09   24.60
   6  -9  -3  113.89   14.50
   6  -9  -3  100.49   15.40
   6  -9   3   98.69   14.50
  -9  -6   3   84.39   15.20
   6  -9   3  113.59   15.70
   6  -9   3  104.89   13.70
   6  -9   3  108.29   17.40
  -9  -6   3  122.89   14.40
   9   6   3   78.79   21.20
  -9  -6   3  112.09   13.60
  -9  -6   3  114.19   15.80
  -9  -6   3  101.89   15.70
  -6   9   3  115.09   13.60
  -6   9   3  107.49   11.40
   6  -9   3  132.69   14.60
   6  -9   3   92.59   13.30
  -9  -6   3  120.09   16.60
   6  -9   3  101.69   16.60
  -6   9   3  114.19   25.90
  -9  -6   3  115.29   15.40
   6  -9   3  109.39   13.60
   6  -9   3   98.49   14.30
   6  -9   3  115.59   12.30
   9   6   3  120.99   17.00
  -6   9   3  104.19   13.50
  -9  -5  -3  121.79   16.00
   5  -9  -3   90.39   15.80
  -5   9  -3  125.09   22.20
  -9  -5  -3  115.09   16.50
   5  -9  -3  111.59   13.10
  -9  -5  -3  144.09   15.20
   9   5  -3  130.59   19.30
   5  -9  -3  123.99   13.10
  -9  -5  -3  103.19   16.00
   5  -9  -3  114.39   15.60
  -9  -5  -3  142.89   16.30
   5  -9  -3  129.59   14.50
  -9  -5  -3   98.09   13.90
  -9  -5  -3  119.99   16.40
   5  -9  -3  120.29   15.30
   9   5  -3  141.69   19.20
   5  -9  -3  133.99   17.60
  -5   9  -3  130.99   15.10
   5  -9  -3  138.19   17.00
  -5   9  -3  125.49   14.20
   5  -9  -3  137.89   15.50
  -5   9  -3  116.59   12.80
   5  -9  -3  128.99   14.40
   9   5   3  105.09   17.40
   5  -9   3   94.39   12.70
  -9  -5   3  110.29   17.00
   5  -9   3  108.99   12.60
   5  -9   3  114.69   17.80
  -9  -5   3  144.89   16.70
  -9  -5   3  118.89   15.00
  -9  -5   3   93.89   15.00
  -9  -5   3  115.49   14.00
  -5   9   3  139.29   21.90
  -5   9   3  136.99   15.00
   5  -9   3  103.69   15.70
   5  -9   3  107.59   15.60
   5  -9   3  120.89   13.10
   5  -9   3  106.69   13.90
  -9  -5   3  105.59   13.50
  -9  -5   3  117.49   15.50
  -5   9   3  108.19   11.90
   5  -9   3  103.99   14.70
  -5   9   3  102.29   13.50
   9   5   3   84.39   18.20
   5  -9   3  129.49   14.50
   5  -9   3   82.09   16.10
   5  -9   3  100.09   13.60
  -4   9  -3   36.10    9.50
   4  -9  -3   44.50   10.40
   4  -9  -3   48.70   11.30
   4  -9  -3   64.19   11.30
  -9  -4  -3   43.10    9.20
   9   4  -3   39.40   13.20
  -9  -4  -3   44.80   11.10
  -9  -4  -3   29.30    9.30
   4  -9  -3   34.10    9.30
   4  -9  -3   77.99   12.40
  -9  -4  -3   37.50   10.80
   4  -9  -3   42.10    9.60
  -9  -4  -3   57.19   12.50
   4  -9  -3   23.60   10.50
  -4   9  -3   48.80   14.30
  -9  -4  -3   34.80   10.80
   9   4  -3   41.00   18.60
   4  -9  -3   34.00   10.00
  -9  -4   3   38.10   10.80
  -9  -4   3   40.60   11.60
  -9  -4   3   41.60    8.90
   4  -9   3   30.70    9.20
   4  -9   3   70.19   12.70
   4  -9   3   63.39   10.20
   4  -9   3   47.60    8.60
  -9  -4   3   31.50   10.00
   4  -9   3   34.30    8.50
  -9  -4   3   29.90   12.00
   4  -9   3   61.19   11.90
   4  -9   3   37.70    9.80
   4  -9   3   48.70   11.40
   9   4   3   15.70   11.50
  -4   9   3   23.00   11.80
  -9  -4   3   41.20    9.70
   9   4   3   42.80   11.40
  -4   9   3   50.39    9.50
  -4   9   3   32.40   14.10
   3  -9  -3  359.56   28.30
   9   3  -3  343.97   27.10
   9   3  -3  309.87   32.30
  -3   9  -3  332.57   28.80
   3  -9  -3  342.97   24.40
   9   3  -3  363.46   30.50
  -9  -3  -3  332.07   35.40
  -9  -3  -3  378.16   27.70
   3  -9  -3  345.37   32.40
   3  -9  -3  321.87   24.00
  -3   9  -3  353.96   32.70
   3  -9   3  342.87   32.20
   9   3   3  388.86   32.20
  -3   9   3  342.07   34.00
  -9  -3   3  284.17   32.10
  -3   9   3  341.47   29.90
  -9  -3   3  329.67   26.40
   3  -9   3  324.77   24.30
   9   3   3  304.37   26.30
   3  -9   3  340.27   27.90
   9   3   3  399.36   36.90
   3  -9   3  358.56   25.10
  -9  -2  -3  223.28   29.20
   2  -9  -3  194.28   25.60
   9   2  -3  155.78   26.50
  -9  -2  -3  199.98   19.40
   9   2  -3  204.18   20.20
  -2   9  -3  195.68   20.10
   2  -9  -3  211.98   17.30
  -2   9  -3  197.28   23.30
   2  -9  -3  173.78   16.20
   2  -9  -3  170.28   19.90
   9   2  -3  217.28   22.70
   2  -9   3  183.98   17.60
   9   2   3  154.18   22.10
  -9  -2   3  177.88   18.60
   9   2   3  159.38   27.00
   2  -9   3  199.58   22.80
  -2   9   3  158.88   22.90
   9   2   3  179.18   20.10
  -9  -2   3  169.88   24.80
   2  -9   3  190.48   17.60
   2  -9   3  170.48   20.10
  -2   9   3  209.98   21.60
  -9  -1  -3   84.29   12.90
  -1   9  -3   77.09   15.90
   1  -9  -3   58.69   14.50
   1  -9  -3   80.19   15.60
   9   1  -3   54.09   14.80
   1  -9  -3   59.19   11.90
   1  -9  -3   72.99   11.30
   9   1  -3   63.09   18.20
   9   1  -3   84.59   13.20
  -1   9  -3   69.79   15.50
  -9  -1  -3   59.09   18.10
  -9  -1   3   53.99   18.00
  -1   9   3   58.89   13.30
  -9  -1   3   67.59   13.40
   1  -9   3   76.29   11.90
  -9  -1   3   48.90   11.20
   9   1   3   80.09   17.90
   1  -9   3   42.30   12.00
   9   1   3   58.69   13.90
   9   1   3   73.99   19.80
   1  -9   3   59.09   11.80
   1  -9   3   49.50   12.20
   9   0  -3   50.79   14.90
   9   0  -3   58.99   17.10
   0  -9  -3   53.79   12.70
   0   9  -3   47.70   10.60
   0  -9  -3   42.40    9.80
  -9   0  -3   48.10   10.40
   0  -9  -3   60.59   10.30
   0  -9  -3   37.50   11.80
   9   0  -3   42.90   11.80
   0   9  -3   48.80   12.80
   0  -9   3   39.00    9.20
   0   9   3   21.20    9.60
   9   0   3   32.70   11.30
  -9   0   3   47.40    9.70
   0  -9   3   48.00   12.30
   0  -9   3   28.90    8.40
   0  -9   3   41.80   12.30
  -9   0   3   72.79   20.10
   0   9   3   37.20   12.40
   1   9  -3   41.60   10.50
  -1  -9  -3   49.90   10.80
  -1  -9  -3   54.69   11.10
  -1  -9  -3   70.59   14.50
  -1  -9  -3   32.10   10.80
  -9   1  -3   76.39   11.60
   9  -1  -3   84.69   16.40
   1   9  -3   47.00   12.80
  -1  -9   3   80.59   11.70
  -1  -9   3   63.79   13.00
   1   9   3   60.79   15.10
   1   9   3   41.30   11.90
  -9   1   3   81.69   11.50
  -1  -9   3   58.49   13.80
   9  -1   3   69.49   14.90
  -1  -9   3   73.89   11.00
  -2  -9  -3  161.78   21.00
   2   9  -3  178.38   17.70
  -2  -9  -3  156.68   15.40
  -2  -9  -3  139.99   18.70
  -2  -9  -3  182.98   16.70
  -9   2  -3  194.28   16.30
   2   9  -3  171.58   20.30
   9  -2  -3  177.28   19.50
  -2  -9   3  198.58   17.60
  -2  -9   3  216.48   21.50
   2   9   3  175.78   21.70
   9  -2   3  177.68   20.00
  -2  -9   3  175.78   16.40
  -2  -9   3  180.88   19.80
   2   9   3  194.68   19.30
  -9   2   3  198.78   15.80
  -3  -9  -3  349.07   24.50
   3   9  -3  302.57   25.40
   3   9  -3  336.47   26.70
  -3  -9  -3  348.67   24.70
  -9   3  -3  337.07   22.90
   9  -3  -3  329.67   28.30
  -3  -9  -3  326.47   26.90
   9  -3   3  355.26   28.90
  -3  -9   3  325.07   24.20
  -3  -9   3  347.97   24.60
   3   9   3  374.16   25.30
  -9   3   3  353.16   23.30
   3   9   3  369.96   28.60
   3   9   3  311.17   29.30
  -3  -9   3  335.47   29.00
  -3  -9   3  354.56   27.40
  -4  -9  -3   40.30    9.40
   4   9  -3   29.00    9.60
   9  -4  -3   42.30   10.70
  -9   4  -3   33.60    9.80
  -4  -9  -3   35.90    9.90
  -9   4  -3   39.40    8.00
  -9   4  -3   48.10   13.30
  -4  -9  -3   42.70   14.20
  -4  -9  -3   49.10   11.10
  -4  -9  -3   46.80   10.90
  -9   4  -3   44.80   12.20
   9  -4  -3   41.10   10.60
   9  -4  -3   31.60    8.80
  -4  -9  -3   52.69   11.00
   4   9  -3   39.50   10.40
  -4  -9  -3   27.60    8.60
  -4  -9  -3   56.19   11.10
   4   9   3   40.50   12.40
  -4  -9   3   32.80    9.50
  -4  -9   3   47.00    9.80
   9  -4   3   50.09   10.00
  -4  -9   3   47.80   10.20
   9  -4   3   19.40   10.00
  -9   4   3   50.99   12.00
  -4  -9   3   88.59   16.00
   9  -4   3   36.70   11.00
  -9   4   3   32.10    8.40
  -4  -9   3   57.79   11.20
  -4  -9   3   25.30    9.40
  -4  -9   3   40.60    9.70
  -4  -9   3   36.40   11.00
   4   9   3   32.20    9.30
  -9   4   3   62.89   12.20
   9  -4   3   34.80   11.40
  -9   4   3   33.80   10.50
   5   9  -3  105.99   15.80
   9  -5  -3   90.69   14.10
  -9   5  -3  111.29   12.90
  -5  -9  -3  116.99   14.20
  -5  -9  -3  122.39   15.20
  -5  -9  -3  106.49   14.70
   9  -5  -3  104.59   16.00
  -5  -9  -3  115.89   16.50
   9  -5  -3  114.69   13.20
  -9   5  -3  110.79   12.70
  -9   5  -3   92.49   11.00
  -5  -9  -3   98.19   16.20
   9  -5  -3  125.09   16.40
   5   9  -3  104.59   15.50
   9  -5  -3   77.79   14.00
  -5  -9  -3  118.89   13.80
   9  -5  -3   88.39   15.00
  -5  -9  -3   96.29   15.00
  -5  -9  -3  145.69   15.40
  -5  -9  -3  136.69   16.10
   5   9   3  139.99   15.90
   9  -5   3  118.59   15.50
   9  -5   3  106.19   12.70
   9  -5   3  110.49   14.60
   9  -5   3  114.99   16.30
   5   9   3  109.69   15.10
  -5  -9   3  105.49   15.20
  -9   5   3  115.39   12.70
   9  -5   3   96.79   16.60
  -5  -9   3  147.39   17.50
  -5  -9   3  118.09   15.20
  -9   5   3  125.89   13.30
  -5  -9   3  166.38   15.70
  -9   5   3  113.29   16.60
   9  -5   3  118.79   18.30
   5   9   3  108.89   18.90
  -5  -9   3  127.29   14.80
  -5  -9   3  134.39   16.00
  -5  -9   3  133.19   15.40
  -5  -9   3   98.79   15.00
  -9   6  -3  113.99   12.50
  -6  -9  -3  137.49   17.30
  -9   6  -3  110.69   12.90
  -6  -9  -3   93.59   14.40
  -6  -9  -3   88.39   13.80
  -6  -9  -3   95.09   15.00
   9  -6  -3  112.19   13.40
  -6  -9  -3  131.79   15.10
   9  -6  -3   95.69   14.50
  -6  -9  -3  106.29   13.80
  -6  -9  -3  102.19   14.10
   9  -6  -3   97.99   15.10
   9  -6  -3   86.09   14.50
  -9   6  -3  105.89   11.50
   9  -6  -3   73.09   16.30
   9  -6  -3   76.19   14.40
   9  -6   3  119.19   15.00
  -6  -9   3  129.49   16.90
   9  -6   3  114.49   14.60
   6   9   3   88.69   25.10
   9  -6   3  131.09   15.90
  -6  -9   3  123.89   15.40
  -6  -9   3  130.99   16.00
   9  -6   3   79.49   15.10
  -9   6   3  104.09   12.30
  -6  -9   3  119.69   14.80
  -6  -9   3  139.29   15.60
   9  -6   3  133.59   13.90
   9  -6   3  123.59   18.40
  -9   6   3  118.09   12.30
  -6  -9   3  104.09   14.70
  -9   6   3  103.59   14.80
  -6  -9   3  129.09   16.10
  -7  -9  -3  116.99   14.50
  -7  -9  -3  104.49   14.40
  -7  -9  -3   93.39   15.40
  -7  -9  -3  126.69   15.80
   9  -7  -3  116.99   14.70
   9  -7  -3   82.79   13.40
   9  -7  -3   94.39   13.50
   9  -7  -3   91.99   25.80
  -9   7  -3  114.79   12.60
  -7  -9  -3   80.69   22.20
  -9   7  -3  123.79   12.80
   9  -7  -3  130.59   15.60
  -9   7  -3  126.89   16.70
  -7  -9  -3  111.59   14.10
  -7  -9  -3  128.89   14.40
  -9   7  -3  113.49   11.50
   9  -7  -3  115.69   12.90
  -7  -9   3  133.29   13.20
  -9   7   3  110.69   11.70
   9  -7   3  112.89   15.50
   9  -7   3  129.29   19.90
   9  -7   3   93.39   13.70
  -9   7   3  124.49   12.90
   9  -7   3  107.09   13.00
  -7  -9   3  102.99   14.70
  -9   7   3  109.49   12.40
  -9   7   3  131.59   14.30
  -7  -9   3  116.39   14.90
   9  -7   3  122.89   14.80
   9  -7   3  104.79   13.70
  -7  -9   3  123.69   16.00
  -8  -9  -3  208.38   18.20
  -8  -9  -3  176.58   19.80
  -9   8  -3  202.18   14.10
  -8  -9  -3  218.28   21.00
  -9   8  -3  195.88   18.40
   9  -8  -3  229.88   23.10
  -9   8  -3  227.78   16.30
  -8  -9  -3  224.48   17.50
  -8  -9  -3  191.58   17.50
   9  -8  -3  197.18   18.00
  -8  -9  -3  175.28   16.40
   9  -8  -3  208.98   17.50
   9  -8  -3  202.88   16.50
  -9   8  -3  218.78   16.80
   9  -8  -3  178.18   17.30
  -8  -9   3  193.88   17.70
  -9   8   3  243.48   20.90
  -8  -9   3  217.08   19.00
  -8  -9   3  202.08   20.50
   9  -8   3  204.88   16.70
   9  -8   3  216.08   17.90
   9  -8   3  191.08   17.70
   9  -8   3  221.48   17.10
  -8  -9   3  176.48   17.10
   9  -8   3  188.78   22.30
  -8  -9   3  193.78   17.00
   8   9   3  205.28   21.20
  -9   8   3  206.48   16.60
   9  -8   3  201.78   18.20
  -8  -9   3  210.78   17.20
  -9   8   3  214.68   17.10
  -9   9  -3    2.90    4.00
  -9   9  -3   12.20    5.80
  -9   9  -3    9.70    5.10
   9  -9  -3   10.10    6.00
   9   9  -3    4.00    7.20
   9  -9  -3    8.40    4.40
  -9  -9  -3   -0.90    3.90
   9  -9  -3    6.80    5.50
  -9  -9  -3   -3.50    4.80
   9  -9  -3    7.30    4.80
  -9  -9  -3   -0.70    5.00
   9  -9  -3   10.70    8.50
  -9  -9  -3    4.20    5.10
  -9  -9  -3   -2.70    6.40
  -9   9  -3    6.40    4.70
  -9  -9  -3    6.00    6.00
  -9   9   3   -0.40    3.80
  -9  -9   3    8.10    5.70
   9  -9   3    6.70    5.00
  -9   9   3    5.80    4.60
   9  -9   3    5.50    9.10
  -9   9   3    5.40    5.30
  -9  -9   3    2.30    4.50
   9  -9   3    4.30    5.30
  -9  -9   3    8.10    6.10
  -9  -9   3    3.20    5.30
  -9  -9   3   -2.00    5.20
   9   9   3    5.60    6.40
   9  -9   3   -1.40    5.40
   9  -9   3    6.20    4.50
  -9  -9   3    4.10    6.80
  -9  10  -3   -0.20    4.10
 -10  -9  -3    0.30    3.80
 -10  -9  -3   -2.50    4.30
   9 -10  -3   -0.20    4.50
  10   9  -3   -2.90    7.60
 -10  -9  -3    6.00    4.90
 -10  -9  -3   -0.30    4.40
 -10  -9  -3   -4.00    4.50
  -9  10  -3    4.60    3.90
   9 -10  -3    2.50    4.80
  -9  10  -3    1.90    4.30
   9 -10  -3    9.40    6.90
 -10  -9  -3   -3.60   11.90
  10   9  -3   13.20    7.50
   9 -10  -3    0.40    3.80
  10   9  -3    7.30    5.90
   9 -10  -3   -6.80    8.10
  -9  10   3    7.70    4.50
 -10  -9   3    4.90    5.20
 -10  -9   3    3.90    6.00
 -10  -9   3    0.30    4.60
  10   9   3   -2.60    4.40
  10   9   3    4.10    4.50
   9 -10   3    2.00    3.80
   9 -10   3    9.00    6.10
  -9  10   3   10.50    5.30
  -9  10   3    6.10    5.00
  10   9   3  -10.30   11.00
 -10  -9   3   13.30    9.00
   9 -10   3    3.90    4.70
   9 -10   3    6.00    4.50
 -10  -9   3   -0.60    4.90
 -10  -9   3    5.70    4.00
  10   8  -3   21.60    6.90
   8 -10  -3    9.70    9.20
 -10  -8  -3   32.90    6.60
  -8  10  -3   26.70    7.10
 -10  -8  -3   30.00    9.40
   8 -10  -3   29.30    7.00
 -10  -8  -3   21.20    6.80
  -8  10  -3   26.00    6.70
  -8  10  -3   17.00    5.40
  10   8  -3   27.00    9.00
  10   8  -3    6.50    8.30
 -10  -8  -3   18.90    6.30
 -10  -8  -3   13.60    6.20
   8 -10  -3   24.30    6.50
   8 -10  -3   26.20    6.80
  -8  10  -3   21.30    4.50
   8 -10  -3   32.80    7.50
 -10  -8  -3   29.10    7.60
   8 -10   3   23.90    6.00
  10   8   3   19.00    6.40
 -10  -8   3   22.30    7.20
   8 -10   3   15.20    6.30
  -8  10   3   17.00    6.10
 -10  -8   3   24.00    6.10
   8 -10   3   22.10    8.10
   8 -10   3   11.00   10.20
 -10  -8   3   19.10    8.40
  -8  10   3   15.20    6.00
  -8  10   3   35.30    7.00
   8 -10   3   32.00    7.30
  10   8   3   27.80    8.30
  10   8   3   16.00    8.20
   8 -10   3   23.90    6.50
 -10  -8   3   28.60    7.90
  -8  10   3   28.80    7.00
 -10  -8   3   12.20    6.40
 -10  -8   3   15.80    6.30
  10   7  -3  247.28   20.90
  10   7  -3  275.57   28.80
   7 -10  -3  247.38   18.30
   7 -10  -3  274.97   21.50
   7 -10  -3  258.37   19.60
   7 -10  -3  240.38   18.90
 -10  -7  -3  239.08   19.30
  -7  10  -3  248.08   18.60
 -10  -7  -3  233.68   19.50
  -7  10  -3  244.88   16.00
 -10  -7  -3  252.27   18.80
 -10  -7  -3  244.28   19.90
   7 -10  -3  294.47   20.40
   7 -10  -3  267.17   23.40
 -10  -7  -3  287.47   20.10
   7 -10  -3  235.18   18.10
   7 -10   3  221.38   19.40
   7 -10   3  242.98   18.30
   7 -10   3  259.37   19.40
 -10  -7   3  250.17   27.20
 -10  -7   3  228.38   19.80
  -7  10   3  238.28   15.60
   7 -10   3  238.38   20.80
 -10  -7   3  218.68   18.20
   7 -10   3  238.58   19.40
 -10  -7   3  248.28   18.40
  -7  10   3  227.68   19.80
   7 -10   3  235.98   23.50
 -10  -7   3  242.08   19.00
 -10  -7   3  245.88   19.20
  10   7   3  210.38   19.10
  10   7   3  259.17   19.50
  10   6  -3  151.18   17.90
  -6  10  -3  111.39   11.10
  -6  10  -3  113.09   13.00
 -10  -6  -3  142.39   16.10
   6 -10  -3  152.88   15.70
  10   6  -3  109.89   14.50
 -10  -6  -3  114.19   15.40
   6 -10  -3  134.59   15.10
 -10  -6  -3  135.79   17.30
 -10  -6  -3  100.59   14.30
 -10  -6  -3  115.39   13.80
   6 -10  -3  146.49   15.70
   6 -10  -3  151.98   19.00
   6 -10  -3  116.69   14.20
  10   6  -3  101.59   17.40
   6 -10  -3  119.49   14.90
 -10  -6  -3  118.79   14.90
  -6  10  -3  108.69   13.00
   6 -10  -3  131.99   13.90
   6 -10  -3  121.79   14.10
 -10  -6  -3  109.49   15.30
   6 -10  -3  133.09   14.90
  -6  10   3  148.19   16.00
   6 -10   3  129.09   14.10
   6 -10   3  104.29   19.10
   6 -10   3  110.39   14.60
 -10  -6   3  116.39   13.80
  -6  10   3  141.49   17.50
  10   6   3  116.79   16.70
   6 -10   3  109.79   13.70
   6 -10   3  113.69   14.20
  10   6   3  127.09   16.80
  10   6   3  113.99   14.60
 -10  -6   3  133.69   15.40
 -10  -6   3  127.19   14.10
 -10  -6   3  140.19   15.70
   6 -10   3  110.89   13.70
 -10  -6   3   98.49   14.00
   6 -10   3  118.79   13.10
   6 -10   3  113.09   15.10
  -6  10   3  131.99   12.10
   6 -10   3  109.49   14.30
   6 -10   3  108.89   12.50
 -10  -6   3  121.49   14.10
 -10  -6   3  128.89   16.90
  -6  10   3  113.09   12.90
 -10  -5  -3  100.09   16.40
  -5  10  -3  108.29   15.00
 -10  -5  -3  117.79   22.70
  10   5  -3   61.39   14.80
  10   5  -3   98.79   20.10
 -10  -5  -3  116.39   20.90
   5 -10  -3  100.59   17.40
   5 -10  -3   93.59   16.20
 -10  -5  -3   96.89   19.50
 -10  -5  -3  104.39   16.00
   5 -10  -3  104.79   13.40
   5 -10  -3   92.49   18.50
   5 -10   3   76.09   17.60
   5 -10   3   98.19   13.20
  10   5   3   95.39   16.30
 -10  -5   3  118.59   20.30
 -10  -5   3  116.29   16.90
   5 -10   3  101.69   13.90
   5 -10   3  107.09   19.20
  -5  10   3  109.79   14.70
 -10  -5   3  107.89   15.90
   5 -10   3  129.19   15.90
   5 -10   3  100.59   21.60
 -10  -5   3   80.89   12.50
   5 -10   3  112.89   17.50
 -10  -4  -3   53.09   10.80
   4 -10  -3   56.69   11.30
 -10  -4  -3   48.60   10.70
   4 -10  -3   47.70    8.80
  -4  10  -3   36.10    8.30
   4 -10  -3   41.10    9.40
 -10  -4  -3   44.10   10.90
   4 -10  -3   39.90   10.30
   4 -10  -3   37.90   10.00
   4 -10  -3   38.40   10.20
   4 -10  -3   54.89   15.30
   4 -10  -3   38.80   10.40
 -10  -4  -3   45.60    9.80
   4 -10  -3   32.40    8.30
  10   4  -3   42.30   10.10
  10   4  -3   35.40   13.30
 -10  -4  -3   53.59   13.10
 -10  -4  -3   48.60   10.20
  10   4  -3   46.60   12.50
   4 -10   3   35.20    8.10
 -10  -4   3   31.70    9.60
   4 -10   3   25.40    8.70
  10   4   3   29.10   11.10
 -10  -4   3   45.00   10.50
   4 -10   3   32.10    9.70
 -10  -4   3   40.50    9.20
  -4  10   3   24.90    7.40
 -10  -4   3   44.00    9.60
   4 -10   3   40.10   10.40
   4 -10   3   40.90    8.30
  10   4   3   31.80    9.20
  10   4   3   39.10   12.50
 -10  -4   3   50.19   12.80
 -10  -4   3   38.50    9.80
   4 -10   3   27.50   11.50
   4 -10   3   33.10    9.20
   4 -10   3   38.30    9.30
 -10  -4   3   27.80    9.90
   4 -10   3   40.50    9.60
   3 -10  -3  235.28   23.40
 -10  -3  -3  146.29   16.90
   3 -10  -3  197.88   19.80
  -3  10  -3  200.38   23.20
 -10  -3  -3  185.58   18.10
 -10  -3  -3  211.88   19.30
   3 -10  -3  200.88   18.00
 -10  -3  -3  199.18   20.70
   3 -10  -3  174.38   16.50
 -10  -3  -3  207.78   18.90
  10   3  -3  224.18   21.70
 -10  -3  -3  187.88   17.60
 -10  -3  -3  181.18   19.40
  -3  10  -3  183.98   22.70
  10   3  -3  203.98   23.10
   3 -10  -3  218.38   16.60
   3 -10  -3  204.08   18.50
   3 -10  -3  231.88   19.10
   3 -10  -3  186.78   19.10
  10   3  -3  182.48   24.80
   3 -10  -3  202.98   19.10
  10   3  -3  203.28   18.60
   3 -10  -3  178.98   18.00
   3 -10   3  210.28   18.50
  10   3   3  180.98   18.10
   3 -10   3  190.88   21.50
  10   3   3  205.18   21.50
 -10  -3   3  210.88   20.90
   3 -10   3  176.48   18.40
  10   3   3  195.98   25.70
  -3  10   3  138.69   22.10
   3 -10   3  189.98   16.10
 -10  -3   3  216.38   17.80
  10   3   3  186.78   18.60
 -10  -3   3  181.18   18.30
   3 -10   3  212.48   16.80
  -3  10   3  187.68   16.10
 -10  -3   3  179.38   19.50
   3 -10   3  161.68   18.60
 -10  -3   3  156.58   19.30
   3 -10   3  189.28   18.00
 -10  -3   3  186.48   18.10
 -10  -3   3  167.38   17.20
   3 -10   3  155.58   17.90
   3 -10   3  186.18   17.10
   2 -10  -3   34.10    9.70
 -10  -2  -3   40.50   10.50
   2 -10  -3   25.50    8.00
  10   2  -3   36.90   12.40
 -10  -2  -3   25.30   10.50
 -10  -2  -3   36.00   12.00
  10   2  -3   27.10   10.70
   2 -10  -3   27.30   11.50
 -10  -2  -3   23.50    8.30
   2 -10  -3   35.30   11.80
   2 -10  -3   24.30    9.60
 -10  -2  -3   25.10   11.10
   2 -10  -3   33.20    9.60
  -2  10  -3   11.30    9.80
 -10  -2  -3   31.30   11.10
  10   2  -3   -5.20   11.00
   2 -10  -3   20.70    7.20
   2 -10  -3   20.80   10.80
   2 -10  -3   29.30    8.50
   2 -10  -3   23.40    7.60
  10   2  -3   26.10    9.90
   2 -10   3   44.70   11.10
   2 -10   3   48.60   10.00
   2 -10   3   41.70    8.50
  10   2   3   35.10   10.50
 -10  -2   3   26.10   10.80
   2 -10   3   28.00    9.80
  10   2   3   52.59   17.50
   2 -10   3   39.30   10.00
 -10  -2   3   39.80   12.50
  10   2   3   46.70   13.80
   2 -10   3   42.80   12.50
 -10  -2   3   40.80   10.90
 -10  -2   3   36.30    9.10
  -2  10   3   40.50   13.30
   2 -10   3   33.10    9.20
   2 -10   3   25.00   12.50
 -10  -2   3   50.69   12.10
   2 -10   3   36.70    8.40
 -10  -1  -3  169.68   25.80
  10   1  -3  126.69   17.50
 -10  -1  -3  129.09   17.50
   1 -10  -3  121.39   13.80
   1 -10  -3  117.19   15.80
 -10  -1  -3  117.29   22.90
   1 -10  -3  127.69   17.10
 -10  -1  -3  136.59   16.60
  10   1  -3  115.99   21.80
  -1  10  -3  116.39   17.20
 -10  -1  -3  109.09   16.00
   1 -10  -3  144.29   15.20
   1 -10   3  144.09   18.20
   1 -10   3  110.79   15.40
 -10  -1   3  156.68   18.00
 -10  -1   3  124.39   17.60
   1 -10   3  134.39   15.00
  10   1   3  140.39   16.90
   1 -10   3  145.79   15.50
  10   1   3  185.68   20.00
  -1  10   3  136.79   18.90
 -10   0  -3  135.39   15.60
 -10   0  -3  111.39   15.50
   0 -10  -3  170.88   16.20
 -10   0  -3  179.48   20.10
   0 -10  -3  181.78   17.20
 -10   0  -3   95.69   21.70
  10   0  -3  143.99   18.00
   0 -10  -3  211.48   21.60
   0 -10  -3  166.48   20.40
   0 -10  -3  182.38   16.10
   0 -10  -3  130.19   24.90
   0 -10  -3  128.19   23.50
  10   0  -3  160.28   19.00
   0  10  -3  168.18   18.50
   0 -10  -3  127.89   20.30
   0 -10   3  126.29   20.80
 -10   0   3  127.39   19.60
   0 -10   3  171.78   16.70
  10   0   3  137.69   18.40
   0 -10   3  128.09   16.30
   0 -10   3  108.59   17.80
   0 -10   3  144.59   15.80
 -10   0   3  175.48   15.60
   0  10   3  176.68   20.20
 -10   0   3  137.69   24.10
   0 -10   3  124.79   18.40
  10   0   3  118.19   23.10
 -10   0   3  172.08   18.90
 -10   0   3  131.99   15.00
  10   0   3  104.49   16.50
   0 -10   3  141.39   18.00
 -10   0   3  140.59   20.60
 -10   1  -3  124.19   15.10
   1  10  -3  142.59   17.20
  -1 -10  -3  139.39   15.20
 -10   1  -3  121.39   17.40
 -10   1  -3  115.29   14.90
  10  -1  -3  126.19   17.70
 -10   1  -3  131.89   13.90
  -1 -10  -3  124.49   13.90
  -1 -10  -3  122.79   18.50
  -1 -10  -3  136.69   20.90
  -1 -10   3  115.59   13.70
  10  -1   3  154.48   18.00
  -1 -10   3  110.99   14.30
 -10   1   3  116.39   19.10
  -1 -10   3  120.89   14.40
  10  -1   3  119.09   15.60
 -10   1   3  119.19   19.10
  -1 -10   3   96.99   17.00
 -10   1   3  118.19   13.40
   1  10   3  119.69   17.50
 -10   1   3  116.39   14.40
 -10   2  -3   33.90    8.90
  -2 -10  -3   44.40    9.90
  10  -2  -3   46.80   10.20
  -2 -10  -3   35.80    9.40
 -10   2  -3   63.99   12.90
  -2 -10  -3   42.90    9.00
  -2 -10  -3   48.40   10.60
  -2 -10  -3   35.70   11.00
  -2 -10  -3   40.60    8.70
  10  -2  -3   35.10   10.50
  -2 -10  -3   21.90   15.90
  -2 -10  -3   41.40   10.80
  10  -2  -3   43.50   12.50
  10  -2  -3   34.50    8.60
 -10   2  -3   31.90   11.40
 -10   2  -3   53.69    9.70
  -2 -10  -3   25.60   10.10
  -2 -10  -3   43.00    9.50
   2  10  -3   38.00   10.20
  -2 -10   3   36.60    9.10
  -2 -10   3   30.40    8.60
 -10   2   3   37.20    8.60
 -10   2   3   35.90    8.00
  -2 -10   3   28.20    8.90
  -2 -10   3   28.70   11.30
  -2 -10   3   32.30   11.20
   2  10   3   26.30   10.80
  -2 -10   3   22.30    8.60
 -10   2   3   23.00    9.30
 -10   2   3   35.60    9.70
  10  -2   3   25.80   10.50
  -2 -10   3   42.30   10.00
  -2 -10   3   18.80    8.50
  -2 -10   3   39.30    8.50
  10  -2   3   47.00   11.00
  10  -2   3   22.40    8.50
   3  10  -3  202.58   21.10
  -3 -10  -3  189.38   16.90
  -3 -10  -3  211.78   21.50
  -3 -10  -3  205.38   16.50
  -3 -10  -3  210.68   19.00
  10  -3  -3  174.68   17.20
  -3 -10  -3  178.58   17.40
  -3 -10  -3  192.28   18.00
  10  -3  -3  203.68   22.40
  10  -3  -3  188.28   20.30
  -3 -10  -3  198.08   17.80
 -10   3  -3  206.98   17.10
 -10   3  -3  181.48   18.40
  10  -3  -3  174.78   18.10
  -3 -10  -3  198.68   23.50
 -10   3  -3  165.88   16.00
  -3 -10  -3  214.58   19.30
  -3 -10  -3  224.28   19.00
 -10   3  -3  171.48   21.40
  10  -3   3  186.38   18.60
  -3 -10   3  187.48   17.20
  -3 -10   3  174.08   22.30
  10  -3   3  200.18   17.00
 -10   3   3  218.68   21.20
  -3 -10   3  189.08   20.50
 -10   3   3  191.18   16.00
  -3 -10   3  173.68   18.10
  -3 -10   3  191.58   17.70
  -3 -10   3  218.48   18.70
  -3 -10   3  216.98   18.50
  -3 -10   3  184.08   19.30
  -3 -10   3  203.58   18.10
   3  10   3  177.08   18.40
  -3 -10   3  189.48   17.90
  10  -3   3  225.18   19.70
 -10   3   3  216.48   17.10
 -10   3   3  243.18   20.60
  10  -3   3  182.78   18.90
   3  10   3  187.88   22.50
  10  -3   3  176.68   21.10
  -4 -10  -3   41.70   10.80
 -10   4  -3   36.40    8.60
  -4 -10  -3   30.50    9.10
  -4 -10  -3   44.80   12.80
  -4 -10  -3   32.60    9.10
  10  -4  -3   20.00   11.80
  10  -4  -3   31.00   10.10
 -10   4  -3   26.00   10.40
  -4 -10  -3   51.99   10.90
  -4 -10  -3   25.40    8.60
  -4 -10  -3   36.40    9.40
  -4 -10  -3   50.99   10.90
 -10   4  -3   34.10    8.20
  10  -4  -3   12.10   10.10
   4  10  -3   40.60   10.40
  -4 -10  -3   44.20   13.10
  -4 -10  -3   41.40   10.40
  10  -4  -3   40.60   10.30
  -4 -10   3   60.99   13.20
  -4 -10   3   39.90    9.80
  -4 -10   3   37.70   11.30
  10  -4   3   35.60   12.50
   4  10   3   35.90   10.50
  10  -4   3   54.09    9.50
  10  -4   3   41.00   10.50
  -4 -10   3   38.00    9.10
  10  -4   3   46.10   10.20
 -10   4   3   51.49    9.70
 -10   4   3   27.60   10.30
  10  -4   3   47.80   12.90
   4  10   3   45.30   18.90
  -4 -10   3   40.30    9.40
  -4 -10   3   38.50   10.40
  -4 -10   3   32.80   12.20
  10  -4   3   40.20    9.70
 -10   4   3   33.60   11.30
 -10   4   3   39.10    8.70
  -4 -10   3   44.70   10.00
  -4 -10   3   33.70   10.10
  -5 -10  -3  104.79   18.20
  10  -5  -3  106.69   17.40
  -5 -10  -3  103.59   14.50
  10  -5  -3  100.79   18.90
 -10   5  -3  109.79   12.60
  -5 -10  -3  112.79   20.20
  10  -5  -3   85.59   17.10
 -10   5  -3  135.49   16.20
  -5 -10  -3  105.09   19.70
  -5 -10  -3   94.49   15.80
 -10   5   3   79.09   11.40
  10  -5   3   74.09   14.20
   5  10   3   94.09   15.40
  10  -5   3  122.79   18.40
  10  -5   3  112.79   17.80
 -10   5   3  111.89   14.50
  -5 -10   3   92.39   17.30
  10  -5   3   96.99   19.30
  -5 -10   3  102.69   20.80
  -5 -10   3  106.09   17.70
  -5 -10   3   95.39   13.20
  -6 -10  -3  118.79   13.20
  10  -6  -3  108.59   14.60
  -6 -10  -3  127.39   14.30
 -10   6  -3  107.69   12.50
 -10   6  -3  100.79   14.60
  10  -6  -3  138.69   15.20
  -6 -10  -3  140.09   15.10
  -6 -10  -3  129.99   15.90
 -10   6  -3  106.19   12.20
  -6 -10  -3  117.39   14.40
  10  -6  -3   81.89   17.50
  10  -6  -3  118.59   14.80
  -6 -10  -3  132.29   17.10
  10  -6  -3  105.69   13.80
  -6 -10  -3  119.79   13.80
  -6 -10   3  130.89   17.20
  -6 -10   3  136.99   15.60
  10  -6   3  103.59   13.50
 -10   6   3  124.49   13.30
  -6 -10   3  132.19   13.70
 -10   6   3  125.99   14.90
  10  -6   3  117.19   18.60
  10  -6   3  139.79   13.20
  10  -6   3  108.39   14.60
  -6 -10   3  107.19   14.70
 -10   6   3  135.99   13.20
  10  -6   3  101.89   13.70
  -6 -10   3  101.89   13.90
  -6 -10   3   87.29   15.40
  10  -6   3  100.79   14.50
  -6 -10   3  129.59   13.80
  10  -7  -3  248.18   18.80
  10  -7  -3  264.77   20.90
 -10   7  -3  281.27   23.20
  -7 -10  -3  235.08   27.40
  -7 -10  -3  232.88   19.30
 -10   7  -3  238.58   18.60
  -7 -10  -3  253.47   19.20
  -7 -10  -3  213.58   17.20
 -10   7  -3  227.48   18.30
  10  -7  -3  245.18   19.40
  -7 -10  -3  234.78   18.70
  10  -7  -3  248.88   17.70
  -7 -10  -3  240.38   18.40
  10  -7   3  236.78   19.20
 -10   7   3  251.97   20.40
  10  -7   3  246.58   18.90
 -10   7   3  233.08   17.90
   7  10   3  224.68   20.40
  -7 -10   3  226.18   21.10
  -7 -10   3  259.57   18.80
  -7 -10   3  230.18   18.00
 -10   7   3  236.18   17.90
  -7 -10   3  224.08   19.20
  -7 -10   3  246.68   19.30
  10  -7   3  215.18   23.50
  -7 -10   3  221.68   29.30
  10  -8  -3   26.90    6.90
  -8 -10  -3   22.00    5.80
  10  -8  -3   31.00   11.30
  10  -8  -3   20.60    6.20
  -8 -10  -3   26.60    9.10
 -10   8  -3   33.70    8.30
  10  -8  -3   34.60   10.30
 -10   8  -3   17.90    5.20
  -8 -10  -3   27.40    7.50
  -8 -10  -3   26.50    8.80
  -8 -10  -3   26.80    7.10
 -10   8  -3   18.20    5.90
  -8 -10  -3   22.80    6.30
  10  -8  -3   24.00    6.80
 -10   8   3   29.50    6.00
  10  -8   3   26.20    6.60
  -8 -10   3   23.40    6.60
  10  -8   3   25.10    6.60
 -10   8   3   18.20    5.70
  10  -8   3   17.50    6.80
  -8 -10   3   24.90    8.60
  -8 -10   3   20.90    9.00
  -8 -10   3   11.40    6.10
  10  -8   3   20.30    9.90
 -10   8   3   12.40    6.80
   8  10   3   16.00    7.20
  -8 -10   3   27.10    7.60
  10  -8   3   17.80    5.90
  -8 -10   3   12.70    6.00
  10  -9  -3  -13.10    7.90
  10  -9  -3   -1.50    3.60
  -9 -10  -3    2.70    4.70
  10  -9  -3   -0.30    4.00
   9  10  -3    6.10    7.00
  -9 -10  -3    0.70    4.10
  -9 -10  -3   -6.20   11.00
  -9 -10  -3    1.10    5.10
  10  -9  -3   -2.50    4.50
  -9 -10  -3   -3.50    4.40
  -9 -10  -3   -2.30    3.30
 -10   9  -3    1.50    4.00
 -10   9  -3    1.10    5.50
  -9 -10   3    9.70    4.90
  10  -9   3   -2.00    4.40
 -10   9   3    6.90    6.80
  10  -9   3    5.60    4.70
  -9 -10   3    3.90    4.40
  10  -9   3    3.70    4.70
  -9 -10   3    9.10    8.90
  10  -9   3    9.10   13.20
  -9 -10   3    0.10    3.70
   9  10   3    1.50    5.10
  -9 -10   3    3.00    4.20
  -9 -10   3    9.80    6.20
  10  -9   3    5.30    5.90
  10 -10  -3    8.50    4.30
 -10 -10  -3    4.80    3.80
 -10  10  -3   -0.20    4.00
 -10 -10  -3   10.40    3.80
 -10  10  -3    8.20    4.20
  10 -10  -3    8.30    4.70
 -10 -10  -3    3.20    4.10
  10 -10   3    2.50    3.50
  10 -10   3    9.60    5.50
 -10 -10   3    7.20    5.00
 -10 -10   3    6.10    5.20
 -10  10   3   -3.00    4.60
  10  10   3    2.40    4.90
  10  10   3    5.70    3.70
 -10  10   3    2.00    3.10
 -10 -10   3   11.10    3.90
 -11  -9  -3   16.40    6.10
 -11  -9  -3   23.50    5.50
 -11  -9  -3   30.80    5.50
   9 -11  -3   38.60    6.00
 -11  -9  -3   33.10    6.00
  -9  11  -3   18.80    5.50
   9 -11  -3   32.50    5.40
 -11  -9  -3   39.30    5.90
   9 -11   3   38.50    6.00
[truncated: 5,560,504 more chars]
