# Supplementary material for: Bis[1,2-bis­(4-tert-butyl­phen­yl)ethyl­ene-1,2-di­thiol­ato(1−)]nickel(II) pentane 0.25-solvate
Source: Acta Crystallogr E Crystallogr Commun. 2023 Feb 17;79(Pt 3):182–6. doi: 10.1107/S205698902300097X (PMC9993911; doi:10.1107/S205698902300097X)
Supplement: Supplementary file 2 [file e-79-00182-Isup2.hkl]

data_I                                                                          
_shelx_title ' JPD1304_0m_a.res in P4(1)2(1)2'                                  
_shelx_refln_list_code          4                                               
_shelx_F_calc_maximum      346.35                                               
_exptl_crystal_F_000      3348.00                                               
_reflns_d_resolution_high  0.8076                                               
                                                                                
loop_                                                                           
 _space_group_symop_operation_xyz                                               
 'x, y, z'                                                                      
 '-x, -y, z+1/2'                                                                
 '-y+1/2, x+1/2, z+1/4'                                                         
 'y+1/2, -x+1/2, z+3/4'                                                         
 '-x+1/2, y+1/2, -z+1/4'                                                        
 'x+1/2, -y+1/2, -z+3/4'                                                        
 'y, x, -z'                                                                     
 '-y, -x, -z+1/2'                                                               
                                                                                
_cell_length_a    11.7187                                                       
_cell_length_b    11.7187                                                       
_cell_length_c    65.0136                                                       
_cell_angle_alpha  90.000                                                       
_cell_angle_beta   90.000                                                       
_cell_angle_gamma  90.000                                                       
                                                                                
_shelx_F_squared_multiplier     1.000                                           
                                                                                
loop_                                                                           
 _refln_index_h                                                                 
 _refln_index_k                                                                 
 _refln_index_l                                                                 
 _refln_F_squared_calc                                                          
 _refln_F_squared_meas                                                          
 _refln_F_squared_sigma                                                         
 _refln_observed_status                                                         
   1   1   0      14645.49      30536.01       591.28 o                         
   0   2   0      69594.11      70097.47      1742.35 o                         
   1   2   0      12946.83      11308.96       138.81 o                         
   2   2   0          5.06        307.54        19.74 o                         
   1   3   0       2108.66        435.39        14.83 o                         
   2   3   0        851.36       1491.08        31.54 o                         
   3   3   0       2869.26       1758.79        57.97 o                         
   0   4   0       8484.48      15168.25       239.39 o                         
   1   4   0       1337.27       1235.25        30.00 o                         
   2   4   0       3873.84       4018.86        64.24 o                         
   3   4   0      13218.94      13311.21       169.48 o                         
   4   4   0      52851.23      42467.07       792.05 o                         
   1   5   0         33.66         -4.79         9.42 o                         
   2   5   0      40165.68      41183.21       468.36 o                         
   3   5   0       9317.20       8200.04       131.03 o                         
   4   5   0       3127.50       3296.38        65.06 o                         
   5   5   0      24354.52      23200.86       382.55 o                         
   0   6   0      22684.49      24775.51       486.21 o                         
   1   6   0        737.81        547.93        32.72 o                         
   2   6   0        343.02        338.38        22.48 o                         
   3   6   0        519.95        534.11        34.68 o                         
   4   6   0       4407.90       4547.88        78.60 o                         
   5   6   0        374.19        340.87        29.95 o                         
   6   6   0       1513.17       1609.77        61.54 o                         
   1   7   0          5.19         60.39        15.60 o                         
   2   7   0        482.59        463.88        32.45 o                         
   3   7   0       2856.88       2957.08        66.37 o                         
   4   7   0       5037.97       4784.13        85.65 o                         
   5   7   0         77.28        225.53        23.34 o                         
   6   7   0       1175.19       1214.91        45.52 o                         
   7   7   0         64.82         83.41        23.31 o                         
   0   8   0       6226.53       6003.22       130.90 o                         
   1   8   0       1919.81       2087.78        49.64 o                         
   2   8   0        124.78        214.55        25.14 o                         
   3   8   0        793.48       1157.64        43.83 o                         
   4   8   0         31.58         70.10        21.50 o                         
   5   8   0         12.98         13.51        21.49 o                         
   6   8   0        116.66        129.00        16.70 o                         
   7   8   0       1854.12       1774.16        33.07 o                         
   8   8   0       2480.48       2452.79        59.42 o                         
   1   9   0        252.60        280.11        27.63 o                         
   2   9   0         12.91         10.17        21.49 o                         
   3   9   0         37.62         92.03        23.78 o                         
   4   9   0       1490.98       1427.79        33.42 o                         
   5   9   0         16.08         67.08        14.41 o                         
   6   9   0        933.24       1007.92        26.84 o                         
   7   9   0       3163.45       3101.98        42.49 o                         
   8   9   0        598.96        635.28        22.03 o                         
   9   9   0       3999.55       3929.22        71.61 o                         
   0  10   0        408.52        438.79        32.20 o                         
   1  10   0         50.02         89.43        23.16 o                         
   2  10   0         42.37         87.59        16.06 o                         
   3  10   0        314.72        429.83        19.23 o                         
   4  10   0         21.47          6.29        14.07 o                         
   5  10   0       2426.54       2591.05        49.99 o                         
   6  10   0        141.92        204.38        15.38 o                         
   7  10   0        162.18        363.40        20.71 o                         
   8  10   0        621.86        715.74        21.38 o                         
   9  10   0        286.09        273.43        15.28 o                         
  10  10   0        541.91        540.97        32.74 o                         
   1  11   0        674.42        603.82        21.54 o                         
   2  11   0          0.16         77.66        18.95 o                         
   3  11   0        497.99        623.77        21.67 o                         
   4  11   0       1000.98       1082.78        27.08 o                         
   5  11   0        419.71        457.42        19.32 o                         
   6  11   0        593.43        522.67        19.73 o                         
   7  11   0          3.10         41.97        10.99 o                         
   8  11   0        142.66        152.79        15.63 o                         
   9  11   0        228.76        201.43        12.95 o                         
   0  12   0       1268.88       1142.34        40.43 o                         
   1  12   0        229.45        216.12        15.91 o                         
   2  12   0        162.55        191.81        15.66 o                         
   3  12   0        135.46        122.08        14.19 o                         
   4  12   0          6.32         11.89        11.12 o                         
   5  12   0        993.54       1131.43        25.39 o                         
   6  12   0        573.44        583.93        20.01 o                         
   7  12   0       1012.07       1164.63        27.98 o                         
   8  12   0        180.54        222.49        14.19 o                         
   1  13   0       2808.95       2479.89        36.33 o                         
   2  13   0        433.95        401.10        16.41 o                         
   3  13   0         46.83         20.32        10.98 o                         
   4  13   0        583.89        553.59        25.05 o                         
   5  13   0          0.78         22.75         9.57 o                         
   6  13   0       1190.29       1072.17        32.28 o                         
   0  14   0        626.89        623.61        29.35 o                         
   1  14   0        575.39        417.11        17.75 o                         
   2  14   0        418.03        438.16        25.11 o                         
   3  14   0        949.55        928.99        32.31 o                         
   1   1   1      28782.67      13227.58       169.50 o                         
  -1   2   1      37748.93      38583.87       422.18 o                         
   0   2   1       2068.74        418.89        10.98 o                         
   1   2   1      34715.61      35935.65       493.35 o                         
   2   2   1       9690.01      10115.85       121.44 o                         
  -2   3   1      19831.36      18218.72       218.00 o                         
  -1   3   1      24190.08      25008.75       278.13 o                         
   0   3   1      17932.99      19081.88       209.46 o                         
   1   3   1      23485.54      24436.63       286.34 o                         
   2   3   1      19801.74      18144.22       217.85 o                         
   3   3   1      12306.61      10843.71       128.61 o                         
  -3   4   1      12376.93      12542.09       168.50 o                         
  -2   4   1       2482.42       1563.17        35.41 o                         
  -1   4   1       6237.85       6281.64        93.03 o                         
   0   4   1       6427.48       5268.93        69.94 o                         
   1   4   1       6517.94       6499.33        92.65 o                         
   2   4   1       2669.01       1735.17        35.35 o                         
   3   4   1      12481.51      12683.29       165.53 o                         
   4   4   1       3115.63       4593.40        88.24 o                         
  -4   5   1       1987.78       2020.57        48.67 o                         
  -3   5   1       1418.20       1546.95        42.21 o                         
  -2   5   1      22810.17      24780.17       293.04 o                         
  -1   5   1        576.96        849.51        28.74 o                         
   0   5   1       1702.22       1878.49        38.37 o                         
   1   5   1        519.95        828.57        42.96 o                         
   2   5   1      22534.79      24788.08       284.83 o                         
   3   5   1       1150.30       1226.91        37.53 o                         
   4   5   1       1817.70       1846.37        46.74 o                         
   5   5   1       2778.41       2717.96        58.35 o                         
  -5   6   1        693.82        771.15        40.19 o                         
  -4   6   1       5719.80       5137.79        85.52 o                         
  -3   6   1      10055.45       9881.78       132.18 o                         
  -2   6   1        436.74        498.23        24.79 o                         
  -1   6   1       5314.91       5436.08       107.75 o                         
   0   6   1       1183.71       1494.39        55.43 o                         
   1   6   1       5760.93       5970.00        98.77 o                         
   2   6   1        423.10        441.77        24.64 o                         
   3   6   1       9400.73       9297.51       132.64 o                         
   4   6   1       5707.89       5234.64        83.32 o                         
   5   6   1        675.83        852.65        45.01 o                         
   6   6   1       1122.84       1126.39        39.48 o                         
  -6   7   1       5147.34       4852.98        87.61 o                         
  -5   7   1       1661.58       1444.62        41.34 o                         
  -4   7   1        470.84        515.56        32.62 o                         
  -3   7   1       4304.24       4997.15        91.03 o                         
  -2   7   1       1762.95       1452.13        47.27 o                         
  -1   7   1        499.16        644.65        29.74 o                         
   0   7   1       5342.51       5178.06        80.91 o                         
   1   7   1        409.68        475.35        26.00 o                         
   2   7   1       1788.65       1496.95        46.28 o                         
   3   7   1       4140.99       4892.93        90.63 o                         
   4   7   1        482.84        565.18        33.35 o                         
   5   7   1       1560.19       1325.43        42.16 o                         
   6   7   1       5515.16       5229.31        84.38 o                         
   7   7   1       2838.07       3007.57        44.26 o                         
  -7   8   1        464.37        522.52        20.44 o                         
  -6   8   1        761.68        871.82        27.24 o                         
  -5   8   1        620.48        758.09        37.43 o                         
  -4   8   1        480.85        520.40        30.66 o                         
  -3   8   1       2541.97       2261.13        57.58 o                         
  -2   8   1       3451.73       3521.97        73.71 o                         
  -1   8   1        488.05        555.35        30.13 o                         
   0   8   1          1.69         68.42        19.48 o                         
   1   8   1        509.20        533.24        29.89 o                         
   2   8   1       3376.47       3573.81        77.47 o                         
   3   8   1       2519.82       2350.31        59.45 o                         
   4   8   1        522.55        521.81        32.57 o                         
   5   8   1        618.35        704.53        35.93 o                         
   6   8   1        616.08        732.97        24.51 o                         
   7   8   1        400.93        431.23        19.56 o                         
   8   8   1       3036.89       3051.00        45.71 o                         
  -8   9   1       1225.01       1398.84        29.24 o                         
  -7   9   1       2185.39       2158.23        35.14 o                         
  -6   9   1        906.73        945.38        25.70 o                         
  -5   9   1        881.79        844.23        23.41 o                         
  -4   9   1        450.59        635.30        23.21 o                         
  -3   9   1       2971.27       2965.18        65.59 o                         
  -2   9   1        116.07        147.42        25.30 o                         
  -1   9   1        177.11        162.56        24.17 o                         
   0   9   1         11.04        -19.76        19.76 o                         
   1   9   1        232.31        291.21        27.49 o                         
   2   9   1        106.46        175.34        25.04 o                         
   3   9   1       2974.87       3010.74        65.83 o                         
   4   9   1        424.55        585.67        23.49 o                         
   5   9   1        896.04        940.36        24.96 o                         
   6   9   1        933.34        934.76        25.75 o                         
   7   9   1       2154.32       2114.00        35.57 o                         
   8   9   1       1225.92       1400.97        30.27 o                         
   9   9   1          4.26         89.29        12.71 o                         
  -9  10   1        165.41        147.93        13.23 o                         
  -8  10   1        370.90        292.27        15.14 o                         
  -7  10   1       5207.44       5324.56        62.74 o                         
  -6  10   1        503.05        564.21        19.86 o                         
  -5  10   1       2114.42       1921.31        44.52 o                         
  -4  10   1        218.62        209.57        16.76 o                         
  -3  10   1        218.46        274.95        17.04 o                         
  -2  10   1        193.06        192.89        18.00 o                         
  -1  10   1       2329.93       2293.49        54.21 o                         
   0  10   1        653.63        995.84        37.07 o                         
   1  10   1       2412.74       2377.08        53.46 o                         
   2  10   1        264.21        275.19        19.21 o                         
   3  10   1        216.98        224.91        16.51 o                         
   4  10   1        207.71        200.79        16.48 o                         
   5  10   1       2120.84       1838.14        43.83 o                         
   6  10   1        438.05        497.00        18.88 o                         
   7  10   1       5304.16       5434.80        66.45 o                         
   8  10   1        419.63        364.24        16.36 o                         
   9  10   1        179.16        161.88        13.47 o                         
  10  10   1         83.40         66.08        14.36 o                         
  -9  11   1        158.28        168.43        12.83 o                         
  -8  11   1       1617.45       1612.32        58.50 o                         
  -7  11   1       1177.95       1056.52        24.21 o                         
  -6  11   1       1531.99       1589.52        31.64 o                         
  -5  11   1        328.05        336.85        17.12 o                         
  -4  11   1        336.23        391.41        18.12 o                         
  -3  11   1       1631.53       1373.52        30.83 o                         
  -2  11   1       3444.55       3176.66        56.34 o                         
  -1  11   1        406.81        454.58        19.56 o                         
   0  11   1        168.22        208.21        16.31 o                         
   1  11   1        307.30        341.37        18.27 o                         
   2  11   1       3348.55       3109.11        55.55 o                         
   3  11   1       1677.44       1411.09        31.05 o                         
   4  11   1        328.34        390.78        18.39 o                         
   5  11   1        304.95        294.06        17.37 o                         
   6  11   1       1403.81       1447.02        30.46 o                         
   7  11   1       1122.33       1011.20        24.07 o                         
   8  11   1       1594.84       1561.59        41.47 o                         
   9  11   1        172.03        189.92        13.69 o                         
  -8  12   1       1462.34       1520.68        33.62 o                         
  -7  12   1       1060.21       1061.42        25.80 o                         
  -6  12   1        786.58        799.07        22.19 o                         
  -5  12   1        224.86        240.26        13.87 o                         
  -4  12   1         81.42         72.92        11.67 o                         
  -3  12   1         28.06         10.19        12.69 o                         
  -2  12   1       1072.07       1060.63        27.66 o                         
  -1  12   1        699.99        802.27        24.64 o                         
   0  12   1         43.04         30.62        13.38 o                         
   1  12   1        667.66        767.44        24.56 o                         
   2  12   1       1078.32       1030.33        27.50 o                         
   3  12   1         24.00         19.39        12.68 o                         
   4  12   1         81.78         66.22        12.09 o                         
   5  12   1        226.43        256.48        14.26 o                         
   6  12   1        784.69        800.79        23.11 o                         
   7  12   1        986.30       1025.31        24.80 o                         
   8  12   1       1456.10       1513.00        40.52 o                         
  -6  13   1        160.50        166.66        13.41 o                         
  -5  13   1         37.55         72.78        10.35 o                         
  -4  13   1        268.58        269.75        15.37 o                         
  -3  13   1         46.72         32.60        10.96 o                         
  -2  13   1         71.03         70.19        11.56 o                         
  -1  13   1        411.31        416.50        16.59 o                         
   0  13   1        626.62        572.14        19.61 o                         
   1  13   1        414.57        447.66        17.00 o                         
   2  13   1         51.64         74.69        11.40 o                         
   3  13   1         30.97         26.27        10.91 o                         
   4  13   1        278.61        269.37        15.24 o                         
   5  13   1         43.70         91.07        10.47 o                         
   6  13   1        201.20        231.88        15.75 o                         
  -3  14   1         92.62        115.78        11.41 o                         
  -2  14   1        512.06        516.54        23.58 o                         
  -1  14   1         96.63        104.77        11.38 o                         
   0  14   1          0.16         16.39        10.46 o                         
   1  14   1         98.09         90.79        11.05 o                         
   2  14   1        523.85        524.04        22.65 o                         
   3  14   1         96.56        113.34        11.96 o                         
   0   1   2       2534.31       4372.23        60.13 o                         
   1   1   2         67.23        124.08         7.58 o                         
  -1   2   2     118772.12     123093.26      5368.52 o                         
   0   2   2       8594.52       9599.26       129.11 o                         
   1   2   2     119957.14     127593.59      3836.55 o                         
   2   2   2         34.05        161.44        10.07 o                         
  -2   3   2       8071.96       7814.64        98.68 o                         
  -1   3   2       5689.13       6544.02        80.47 o                         
   0   3   2      24539.39      28850.66       301.78 o                         
   1   3   2       5779.96       7020.09       100.58 o                         
   2   3   2       7929.46       7606.53       101.64 o                         
   3   3   2         74.79        137.12        12.85 o                         
  -3   4   2      11579.71      12212.75       183.30 o                         
  -2   4   2       2745.60       3106.37        53.86 o                         
  -1   4   2       6366.07       6952.56        93.41 o                         
   0   4   2      55465.82      57605.23       595.56 o                         
   1   4   2       6246.82       7061.92       100.34 o                         
   2   4   2       2441.05       2708.02        50.01 o                         
   3   4   2      12239.91      12547.40       163.23 o                         
   4   4   2      14639.08      11862.59       174.97 o                         
  -4   5   2      18902.05      18305.96       234.87 o                         
  -3   5   2       1363.43       1208.70        38.80 o                         
  -2   5   2      24012.46      27287.58       318.57 o                         
  -1   5   2      34037.63      34065.47       371.57 o                         
   0   5   2        135.02         15.62        12.08 o                         
   1   5   2      33170.47      32755.16       382.02 o                         
   2   5   2      24037.13      27314.01       310.70 o                         
   3   5   2       1489.10       1381.44        49.00 o                         
   4   5   2      19376.13      18826.31       233.92 o                         
   5   5   2       4863.08       4172.12        75.84 o                         
  -5   6   2        568.16        772.65        40.91 o                         
  -4   6   2       6426.38       6886.85       103.39 o                         
  -3   6   2       1881.61       1890.18        45.79 o                         
  -2   6   2       2870.52       2683.40        49.53 o                         
  -1   6   2       3896.37       4044.12        82.69 o                         
   0   6   2       2953.91       3362.94        79.01 o                         
   1   6   2       3900.81       4072.37        75.30 o                         
   2   6   2       2848.54       2652.62        51.96 o                         
   3   6   2       2153.66       2161.43        49.46 o                         
   4   6   2       6175.94       6552.70       101.79 o                         
   5   6   2        633.48        795.78        41.78 o                         
   6   6   2         65.99         98.75        20.23 o                         
  -6   7   2        221.20        289.67        28.11 o                         
  -5   7   2         13.35         87.15        19.95 o                         
  -4   7   2       1827.52       1626.37        48.97 o                         
  -3   7   2       5678.96       5967.15       103.21 o                         
  -2   7   2       2022.67       1824.07        53.70 o                         
  -1   7   2        569.48        646.58        30.02 o                         
   0   7   2       3321.34       2732.62        53.15 o                         
   1   7   2        538.77        637.19        29.30 o                         
   2   7   2       2150.82       1977.06        52.59 o                         
   3   7   2       5795.38       6102.42       104.19 o                         
   4   7   2       1891.13       1788.56        47.69 o                         
   5   7   2         21.60         42.07        19.33 o                         
   6   7   2        226.37        312.55        27.30 o                         
   7   7   2          8.40         40.54        15.71 o                         
  -7   8   2       2124.06       2228.75        36.37 o                         
  -6   8   2        909.58        957.89        27.87 o                         
  -5   8   2       1549.63       1613.28        46.71 o                         
  -4   8   2       1449.46       1457.30        42.83 o                         
  -3   8   2       2447.49       2206.17        56.35 o                         
  -2   8   2       1968.45       1785.71        49.00 o                         
  -1   8   2       2277.34       2439.55        53.84 o                         
   0   8   2       7560.17       8015.08       111.35 o                         
   1   8   2       2296.00       2451.84        54.81 o                         
   2   8   2       1911.54       1669.92        51.93 o                         
   3   8   2       2181.53       2035.19        57.21 o                         
   4   8   2       1570.53       1606.83        48.49 o                         
   5   8   2       1595.51       1569.37        48.94 o                         
   6   8   2        910.74        959.78        28.34 o                         
   7   8   2       2251.44       2363.24        41.83 o                         
   8   8   2        242.92        294.05        18.19 o                         
  -8   9   2       1967.99       2067.24        34.96 o                         
  -7   9   2       2032.84       2102.32        34.87 o                         
  -6   9   2        859.81        879.69        24.52 o                         
  -5   9   2       4522.39       4730.02        50.41 o                         
  -4   9   2        318.93        378.68        19.45 o                         
  -3   9   2       1335.99       1575.02        55.15 o                         
  -2   9   2        344.68        350.95        33.00 o                         
  -1   9   2        270.96        236.20        27.09 o                         
   0   9   2        519.70        317.36        27.25 o                         
   1   9   2        513.01        464.77        31.61 o                         
   2   9   2        339.03        439.45        30.73 o                         
   3   9   2       1421.30       1645.61        49.99 o                         
   4   9   2        251.11        323.38        20.04 o                         
   5   9   2       4186.47       4435.10        50.71 o                         
   6   9   2        716.63        748.08        23.16 o                         
   7   9   2       2066.26       2180.17        36.01 o                         
   8   9   2       1922.03       2010.45        35.88 o                         
   9   9   2       1180.52       1100.95        26.48 o                         
  -9  10   2        149.22        140.74        13.13 o                         
  -8  10   2        344.16        302.10        15.22 o                         
  -7  10   2         96.30        265.56        16.54 o                         
  -6  10   2       5735.06       5469.57        58.32 o                         
  -5  10   2        915.87       1037.72        36.30 o                         
  -4  10   2       1847.01       1847.04        33.19 o                         
  -3  10   2       3151.52       2865.12        42.52 o                         
  -2  10   2        631.52        704.38        24.46 o                         
  -1  10   2       2177.35       2020.87        50.90 o                         
   0  10   2      16363.39      15626.28       183.11 o                         
   1  10   2       2213.83       2016.69        48.34 o                         
   2  10   2        782.21        839.86        26.36 o                         
   3  10   2       3024.32       2760.88        39.22 o                         
   4  10   2       1842.96       1884.26        33.21 o                         
   5  10   2        952.01       1093.27        39.50 o                         
   6  10   2       5838.62       5455.44        57.95 o                         
   7  10   2         85.86        267.65        16.79 o                         
   8  10   2        357.89        298.08        15.07 o                         
   9  10   2        148.13        140.30        12.92 o                         
  10  10   2        143.14        132.40        14.04 o                         
  -9  11   2        433.55        450.04        22.70 o                         
  -8  11   2        321.35        483.72        28.92 o                         
  -7  11   2        306.01        316.45        15.04 o                         
  -6  11   2        507.70        572.17        20.24 o                         
  -5  11   2       1027.80       1027.73        26.10 o                         
  -4  11   2        651.42        737.78        22.90 o                         
  -3  11   2        330.89        414.92        19.14 o                         
  -2  11   2        211.41        259.05        24.08 o                         
  -1  11   2         32.91         26.25        14.46 o                         
   0  11   2        397.84        455.19        19.29 o                         
   1  11   2         40.43         55.51        14.71 o                         
   2  11   2        197.27        234.77        22.60 o                         
   3  11   2        351.26        423.11        18.70 o                         
   4  11   2        624.16        653.01        21.70 o                         
   5  11   2       1066.52       1044.37        26.92 o                         
   6  11   2        532.21        590.25        20.55 o                         
   7  11   2        305.97        323.42        15.20 o                         
   8  11   2        322.13        438.03        20.15 o                         
   9  11   2        412.31        423.61        20.27 o                         
  -8  12   2       1667.96       1568.11        53.96 o                         
  -7  12   2        198.41        256.04        13.83 o                         
  -6  12   2        209.07        212.26        13.73 o                         
  -5  12   2        373.26        373.07        15.97 o                         
  -4  12   2        125.65         93.57        12.41 o                         
  -3  12   2         60.63         79.01        13.76 o                         
  -2  12   2        317.18        367.28        18.14 o                         
  -1  12   2        897.92        869.08        25.03 o                         
   0  12   2        926.97        941.73        25.42 o                         
   1  12   2        959.85        944.48        26.75 o                         
   2  12   2        294.96        326.10        17.52 o                         
   3  12   2         61.36         71.03        13.64 o                         
   4  12   2        123.51         97.32        12.31 o                         
   5  12   2        361.76        352.32        15.46 o                         
   6  12   2        219.14        209.82        13.69 o                         
   7  12   2        195.98        244.33        13.92 o                         
   8  12   2       1640.74       1580.05        31.60 o                         
  -6  13   2        523.45        470.89        17.46 o                         
  -5  13   2       2015.56       2190.80        36.18 o                         
  -4  13   2        268.97        285.96        15.48 o                         
  -3  13   2        445.64        392.23        16.80 o                         
  -2  13   2         17.22         29.01        10.94 o                         
  -1  13   2        357.13        332.74        16.04 o                         
   0  13   2        615.88        627.08        20.96 o                         
   1  13   2        372.53        373.03        15.94 o                         
   2  13   2         16.06         24.04        10.68 o                         
   3  13   2        458.91        446.89        17.23 o                         
   4  13   2        288.39        301.61        15.76 o                         
   5  13   2       1970.10       2129.02        32.40 o                         
   6  13   2        481.24        485.69        22.15 o                         
  -3  14   2       1181.06       1271.98        41.19 o                         
  -2  14   2        194.28        174.65        15.25 o                         
  -1  14   2        236.65        201.55        13.23 o                         
   0  14   2        154.48        194.62        13.26 o                         
   1  14   2        244.00        222.90        14.24 o                         
   2  14   2        169.99        169.76        14.36 o                         
   3  14   2       1153.17       1185.92        34.80 o                         
   0   1   3      16514.50       6298.13        88.28 o                         
  -1   2   3      57743.53      57083.94       669.86 o                         
   1   2   3      59431.18      58915.16       726.29 o                         
   2   2   3      36969.25      36641.88       416.55 o                         
  -2   3   3      12894.63      15517.57       184.37 o                         
  -1   3   3      10273.27       9514.42       119.36 o                         
   0   3   3       1759.23       1148.92        21.02 o                         
   1   3   3      11223.76      10608.88       141.82 o                         
   2   3   3      12976.14      16047.27       205.89 o                         
   3   3   3        525.81        270.83        16.35 o                         
  -3   4   3      14071.16      13614.47       186.46 o                         
  -2   4   3       2765.25       1772.10        37.23 o                         
  -1   4   3       6089.84       6180.17        82.64 o                         
   0   4   3      12102.04      10470.84       126.03 o                         
   1   4   3       6399.62       6467.64        86.50 o                         
   2   4   3       2971.53       1888.93        36.86 o                         
   3   4   3      13457.15      13069.20       167.80 o                         
   4   4   3        846.87        659.76        31.40 o                         
  -4   5   3       1363.05       1480.10        41.87 o                         
  -3   5   3      10017.62      10038.08       147.36 o                         
  -2   5   3       8027.96       9328.03       128.55 o                         
  -1   5   3       6220.82       5400.94        77.66 o                         
   0   5   3       1469.94       1218.42        29.06 o                         
   1   5   3       6734.15       5850.72        86.92 o                         
   2   5   3       8591.27      10013.84       127.43 o                         
   3   5   3       9901.21       9879.21       146.18 o                         
   4   5   3       1347.43       1500.52        42.53 o                         
   5   5   3         96.46         91.58        17.84 o                         
  -5   6   3         26.96         43.39        21.11 o                         
  -4   6   3       7815.71       8577.04       123.06 o                         
  -3   6   3       1369.39       1403.21        41.12 o                         
  -2   6   3      17748.75      17277.98       194.30 o                         
  -1   6   3       1791.98       2055.52        55.67 o                         
   0   6   3         13.97         59.99        16.49 o                         
   1   6   3       1608.78       1786.97        49.30 o                         
   2   6   3      17368.90      16934.57       200.57 o                         
   3   6   3       1574.31       1733.35        46.26 o                         
   4   6   3       7812.56       8394.44       127.77 o                         
   5   6   3         49.87        124.38        24.39 o                         
   6   6   3        462.14        560.72        30.83 o                         
  -6   7   3       3310.26       3321.80        74.25 o                         
  -5   7   3        119.79        163.16        22.58 o                         
  -4   7   3        219.26        203.37        24.40 o                         
  -3   7   3      11424.44      11771.21       170.62 o                         
  -2   7   3        930.56       1087.94        41.02 o                         
  -1   7   3       3969.82       4143.85        68.78 o                         
   0   7   3       1680.34       1358.94        36.95 o                         
   1   7   3       4103.48       4282.81        69.39 o                         
   2   7   3       1031.94       1328.41        43.42 o                         
   3   7   3      11317.43      11989.60       171.32 o                         
   4   7   3        246.33        248.28        23.89 o                         
   5   7   3         92.15        137.11        21.77 o                         
   6   7   3       3069.27       2959.63        63.99 o                         
   7   7   3        146.81        121.71        16.02 o                         
  -7   8   3       6115.42       5945.93        64.75 o                         
  -6   8   3        409.60        452.52        23.68 o                         
  -5   8   3         26.67         76.21        22.28 o                         
  -4   8   3        966.06        967.69        38.46 o                         
  -3   8   3       3535.89       3733.07        74.63 o                         
  -2   8   3       2390.55       2477.28        55.88 o                         
  -1   8   3       1415.68       1385.80        41.63 o                         
   0   8   3        314.39        320.33        25.22 o                         
   1   8   3       1731.39       1664.08        44.57 o                         
   2   8   3       2002.20       2118.10        59.52 o                         
   3   8   3       3843.78       4011.56        80.50 o                         
   4   8   3        813.81        875.88        36.56 o                         
   5   8   3         30.93         49.90        22.55 o                         
   6   8   3        383.47        418.21        21.56 o                         
   7   8   3       6364.54       6165.90        66.91 o                         
   8   8   3         49.80         88.79        15.17 o                         
  -8   9   3       2710.25       2672.85        39.43 o                         
  -7   9   3       1410.70       1486.09        30.00 o                         
  -6   9   3       1393.41       1376.88        29.80 o                         
  -5   9   3       1276.46       1424.80        28.30 o                         
  -4   9   3        415.34        546.84        22.09 o                         
  -3   9   3       4382.66       4332.63        83.02 o                         
  -2   9   3       2376.96       2266.04        57.20 o                         
  -1   9   3        776.32        768.72        37.43 o                         
   0   9   3        449.58        577.35        33.10 o                         
   1   9   3        883.02        907.56        39.67 o                         
   2   9   3       2425.41       2479.53        58.44 o                         
   3   9   3       4438.12       4447.90        79.34 o                         
   4   9   3        420.60        569.54        23.30 o                         
   5   9   3       1425.87       1580.64        30.14 o                         
   6   9   3       1536.28       1495.62        30.79 o                         
   7   9   3       1367.32       1515.28        31.73 o                         
   8   9   3       2640.32       2638.73        41.79 o                         
   9   9   3          0.57         55.78        11.94 o                         
  -9  10   3         33.20         22.99        11.38 o                         
  -8  10   3        283.30        300.77        15.56 o                         
  -7  10   3       3050.46       3081.99        46.18 o                         
  -6  10   3       1553.09       1535.79        29.73 o                         
  -5  10   3       1328.31       1358.70        43.39 o                         
  -4  10   3        452.12        465.46        20.35 o                         
  -3  10   3       2248.32       2444.77        37.31 o                         
  -2  10   3        506.18        519.19        22.01 o                         
  -1  10   3       1622.40       1731.59        48.60 o                         
   0  10   3       1960.10       1936.07        56.16 o                         
   1  10   3       1451.79       1581.38        44.03 o                         
   2  10   3        352.88        375.11        19.83 o                         
   3  10   3       2335.73       2544.94        36.86 o                         
   4  10   3        536.07        553.43        21.20 o                         
   5  10   3       1342.04       1271.03        43.58 o                         
   6  10   3       1501.52       1572.70        30.41 o                         
   7  10   3       3047.01       3167.79        47.02 o                         
   8  10   3        248.16        287.33        15.11 o                         
   9  10   3         28.58         33.92        11.64 o                         
  10  10   3         64.56         68.12        13.23 o                         
  -9  11   3        422.04        453.48        19.03 o                         
  -8  11   3       1931.90       1888.54        52.14 o                         
  -7  11   3        465.91        511.85        21.72 o                         
  -6  11   3        933.51        991.10        25.58 o                         
  -5  11   3        126.10        178.67        14.82 o                         
  -4  11   3       2117.04       2084.48        34.51 o                         
  -3  11   3       2765.45       2641.28        40.57 o                         
  -2  11   3        604.96        660.14        33.47 o                         
  -1  11   3        105.78        109.51        15.30 o                         
   0  11   3        367.30        400.70        18.92 o                         
   1  11   3        110.07        110.63        16.07 o                         
   2  11   3        604.32        702.45        33.51 o                         
   3  11   3       2785.17       2651.19        39.93 o                         
   4  11   3       1989.47       1975.64        34.69 o                         
   5  11   3        163.51        239.84        15.54 o                         
   6  11   3       1018.13       1070.65        25.46 o                         
   7  11   3        464.85        463.44        17.28 o                         
   8  11   3       2118.37       2065.17        38.31 o                         
   9  11   3        353.91        354.52        18.57 o                         
  -8  12   3       1174.43       1218.38        27.51 o                         
  -7  12   3       1203.90       1187.44        26.55 o                         
  -6  12   3         37.77         65.93        11.30 o                         
  -5  12   3        101.59        119.58        11.99 o                         
  -4  12   3         43.07         72.77        11.88 o                         
  -3  12   3        577.67        552.22        20.78 o                         
  -2  12   3        581.15        602.97        22.48 o                         
  -1  12   3        471.81        418.30        18.78 o                         
   0  12   3         48.96         68.29        13.55 o                         
   1  12   3        494.22        421.32        18.43 o                         
   2  12   3        605.06        598.65        23.52 o                         
   3  12   3        547.53        498.48        20.69 o                         
   4  12   3         39.77         59.23        11.75 o                         
   5  12   3         91.37        102.22        12.02 o                         
   6  12   3         40.04         57.40        11.17 o                         
   7  12   3       1124.30       1145.65        26.74 o                         
   8  12   3       1207.97       1221.04        35.73 o                         
  -6  13   3        137.83        110.81        10.75 o                         
  -5  13   3          0.53         43.19        10.13 o                         
  -4  13   3        588.67        598.92        20.58 o                         
  -3  13   3         40.67         41.07        11.46 o                         
  -2  13   3         58.88         66.49        11.65 o                         
  -1  13   3        347.59        362.40        15.81 o                         
   0  13   3        514.46        478.05        18.21 o                         
   1  13   3        321.78        318.02        14.72 o                         
   2  13   3         58.72         46.64        11.06 o                         
   3  13   3         40.13         29.28        11.11 o                         
   4  13   3        613.25        596.22        20.41 o                         
   5  13   3          0.81         41.83        10.17 o                         
   6  13   3        122.19         96.87        12.83 o                         
  -3  14   3        326.44        340.61        15.98 o                         
  -2  14   3        120.90        105.81        13.44 o                         
  -1  14   3        160.00        178.07        12.65 o                         
   0  14   3        736.51        646.27        20.86 o                         
   1  14   3        166.39        175.45        13.11 o                         
   2  14   3        148.12        130.58        13.27 o                         
   3  14   3        352.29        371.78        17.19 o                         
   1   1   4        356.75        699.61        16.09 o                         
  -1   2   4      95199.55      96549.24      1562.26 o                         
   0   2   4        781.86        626.83        16.72 o                         
   1   2   4      94697.78      94877.22      2067.65 o                         
   2   2   4        307.19        109.13         7.84 o                         
  -2   3   4       2603.72       2198.92        37.55 o                         
  -1   3   4      42330.26      52047.61       562.30 o                         
   0   3   4       4002.95       4188.75        56.40 o                         
   1   3   4      40856.16      50318.84       649.82 o                         
   2   3   4       2743.91       2300.20        44.85 o                         
   3   3   4      19080.04      22359.94       268.30 o                         
  -3   4   4      19286.55      20977.04       258.08 o                         
  -2   4   4       4241.40       3979.55        61.08 o                         
  -1   4   4       1929.64       2122.79        37.51 o                         
   1   4   4       2100.62       2293.72        42.43 o                         
   2   4   4       4046.07       3892.63        60.93 o                         
   3   4   4      19423.98      20985.35       266.38 o                         
   4   4   4      16083.77      20660.86       269.60 o                         
  -4   5   4      17681.72      18883.13       242.41 o                         
  -3   5   4      10521.78      11717.65       156.25 o                         
  -2   5   4      25444.56      28574.84       353.76 o                         
  -1   5   4       6994.34       7059.10        92.88 o                         
   0   5   4      13649.14      14471.65       179.43 o                         
   1   5   4       6970.08       6938.54        95.54 o                         
   2   5   4      26832.06      30360.58       334.14 o                         
   3   5   4       9364.69      10648.65       164.21 o                         
   4   5   4      18786.57      20142.48       252.58 o                         
   5   5   4       5653.36       6054.07        98.37 o                         
  -5   6   4        895.22        822.13        39.39 o                         
  -4   6   4        580.57        481.41        31.95 o                         
  -3   6   4       5429.36       5298.31        89.69 o                         
  -2   6   4        725.98        785.81        28.40 o                         
  -1   6   4       1053.49       1337.63        42.29 o                         
   0   6   4       2104.83       1935.86        59.19 o                         
   1   6   4        696.48        829.32        35.50 o                         
   2   6   4        739.39        780.22        30.67 o                         
   3   6   4       5469.42       5384.85        87.86 o                         
   4   6   4        653.53        560.15        33.28 o                         
   5   6   4        829.37        767.05        38.61 o                         
   6   6   4         26.33         81.22        21.01 o                         
  -6   7   4       3136.67       3027.66        64.93 o                         
  -5   7   4        407.72        370.87        27.90 o                         
  -4   7   4       6130.88       6093.56       100.00 o                         
  -3   7   4        793.03        947.13        39.08 o                         
  -2   7   4       1959.94       2265.38        55.19 o                         
  -1   7   4       3464.96       3124.39        57.51 o                         
   0   7   4       1192.70       1282.57        37.79 o                         
   1   7   4       3571.67       3175.24        59.61 o                         
   2   7   4       1972.78       2270.39        55.38 o                         
   3   7   4        812.74        994.70        40.39 o                         
   4   7   4       6351.64       6270.29        95.34 o                         
   5   7   4        435.53        391.88        26.57 o                         
   6   7   4       3025.24       2936.21        63.25 o                         
   7   7   4        130.39        108.02        15.66 o                         
  -7   8   4       1042.93       1175.81        29.24 o                         
  -6   8   4        383.24        459.83        25.40 o                         
  -5   8   4        570.90        572.87        32.77 o                         
  -4   8   4        163.58        157.01        23.67 o                         
  -3   8   4       3227.67       3004.59        64.07 o                         
  -2   8   4       1124.33       1153.03        42.06 o                         
  -1   8   4       4578.98       4314.31        72.98 o                         
   0   8   4         36.27         18.08        16.98 o                         
   1   8   4       4188.18       3939.38        72.76 o                         
   2   8   4       1329.93       1422.73        48.04 o                         
   3   8   4       3088.07       2949.69        66.57 o                         
   4   8   4        122.64        171.56        22.34 o                         
   5   8   4        586.02        674.44        36.14 o                         
   6   8   4        336.12        427.51        23.44 o                         
   7   8   4       1053.57       1224.10        30.24 o                         
   8   8   4       2159.43       2397.17        39.57 o                         
  -8   9   4       2065.03       2126.52        35.81 o                         
  -7   9   4       2942.42       2851.09        40.72 o                         
  -6   9   4        651.87        674.41        22.46 o                         
  -5   9   4       3510.10       3338.47        41.56 o                         
  -4   9   4       1992.63       1870.01        36.65 o                         
  -3   9   4       2554.65       2622.28        63.47 o                         
  -2   9   4       3151.12       2930.63        64.90 o                         
  -1   9   4       2316.17       2387.25        56.75 o                         
   0   9   4       1406.22       1360.92        44.71 o                         
   1   9   4       2499.08       2646.05        62.56 o                         
   2   9   4       3150.31       2947.23        64.71 o                         
   3   9   4       2580.57       2770.30        60.99 o                         
   4   9   4       2185.35       2122.73        36.61 o                         
   5   9   4       3650.04       3480.25        44.37 o                         
   6   9   4        638.78        683.62        22.42 o                         
   7   9   4       2922.56       2916.32        42.74 o                         
   8   9   4       2140.51       2128.33        36.88 o                         
   9   9   4       1045.17       1081.75        25.81 o                         
  -9  10   4        146.81        147.15        13.73 o                         
  -8  10   4        488.30        455.93        17.92 o                         
  -7  10   4       1990.46       1903.03        36.38 o                         
  -6  10   4        368.69        471.50        18.26 o                         
  -5  10   4        488.03        443.20        30.34 o                         
  -4  10   4        270.17        258.58        17.62 o                         
  -3  10   4       1330.63       1584.38        31.53 o                         
  -2  10   4        616.71        650.09        22.86 o                         
  -1  10   4        698.31        855.26        34.82 o                         
   0  10   4        682.60        793.10        31.07 o                         
   1  10   4        546.91        668.56        30.92 o                         
   2  10   4        542.25        535.04        21.68 o                         
   3  10   4       1288.57       1574.62        30.94 o                         
   4  10   4        225.92        222.34        17.12 o                         
   5  10   4        396.31        340.94        28.87 o                         
   6  10   4        342.43        420.32        18.25 o                         
   7  10   4       1923.54       1871.70        35.70 o                         
   8  10   4        555.96        535.50        18.92 o                         
   9  10   4        143.86        137.40        13.96 o                         
  10  10   4         24.82         23.75        12.18 o                         
  -9  11   4        122.22        137.16        11.67 o                         
  -8  11   4       1046.08       1127.82        43.40 o                         
  -7  11   4        489.68        510.96        19.13 o                         
  -6  11   4         74.50        138.71        13.80 o                         
  -5  11   4        672.85        742.83        23.37 o                         
  -4  11   4         80.11         87.51        14.28 o                         
  -3  11   4       2626.03       2570.76        39.51 o                         
  -2  11   4       1810.10       1871.67        50.55 o                         
  -1  11   4        448.64        480.58        20.49 o                         
   0  11   4        233.13        171.36        16.07 o                         
   1  11   4        413.65        463.82        20.72 o                         
   2  11   4       1801.57       1878.07        52.97 o                         
   3  11   4       2628.48       2521.05        38.52 o                         
   4  11   4         59.85         70.54        14.28 o                         
   5  11   4        764.71        821.51        23.91 o                         
   6  11   4         90.71        119.89        13.16 o                         
   7  11   4        502.16        554.32        21.39 o                         
   8  11   4        963.00       1009.28        25.71 o                         
   9  11   4        120.10        129.62        12.84 o                         
  -8  12   4       1744.10       1837.69        39.32 o                         
  -7  12   4        194.17        203.05        12.90 o                         
  -6  12   4       1352.68       1324.17        27.59 o                         
  -5  12   4       1146.38       1179.49        25.53 o                         
  -4  12   4        868.03        846.37        22.18 o                         
  -3  12   4        198.92        235.54        16.28 o                         
  -2  12   4        462.63        434.73        19.30 o                         
  -1  12   4          8.58         17.93        12.91 o                         
   0  12   4        145.70        172.71        14.87 o                         
   1  12   4          5.98         25.89        12.98 o                         
   2  12   4        505.19        474.61        19.62 o                         
   3  12   4        238.10        274.96        16.96 o                         
   4  12   4        946.60        911.94        23.15 o                         
   5  12   4       1066.61       1103.96        24.83 o                         
   6  12   4       1322.42       1289.67        26.76 o                         
   7  12   4        176.51        157.77        11.93 o                         
   8  12   4       1733.82       1781.62        38.90 o                         
  -6  13   4        594.00        606.02        19.45 o                         
  -5  13   4        481.08        464.37        17.15 o                         
  -4  13   4         59.90         62.56        12.03 o                         
  -3  13   4         19.78         13.12        10.48 o                         
  -2  13   4        864.06        874.82        26.06 o                         
  -1  13   4        950.16        932.29        23.47 o                         
   0  13   4        541.23        569.52        19.80 o                         
   1  13   4        980.20       1004.14        23.80 o                         
   2  13   4        844.52        820.32        23.11 o                         
   3  13   4         23.84         31.68        11.79 o                         
   4  13   4         60.94         57.92        11.77 o                         
   5  13   4        478.72        507.62        19.17 o                         
   6  13   4        645.26        736.26        27.65 o                         
  -3  14   4        253.31        222.81        13.32 o                         
  -2  14   4        286.35        236.88        15.95 o                         
  -1  14   4       1473.43       1375.65        27.58 o                         
   0  14   4        474.47        452.81        19.02 o                         
   1  14   4       1397.62       1356.90        30.85 o                         
   2  14   4        302.17        273.89        16.40 o                         
   3  14   4        240.08        216.12        14.05 o                         
   0   1   5      22563.52      15817.45       211.30 o                         
  -1   2   5      77806.84      78407.26       977.90 o                         
   0   2   5      20371.24      16077.61       201.44 o                         
   1   2   5      77981.46      78270.29      1070.54 o                         
   2   2   5      27353.80      26366.54       327.88 o                         
  -2   3   5      11572.52      11744.65       140.81 o                         
  -1   3   5      39707.11      43120.61       466.76 o                         
   0   3   5        169.71        206.34        11.46 o                         
   1   3   5      38710.39      41132.94       538.60 o                         
   2   3   5      12247.54      12565.04       159.34 o                         
   3   3   5      26225.05      28241.45       344.70 o                         
  -3   4   5       1679.00       1525.57        35.32 o                         
  -2   4   5       2015.61       2420.61        45.82 o                         
  -1   4   5        263.24        459.43        17.26 o                         
   0   4   5        349.65        289.92        14.34 o                         
   1   4   5        123.18        226.67        17.07 o                         
   2   4   5       1937.11       2461.26        47.44 o                         
   3   4   5       1426.81       1284.38        36.72 o                         
   4   4   5      12114.96      11708.69       166.29 o                         
  -4   5   5       2175.94       2351.84        52.87 o                         
  -3   5   5      21135.50      20091.43       273.38 o                         
  -2   5   5      18093.39      18278.26       228.14 o                         
  -1   5   5       3390.69       3891.52        60.52 o                         
   0   5   5       9664.99       9510.08       125.17 o                         
   1   5   5       3622.17       4169.10        63.76 o                         
   2   5   5      17935.79      17947.83       221.40 o                         
   3   5   5      20692.97      20274.96       264.08 o                         
   4   5   5       2082.50       2209.78        51.82 o                         
   5   5   5       5495.71       6238.25       100.48 o                         
  -5   6   5        268.08        418.39        30.57 o                         
  -4   6   5       1609.51       1928.66        54.26 o                         
  -3   6   5       3391.86       4216.74        75.10 o                         
  -2   6   5       5215.15       4907.87        74.76 o                         
  -1   6   5       6261.25       5564.04        99.28 o                         
   0   6   5      17294.01      17435.80       265.00 o                         
   1   6   5       5740.61       4961.50        86.34 o                         
   2   6   5       5263.89       5064.71        77.75 o                         
   3   6   5       3224.03       3795.24        75.29 o                         
   4   6   5       1510.79       1805.32        52.37 o                         
   5   6   5        204.30        317.19        27.66 o                         
   6   6   5        645.92        447.60        31.50 o                         
  -6   7   5        978.47       1029.62        41.64 o                         
  -5   7   5        698.22        651.22        33.53 o                         
  -4   7   5        987.56       1280.96        42.78 o                         
  -3   7   5       5409.21       5599.37        95.01 o                         
  -2   7   5       6456.74       6334.20       103.56 o                         
  -1   7   5       5734.19       5150.74        78.99 o                         
   0   7   5       2251.80       2156.11        46.15 o                         
   1   7   5       5836.21       5206.96        81.57 o                         
   2   7   5       6715.61       6320.73       103.10 o                         
   3   7   5       4918.56       5178.18        95.04 o                         
   4   7   5        853.85       1141.55        39.07 o                         
   5   7   5        858.27        852.73        36.44 o                         
   6   7   5       1151.72       1237.19        41.83 o                         
   7   7   5        681.24        644.20        22.21 o                         
  -7   8   5        693.39        750.80        22.87 o                         
  -6   8   5        706.52        686.97        30.61 o                         
  -5   8   5        763.80        755.44        35.47 o                         
  -4   8   5        615.27        646.21        33.39 o                         
  -3   8   5        219.52        270.95        26.24 o                         
  -2   8   5       2364.42       2694.94        59.92 o                         
  -1   8   5        859.84       1021.35        36.83 o                         
   0   8   5         72.05          3.03        17.07 o                         
   1   8   5        999.64       1196.69        40.72 o                         
   2   8   5       2228.54       2482.85        60.30 o                         
   3   8   5        206.83        335.17        28.92 o                         
   4   8   5        524.79        495.42        30.71 o                         
   5   8   5        771.74        778.47        38.00 o                         
   6   8   5        743.25        748.32        30.25 o                         
   7   8   5        691.88        680.04        23.82 o                         
   8   8   5       1250.63       1355.57        31.22 o                         
  -8   9   5       1199.58       1328.46        29.27 o                         
  -7   9   5        971.01       1040.87        26.77 o                         
  -6   9   5        338.01        403.00        18.42 o                         
  -5   9   5        694.40        784.02        22.56 o                         
  -4   9   5        623.48        600.13        21.46 o                         
  -3   9   5        337.58        380.12        30.21 o                         
  -2   9   5       3676.87       3882.83        75.32 o                         
  -1   9   5       3428.62       3394.78        69.54 o                         
   0   9   5        309.23        259.48        26.85 o                         
   1   9   5       3649.38       3750.52        77.27 o                         
   2   9   5       3868.86       4070.14        76.51 o                         
   3   9   5        451.04        456.08        31.16 o                         
   4   9   5        703.42        708.28        24.26 o                         
   5   9   5        619.10        695.99        22.72 o                         
   6   9   5        331.23        414.33        19.14 o                         
   7   9   5        928.30       1003.24        28.76 o                         
   8   9   5       1197.46       1315.62        29.90 o                         
   9   9   5        636.92        795.28        23.77 o                         
  -9  10   5        256.88        259.07        15.23 o                         
  -8  10   5         29.59         35.48        11.56 o                         
  -7  10   5       1215.68       1251.98        30.44 o                         
  -6  10   5       2157.43       2122.48        33.91 o                         
  -5  10   5        849.95        934.18        42.89 o                         
  -4  10   5        840.07        942.40        26.83 o                         
  -3  10   5        297.53        298.36        18.01 o                         
  -2  10   5       1178.06       1257.25        29.98 o                         
  -1  10   5        467.10        541.99        25.51 o                         
   0  10   5       2117.76       2013.35        49.87 o                         
   1  10   5        493.16        622.61        28.14 o                         
   2  10   5       1244.32       1362.20        29.93 o                         
   3  10   5        314.00        271.06        17.52 o                         
   4  10   5        826.28        927.03        25.58 o                         
   5  10   5       1021.20       1082.55        43.76 o                         
   6  10   5       2046.26       2012.76        33.72 o                         
   7  10   5       1373.69       1395.66        31.74 o                         
   8  10   5         49.80         70.51        11.70 o                         
   9  10   5        264.00        258.44        15.86 o                         
  10  10   5        182.53        224.30        15.62 o                         
  -9  11   5        335.13        350.30        19.27 o                         
  -8  11   5        660.61        724.62        33.72 o                         
  -7  11   5       2968.98       2891.89        41.18 o                         
  -6  11   5        992.13       1008.41        25.79 o                         
  -5  11   5       1425.60       1325.43        29.87 o                         
  -4  11   5        213.34        179.03        15.67 o                         
  -3  11   5        548.55        611.37        21.53 o                         
  -2  11   5       2973.80       2785.16        63.23 o                         
  -1  11   5        907.84        931.85        26.96 o                         
   0  11   5        501.42        610.84        22.52 o                         
   1  11   5       1185.44       1165.11        29.41 o                         
   2  11   5       2871.90       2809.93        62.20 o                         
   3  11   5        521.28        577.55        20.98 o                         
   4  11   5        185.97        177.04        15.44 o                         
   5  11   5       1406.62       1318.46        29.96 o                         
   6  11   5        927.40        896.31        24.07 o                         
   7  11   5       2816.26       2808.46        38.77 o                         
   8  11   5        729.24        764.50        25.26 o                         
   9  11   5        317.21        348.17        19.57 o                         
  -8  12   5       1012.71       1086.93        25.81 o                         
  -7  12   5        577.56        591.76        19.30 o                         
  -6  12   5       1477.89       1491.92        30.55 o                         
  -5  12   5        148.63        130.68        12.09 o                         
  -4  12   5        221.67        239.17        13.99 o                         
  -3  12   5        150.65        158.24        15.84 o                         
  -2  12   5        309.16        299.99        17.07 o                         
  -1  12   5        652.24        626.33        21.30 o                         
   0  12   5         79.14         59.08        13.26 o                         
   1  12   5        523.08        493.57        19.77 o                         
   2  12   5        327.96        279.83        17.54 o                         
   3  12   5        136.97        148.07        15.61 o                         
   4  12   5        213.07        263.53        14.64 o                         
   5  12   5        193.12        189.53        13.81 o                         
   6  12   5       1485.29       1537.69        30.68 o                         
   7  12   5        576.69        557.18        19.45 o                         
   8  12   5       1002.75       1064.00        32.77 o                         
  -6  13   5        100.05         88.69        10.93 o                         
  -5  13   5        250.62        224.20        12.99 o                         
  -4  13   5        625.05        592.34        20.88 o                         
  -3  13   5         50.88         48.73        11.20 o                         
  -2  13   5       1356.35       1393.13        26.82 o                         
  -1  13   5         92.21        130.72        12.54 o                         
   0  13   5       1277.75       1344.17        27.20 o                         
   1  13   5         77.56        107.91        11.90 o                         
   2  13   5       1290.02       1305.88        27.16 o                         
   3  13   5         28.97         36.66        11.72 o                         
   4  13   5        583.60        585.03        20.71 o                         
   5  13   5        273.84        245.33        14.90 o                         
   6  13   5        105.70         97.07        12.51 o                         
  -3  14   5         24.22         22.19        11.57 o                         
  -2  14   5        409.14        420.33        22.10 o                         
  -1  14   5        486.34        539.01        19.84 o                         
   0  14   5        408.96        438.80        21.51 o                         
   1  14   5        512.39        595.57        20.83 o                         
   2  14   5        375.20        367.21        19.16 o                         
   3  14   5         39.79         50.36        10.98 o                         
   0   1   6        990.07        270.77        10.05 o                         
   1   1   6        586.18        896.78        19.99 o                         
  -1   2   6      19544.16      13459.34       161.27 o                         
   0   2   6      27851.79      25779.46       329.79 o                         
   1   2   6      19761.87      13667.59       181.50 o                         
   2   2   6        249.76        134.91        11.08 o                         
  -2   3   6       1776.28       1715.05        35.69 o                         
  -1   3   6       7043.00       5199.56        76.06 o                         
   0   3   6       3665.59       2508.64        45.55 o                         
   1   3   6       7853.19       5970.80        84.68 o                         
   2   3   6       1753.49       1736.57        37.15 o                         
   3   3   6       2542.65       2934.48        52.95 o                         
  -3   4   6       2161.26       2925.49        52.95 o                         
  -2   4   6       4912.97       5777.85        85.53 o                         
  -1   4   6       1520.72       1313.90        28.91 o                         
   0   4   6        243.32        355.16        14.28 o                         
   1   4   6       1475.61       1379.46        35.16 o                         
   2   4   6       5382.16       6388.72       102.47 o                         
   3   4   6       2217.65       3022.81        55.36 o                         
   4   4   6      37064.96      46739.46       567.00 o                         
  -4   5   6       4169.55       4574.58        79.18 o                         
  -3   5   6       1383.45       1608.31        44.14 o                         
  -2   5   6      20729.42      22924.12       280.11 o                         
  -1   5   6       4120.08       3374.63        59.08 o                         
   0   5   6       7952.21       6323.04        90.43 o                         
   1   5   6       4268.27       3561.01        57.02 o                         
   2   5   6      20501.82      22771.14       280.61 o                         
   3   5   6       2044.24       2326.36        57.85 o                         
   4   5   6       3985.87       4343.68        78.23 o                         
   5   5   6       4637.97       4440.57        83.20 o                         
  -5   6   6       1904.46       1838.25        50.71 o                         
  -4   6   6       2783.28       2606.90        60.14 o                         
  -3   6   6       2097.38       2035.92        45.91 o                         
  -2   6   6       6260.69       6704.78        91.42 o                         
  -1   6   6       9699.93       9496.04       157.34 o                         
   0   6   6       8126.64       9913.89       164.81 o                         
   1   6   6       9055.99       8877.91       131.91 o                         
   2   6   6       6478.43       6860.67        98.31 o                         
   3   6   6       1970.49       1860.25        48.20 o                         
   4   6   6       2858.70       2763.33        63.03 o                         
   5   6   6       1886.09       1734.39        48.92 o                         
   6   6   6        216.70        132.14        22.67 o                         
  -6   7   6       2702.43       2632.45        61.52 o                         
  -5   7   6       1837.12       1780.04        45.44 o                         
  -4   7   6       3546.30       4018.28        75.63 o                         
  -3   7   6        963.64       1105.95        40.16 o                         
  -2   7   6       5771.57       6127.38       101.23 o                         
  -1   7   6        814.49        886.74        32.03 o                         
   0   7   6        537.57        994.65        32.88 o                         
   1   7   6        947.33        996.21        34.35 o                         
   2   7   6       5816.34       6137.21       100.68 o                         
   3   7   6        955.93       1106.64        41.12 o                         
   4   7   6       3658.70       4047.23        73.71 o                         
   5   7   6       1829.55       1703.02        47.25 o                         
   6   7   6       3050.85       2916.29        58.36 o                         
   7   7   6         22.97         31.12        14.40 o                         
  -7   8   6        984.65       1055.76        26.29 o                         
  -6   8   6        585.55        528.08        29.48 o                         
  -5   8   6       4401.80       4307.80        78.01 o                         
  -4   8   6       1086.23       1063.99        39.65 o                         
  -3   8   6       1111.56       1239.95        41.34 o                         
  -2   8   6        968.90        924.96        40.54 o                         
  -1   8   6       1504.58       1371.40        41.02 o                         
   0   8   6        116.76        129.44        19.11 o                         
   1   8   6       1570.88       1415.08        42.57 o                         
   2   8   6       1157.32       1215.32        40.25 o                         
   3   8   6       1269.92       1341.81        43.86 o                         
   4   8   6       1167.88       1139.21        40.26 o                         
   5   8   6       4751.48       4677.02        81.31 o                         
   6   8   6        495.74        436.33        26.61 o                         
   7   8   6       1004.73       1094.16        28.46 o                         
   8   8   6       1841.36       1923.82        35.76 o                         
  -8   9   6        455.24        481.86        19.57 o                         
  -7   9   6       2412.88       2360.81        36.28 o                         
  -6   9   6       1694.23       1795.90        32.44 o                         
  -5   9   6       4181.49       3969.46        45.60 o                         
  -4   9   6       1248.55       1190.11        28.39 o                         
  -3   9   6       3470.64       3132.50        66.36 o                         
  -2   9   6       1629.37       1467.52        46.29 o                         
  -1   9   6        659.46        771.77        38.45 o                         
   0   9   6        265.83        129.83        23.31 o                         
   1   9   6        746.27        801.76        41.48 o                         
   2   9   6       1635.08       1465.96        47.98 o                         
   3   9   6       3157.81       2801.62        61.23 o                         
   4   9   6       1171.82       1128.34        28.85 o                         
   5   9   6       3840.94       3618.37        46.05 o                         
   6   9   6       1475.62       1545.50        31.74 o                         
   7   9   6       2405.05       2338.25        40.10 o                         
   8   9   6        434.07        467.72        19.82 o                         
   9   9   6       4515.95       4471.51        53.00 o                         
  -9  10   6        201.85        213.92        14.92 o                         
  -8  10   6        302.12        240.58        14.82 o                         
  -7  10   6        645.16        686.49        23.49 o                         
  -6  10   6       1132.26       1388.99        28.62 o                         
  -5  10   6       6116.39       5409.55        89.53 o                         
  -4  10   6        932.09        943.87        26.51 o                         
  -3  10   6        423.37        528.78        20.97 o                         
  -2  10   6         84.01        128.37        15.74 o                         
  -1  10   6       4802.74       4931.84        61.18 o                         
   0  10   6        133.81        139.85        23.85 o                         
   1  10   6       5000.90       5056.14        65.97 o                         
   2  10   6        132.37        179.44        16.73 o                         
   3  10   6        386.21        479.30        20.03 o                         
   4  10   6        899.29        952.67        25.51 o                         
   5  10   6       5997.97       5334.00        79.66 o                         
   6  10   6       1153.65       1421.83        29.43 o                         
   7  10   6        685.42        730.10        24.80 o                         
   8  10   6        295.30        231.66        14.19 o                         
   9  10   6        241.95        219.81        15.54 o                         
  10  10   6        248.71        302.60        20.76 o                         
  -9  11   6        247.00        290.78        17.69 o                         
  -8  11   6       1284.18       1313.34        30.50 o                         
  -7  11   6        168.84        254.07        14.36 o                         
  -6  11   6        774.56        848.72        24.27 o                         
  -5  11   6        183.09        291.71        16.82 o                         
  -4  11   6       1165.73       1231.45        28.64 o                         
  -3  11   6        286.66        354.31        17.55 o                         
  -2  11   6          4.07         65.30        20.22 o                         
  -1  11   6        334.87        410.76        19.65 o                         
   0  11   6         95.41        115.18        15.70 o                         
   1  11   6        330.37        364.08        19.61 o                         
   2  11   6          6.92         53.57        22.16 o                         
   3  11   6        262.62        324.34        17.65 o                         
   4  11   6       1125.53       1281.73        29.09 o                         
   5  11   6        209.80        270.38        16.63 o                         
   6  11   6        703.98        754.03        22.36 o                         
   7  11   6        180.96        259.50        14.54 o                         
   8  11   6       1314.70       1328.42        27.64 o                         
   9  11   6        238.46        273.91        15.99 o                         
  -8  12   6        211.35        269.79        18.24 o                         
  -7  12   6        791.20        808.58        22.94 o                         
  -6  12   6        174.71        190.85        13.98 o                         
  -5  12   6        706.47        658.73        20.58 o                         
  -4  12   6        787.77        848.83        22.54 o                         
  -3  12   6         85.65         91.51        14.27 o                         
  -2  12   6        481.11        502.43        20.51 o                         
  -1  12   6       1128.04       1038.70        27.02 o                         
   0  12   6          6.21          1.26        12.25 o                         
   1  12   6       1105.42       1057.44        26.83 o                         
   2  12   6        502.33        492.73        20.57 o                         
   3  12   6        100.58        125.20        15.15 o                         
   4  12   6        742.09        812.55        22.74 o                         
   5  12   6        708.14        659.03        21.78 o                         
   6  12   6        187.84        210.49        14.17 o                         
   7  12   6        784.85        811.40        22.69 o                         
   8  12   6        198.40        269.89        14.64 o                         
  -6  13   6        226.12        163.66        12.64 o                         
  -5  13   6        766.96        684.18        26.46 o                         
  -4  13   6       1116.87       1144.51        25.71 o                         
  -3  13   6        132.37        153.59        12.52 o                         
  -2  13   6        449.20        450.95        17.23 o                         
  -1  13   6        475.22        488.76        18.20 o                         
   0  13   6       3206.83       3194.37        41.73 o                         
   1  13   6        485.67        476.14        17.10 o                         
   2  13   6        486.49        455.08        16.96 o                         
   3  13   6        139.78        157.50        13.21 o                         
   4  13   6       1167.75       1134.46        25.58 o                         
   5  13   6        749.99        690.29        22.33 o                         
   6  13   6        252.77        195.90        14.28 o                         
  -3  14   6        328.39        357.82        17.67 o                         
  -2  14   6        702.17        618.09        20.95 o                         
  -1  14   6        710.95        701.19        22.31 o                         
   0  14   6        543.89        531.07        19.33 o                         
   1  14   6        689.24        706.96        24.34 o                         
   2  14   6        669.32        621.17        21.49 o                         
   3  14   6        325.36        327.84        18.71 o                         
   0   1   7        498.79       1213.95        24.49 o                         
   1   1   7      65870.98      44997.82       563.93 o                         
  -1   2   7       8919.12       5741.91        73.66 o                         
   0   2   7      15543.86      10602.78       143.53 o                         
   1   2   7       9054.76       5816.70        79.45 o                         
   2   2   7      48515.34      49149.13       598.34 o                         
  -2   3   7      28889.64      28776.22       330.50 o                         
  -1   3   7       4878.29       5331.34        72.33 o                         
   0   3   7        992.50        485.45        20.20 o                         
   1   3   7       5013.69       5513.18        83.04 o                         
   2   3   7      27670.19      27584.40       342.98 o                         
   3   3   7       3558.62       4680.81        74.30 o                         
  -3   4   7       3395.70       4884.01        77.23 o                         
  -2   4   7       6889.20       8537.73       118.97 o                         
  -1   4   7       9489.31       9302.27       133.19 o                         
   0   4   7       1021.01       1256.82        26.08 o                         
   1   4   7       9385.09       9260.96       134.19 o                         
   2   4   7       6591.41       8236.23       122.22 o                         
   3   4   7       3402.49       4963.92        78.31 o                         
   4   4   7       4785.34       3950.27        73.89 o                         
  -4   5   7        288.59        242.35        21.73 o                         
  -3   5   7      22660.71      23964.07       318.21 o                         
  -2   5   7      17319.32      20138.14       245.93 o                         
  -1   5   7       2515.33       3117.71        53.40 o                         
   0   5   7       9048.90      11202.93       138.52 o                         
   1   5   7       2799.49       3426.67        54.73 o                         
   2   5   7      16513.46      19278.95       230.89 o                         
   3   5   7      22749.82      24026.96       307.62 o                         
   4   5   7        271.57        203.40        20.92 o                         
   5   5   7       1162.87        994.46        37.91 o                         
  -5   6   7        267.44        316.52        26.42 o                         
  -4   6   7        965.14        981.16        40.26 o                         
  -3   6   7       2133.07       2367.04        51.23 o                         
  -2   6   7      11501.31      10189.04       125.73 o                         
  -1   6   7       3422.16       4202.94        77.04 o                         
   0   6   7       4935.46       4799.03        87.25 o                         
   1   6   7       3215.03       4079.24        70.11 o                         
   2   6   7      11740.59      10207.00       139.19 o                         
   3   6   7       2285.66       2509.72        55.82 o                         
   4   6   7       1054.04       1122.33        40.65 o                         
   5   6   7        269.81        293.76        26.93 o                         
   6   6   7         44.33         44.40        19.02 o                         
  -6   7   7       1310.55       1588.87        47.99 o                         
  -5   7   7        231.53        235.83        23.56 o                         
  -4   7   7        541.75        569.29        32.19 o                         
  -3   7   7      11936.65      11699.87       169.70 o                         
  -2   7   7       8202.92       8156.56       119.82 o                         
  -1   7   7       5406.23       5780.59        86.20 o                         
   0   7   7        248.62        159.32        18.31 o                         
   1   7   7       5440.50       5920.90        89.17 o                         
   2   7   7       7924.58       7696.83       124.72 o                         
   3   7   7      11987.27      11607.22       164.30 o                         
   4   7   7        543.75        609.35        31.45 o                         
   5   7   7        168.81        181.55        22.53 o                         
   6   7   7       1203.92       1399.82        43.40 o                         
   7   7   7          4.57         25.14        14.53 o                         
  -7   8   7       1011.00       1042.99        25.98 o                         
  -6   8   7       3112.04       2749.66        48.62 o                         
  -5   8   7       2529.03       2610.39        58.95 o                         
  -4   8   7       3228.43       3023.69        62.73 o                         
  -3   8   7       1690.61       1710.81        48.54 o                         
  -2   8   7       1128.38       1070.99        38.99 o                         
  -1   8   7       3484.59       3317.45        63.85 o                         
   0   8   7         29.81         16.31        17.22 o                         
   1   8   7       3232.89       3061.35        61.42 o                         
   2   8   7       1121.06       1070.57        39.14 o                         
   3   8   7       2018.86       2045.54        48.47 o                         
   4   8   7       3116.04       2863.79        60.08 o                         
   5   8   7       2623.73       2676.51        59.62 o                         
   6   8   7       3026.66       2849.81        54.01 o                         
   7   8   7       1086.42       1113.70        28.85 o                         
   8   8   7       4399.42       4191.96        52.16 o                         
  -8   9   7        447.74        456.54        18.85 o                         
  -7   9   7       2832.94       2987.51        41.00 o                         
  -6   9   7       1254.67       1389.37        28.92 o                         
  -5   9   7       3673.87       3424.57        43.82 o                         
  -4   9   7         46.25        138.98        16.36 o                         
  -3   9   7       1957.06       2174.45        57.10 o                         
  -2   9   7       2241.82       2376.74        57.65 o                         
  -1   9   7       2022.10       1926.67        56.23 o                         
   0   9   7          8.90         40.84        20.88 o                         
   1   9   7       1861.28       1820.92        58.86 o                         
   2   9   7       2250.21       2177.70        58.64 o                         
   3   9   7       1954.90       2116.83        53.55 o                         
   4   9   7         66.54        131.76        16.87 o                         
   5   9   7       3753.09       3517.32        43.72 o                         
   6   9   7       1167.20       1298.67        29.81 o                         
   7   9   7       2872.35       3024.54        45.62 o                         
   8   9   7        374.64        395.00        19.52 o                         
   9   9   7        895.08        994.67        29.69 o                         
  -9  10   7         31.32         36.98        11.95 o                         
  -8  10   7        556.94        519.27        18.58 o                         
  -7  10   7        203.22        186.52        15.37 o                         
  -6  10   7       7656.50       7360.52        72.43 o                         
  -5  10   7        321.97        417.97        27.70 o                         
  -4  10   7        783.66        826.15        24.72 o                         
  -3  10   7        413.64        474.00        20.08 o                         
  -2  10   7       1423.27       1544.04        31.24 o                         
  -1  10   7       1839.58       1901.30        37.11 o                         
   0  10   7       1398.84       1317.13        41.81 o                         
   1  10   7       1948.74       2011.66        39.35 o                         
   2  10   7       1573.60       1693.28        32.01 o                         
   3  10   7        443.06        491.58        19.98 o                         
   4  10   7        911.50        909.20        25.03 o                         
   5  10   7        288.12        401.50        23.68 o                         
   6  10   7       7740.65       7409.03        71.41 o                         
   7  10   7        164.63        171.54        15.66 o                         
   8  10   7        550.20        506.23        18.45 o                         
   9  10   7         43.72         38.03        11.96 o                         
  10  10   7         17.04          4.80        10.85 o                         
  -9  11   7        199.76        195.30        12.21 o                         
  -8  11   7       1711.97       1685.34        34.54 o                         
  -7  11   7       1348.40       1359.67        27.28 o                         
  -6  11   7        169.54        189.31        14.02 o                         
  -5  11   7       1472.71       1549.99        32.13 o                         
  -4  11   7       4431.55       4410.54        52.16 o                         
  -3  11   7        920.68        868.38        24.47 o                         
  -2  11   7       1286.95       1189.34        36.30 o                         
  -1  11   7       1802.00       1769.65        34.30 o                         
   0  11   7          7.42        -14.15        14.15 o                         
   1  11   7       1722.26       1658.69        34.34 o                         
   2  11   7       1355.60       1265.21        39.54 o                         
   3  11   7        945.10        935.32        25.61 o                         
   4  11   7       4360.25       4389.09        51.15 o                         
   5  11   7       1422.97       1450.91        30.59 o                         
   6  11   7        157.53        188.96        14.17 o                         
   7  11   7       1402.38       1383.71        27.58 o                         
   8  11   7       1779.46       1806.08        32.25 o                         
   9  11   7        193.57        182.74        13.06 o                         
  -8  12   7        119.79        136.37        10.87 o                         
  -7  12   7        682.65        665.89        20.45 o                         
  -6  12   7         45.79         44.04        11.35 o                         
  -5  12   7         21.07         59.49        11.06 o                         
  -4  12   7        569.62        551.52        18.66 o                         
  -3  12   7        492.56        537.73        21.23 o                         
  -2  12   7       1179.21       1201.46        29.90 o                         
  -1  12   7         25.95         26.91        12.68 o                         
   0  12   7       1268.84       1177.85        27.61 o                         
   1  12   7         31.29         30.39        13.16 o                         
   2  12   7       1200.85       1252.27        29.80 o                         
   3  12   7        454.56        510.10        20.79 o                         
   4  12   7        517.74        538.68        18.86 o                         
   5  12   7          5.93          7.59        10.99 o                         
   6  12   7         49.70         74.13        12.75 o                         
   7  12   7        585.78        569.53        20.60 o                         
   8  12   7        130.12        162.41        12.71 o                         
  -6  13   7        120.19        106.49        11.49 o                         
  -5  13   7        201.10        202.13        12.71 o                         
  -4  13   7        772.39        746.46        22.24 o                         
  -3  13   7         65.62         64.70        11.03 o                         
  -2  13   7         17.11         37.60        11.18 o                         
  -1  13   7        108.31         91.60        12.25 o                         
   0  13   7        282.94        438.25        16.92 o                         
   1  13   7        127.46        141.15        12.61 o                         
   2  13   7         15.74         21.88        11.19 o                         
   3  13   7         51.56         40.82        12.25 o                         
   4  13   7        798.30        777.66        22.01 o                         
   5  13   7        165.39        180.79        13.40 o                         
   6  13   7        122.18        111.14        13.43 o                         
  -3  14   7        256.83        255.16        20.59 o                         
  -2  14   7        113.31         92.35        11.80 o                         
  -1  14   7          0.73         54.10        11.22 o                         
   0  14   7        411.20        425.18        18.46 o                         
   1  14   7          5.54         55.01        11.87 o                         
   2  14   7        103.90         94.70        11.97 o                         
   3  14   7        233.07        196.79        14.88 o                         
   0   0   8      71199.55      22809.20       578.11 o                         
   0   1   8      19867.29      27514.61       382.72 o                         
   1   1   8       4743.53       1583.34        28.85 o                         
  -1   2   8       7953.87       9580.77       113.19 o                         
   0   2   8      17660.80      19749.51       257.61 o                         
   1   2   8       7796.66       9117.04       116.40 o                         
   2   2   8      57375.55      64593.84       814.01 o                         
  -2   3   8       2531.41       3009.14        50.66 o                         
  -1   3   8      16295.82      20431.68       246.60 o                         
   0   3   8        968.43        690.38        27.56 o                         
   1   3   8      15596.95      19431.19       255.58 o                         
   2   3   8       2672.14       3131.90        54.62 o                         
   3   3   8       8730.93       7027.63       101.41 o                         
  -3   4   8      24234.13      23248.51       270.71 o                         
  -2   4   8       6650.85       6434.17        94.77 o                         
  -1   4   8      10268.60      10497.19       147.05 o                         
   0   4   8       1094.56       2107.93        42.64 o                         
   1   4   8      10109.70      10298.41       142.66 o                         
   2   4   8       6615.34       6443.86        99.63 o                         
   3   4   8      23757.63      22599.79       279.69 o                         
   4   4   8       1569.44       2077.31        49.67 o                         
  -4   5   8      15893.95      13982.53       182.30 o                         
  -3   5   8       4972.19       5704.25       100.15 o                         
  -2   5   8       3754.30       3247.39        58.80 o                         
  -1   5   8       6313.40       6462.78        88.25 o                         
   0   5   8        806.97       1235.75        29.34 o                         
   1   5   8       6217.35       6404.67        98.94 o                         
   2   5   8       3960.11       3324.11        66.82 o                         
   3   5   8       5870.95       6826.58       104.70 o                         
   4   5   8      15734.86      13847.27       183.57 o                         
   5   5   8        304.57        250.56        23.70 o                         
  -5   6   8       1033.37       1147.89        41.81 o                         
  -4   6   8       6245.02       6634.00       103.28 o                         
  -3   6   8       7658.50       7614.93       108.68 o                         
  -2   6   8       5413.81       4689.55        69.78 o                         
  -1   6   8        396.49        387.30        21.18 o                         
   0   6   8      30436.87      31658.32       400.77 o                         
   1   6   8        363.62        337.51        20.74 o                         
   2   6   8       5348.66       4746.35        77.74 o                         
   3   6   8       7587.06       7521.75       123.25 o                         
   4   6   8       5893.24       6178.10       100.09 o                         
   5   6   8        918.54       1023.11        40.32 o                         
   6   6   8          5.12         23.94        19.07 o                         
  -6   7   8        469.72        610.29        40.55 o                         
  -5   7   8       2005.61       1933.05        49.05 o                         
  -4   7   8        704.27        881.11        38.61 o                         
  -3   7   8       2915.16       2720.17        63.39 o                         
  -2   7   8       2088.88       2629.78        56.70 o                         
  -1   7   8       3016.55       2910.49        54.67 o                         
   0   7   8       8546.40       9352.17       120.83 o                         
   1   7   8       3039.42       2814.90        57.71 o                         
   2   7   8       2105.64       2649.95        61.41 o                         
   3   7   8       2810.33       2754.04        59.87 o                         
   4   7   8        826.04        960.28        36.77 o                         
   5   7   8       1775.39       1787.00        46.31 o                         
   6   7   8        430.20        515.36        32.77 o                         
   7   7   8         93.13         67.01        16.05 o                         
  -7   8   8        417.82        429.83        18.42 o                         
  -6   8   8        958.18       1175.32        31.70 o                         
  -5   8   8       1800.52       1682.61        48.00 o                         
  -4   8   8       1945.19       2012.53        50.01 o                         
  -3   8   8         67.35         70.18        20.44 o                         
  -2   8   8       1623.64       1607.50        45.16 o                         
  -1   8   8       3971.07       3788.26        82.20 o                         
   0   8   8        699.16        716.36        35.42 o                         
   1   8   8       4074.68       3987.65        72.67 o                         
   2   8   8       1438.27       1437.42        43.52 o                         
   3   8   8         47.72         78.40        19.12 o                         
   4   8   8       2012.50       2090.94        51.28 o                         
   5   8   8       1735.63       1672.17        47.87 o                         
   6   8   8        894.54       1023.23        33.56 o                         
   7   8   8        369.36        378.38        18.53 o                         
   8   8   8         18.28         69.32        14.74 o                         
  -8   9   8       2425.25       2262.68        35.97 o                         
  -7   9   8       3223.84       3061.09        41.98 o                         
  -6   9   8       2565.07       2705.54        38.12 o                         
  -5   9   8        483.58        617.45        21.57 o                         
  -4   9   8       1878.66       1646.45        31.63 o                         
  -3   9   8       2550.70       2625.43        56.28 o                         
  -2   9   8       1721.85       1792.18        51.35 o                         
  -1   9   8      10044.09       9966.97       159.00 o                         
   0   9   8       8683.28       8681.44       130.47 o                         
   1   9   8      10135.97      10184.65       155.05 o                         
   2   9   8       1733.42       1741.10        51.55 o                         
   3   9   8       2629.23       2570.88        61.48 o                         
   4   9   8       1823.33       1569.37        31.69 o                         
   5   9   8        405.49        533.88        20.81 o                         
   6   9   8       2709.93       2751.44        39.86 o                         
   7   9   8       3282.34       3121.11        45.60 o                         
   8   9   8       2234.09       2107.15        38.73 o                         
   9   9   8         17.48         48.72        11.66 o                         
  -9  10   8          0.89         10.53        11.46 o                         
  -8  10   8        170.64        178.85        14.00 o                         
  -7  10   8       2802.99       2762.73        41.55 o                         
  -6  10   8         78.15        196.48        15.17 o                         
  -5  10   8       3388.84       3178.08        50.57 o                         
  -4  10   8       1623.42       1581.85        31.19 o                         
  -3  10   8       3315.17       3250.18        43.80 o                         
  -2  10   8       1331.41       1384.72        28.98 o                         
  -1  10   8       1125.30       1272.33        30.96 o                         
   0  10   8         65.64        119.23        19.01 o                         
   1  10   8        927.34       1063.96        29.82 o                         
   2  10   8       1134.56       1157.94        28.61 o                         
   3  10   8       3219.00       3201.33        42.27 o                         
   4  10   8       1705.07       1645.43        30.85 o                         
   5  10   8       3406.92       3197.03        45.43 o                         
   6  10   8        111.59        242.13        15.76 o                         
   7  10   8       2821.84       2764.88        42.25 o                         
   8  10   8        146.26        147.75        13.14 o                         
   9  10   8          3.23         -1.59        11.66 o                         
  10  10   8         15.77          7.96         9.55 o                         
  -9  11   8         54.40         73.47        10.40 o                         
  -8  11   8        711.14        786.53        23.57 o                         
  -7  11   8        417.15        477.27        21.39 o                         
  -6  11   8       1555.99       1573.25        30.34 o                         
  -5  11   8        368.56        426.05        18.72 o                         
  -4  11   8       2411.55       2427.86        37.24 o                         
  -3  11   8        624.81        760.48        23.82 o                         
  -2  11   8       2609.05       2590.56        43.08 o                         
  -1  11   8       1282.16       1312.74        31.36 o                         
   0  11   8       1183.09       1203.19        29.99 o                         
   1  11   8       1269.75       1345.65        33.31 o                         
   2  11   8       2589.64       2675.80        46.49 o                         
   3  11   8        525.71        633.48        21.28 o                         
   4  11   8       2444.77       2377.30        36.75 o                         
   5  11   8        341.71        362.79        17.82 o                         
   6  11   8       1594.87       1600.79        30.17 o                         
   7  11   8        405.83        506.09        18.12 o                         
   8  11   8        666.52        730.42        23.71 o                         
   9  11   8         60.84         76.18        11.78 o                         
  -8  12   8       1718.56       1681.52        36.01 o                         
  -7  12   8        363.11        448.99        19.12 o                         
  -6  12   8        319.66        299.83        15.25 o                         
  -5  12   8       1123.45       1108.46        24.17 o                         
  -4  12   8         64.63         71.89        11.70 o                         
  -3  12   8        164.24        122.12        15.63 o                         
  -2  12   8       1337.46       1383.51        30.51 o                         
  -1  12   8         20.15         46.40        13.12 o                         
   0  12   8        177.52        178.42        14.64 o                         
   1  12   8         22.72         33.55        13.18 o                         
   2  12   8       1311.59       1355.31        29.72 o                         
   3  12   8        183.02        145.05        16.03 o                         
   4  12   8         92.37        122.59        12.99 o                         
   5  12   8       1168.32       1185.80        26.03 o                         
   6  12   8        311.63        282.03        15.07 o                         
   7  12   8        387.51        466.83        24.13 o                         
   8  12   8       1705.46       1589.13        37.61 o                         
  -6  13   8        204.29        168.15        11.94 o                         
  -5  13   8        157.08        162.03        12.01 o                         
  -4  13   8         14.22          7.87        10.01 o                         
  -3  13   8        637.68        638.63        21.44 o                         
  -2  13   8        682.57        665.91        20.02 o                         
  -1  13   8        151.73        132.30        13.35 o                         
   0  13   8        113.10        161.93        13.41 o                         
   1  13   8        153.30        148.15        12.76 o                         
   2  13   8        610.01        546.94        18.52 o                         
   3  13   8        619.75        611.58        21.71 o                         
   4  13   8         11.78         22.09        10.63 o                         
   5  13   8        170.33        173.56        14.07 o                         
   6  13   8        213.50        188.77        14.53 o                         
  -3  14   8        541.39        510.20        22.52 o                         
  -2  14   8        218.45        226.12        13.05 o                         
  -1  14   8       1926.47       1812.94        47.92 o                         
   0  14   8        304.19        307.20        16.06 o                         
   1  14   8       1967.58       1850.89        49.24 o                         
   2  14   8        183.91        192.08        13.13 o                         
   3  14   8        500.54        487.48        30.67 o                         
   0   1   9       1048.38        413.28        14.90 o                         
   1   1   9       1847.35        511.81        15.79 o                         
  -1   2   9      10691.43      10537.36       126.82 o                         
   0   2   9       8633.98      11345.34       155.06 o                         
   1   2   9      10165.04       9894.45       136.35 o                         
   2   2   9      42104.43      46101.56       564.63 o                         
  -2   3   9      10524.42       9519.15       127.58 o                         
  -1   3   9       6597.79       6798.49        95.48 o                         
   0   3   9      15160.81      16630.40       216.29 o                         
   1   3   9       7257.53       7503.60       104.77 o                         
   2   3   9      11256.12      10203.40       135.81 o                         
   3   3   9      18860.85      17567.21       225.09 o                         
  -3   4   9       5503.23       6498.45        88.73 o                         
  -2   4   9       1084.28       1146.81        30.66 o                         
  -1   4   9       1478.91       2014.82        41.91 o                         
   0   4   9         70.17         53.25         9.34 o                         
   1   4   9       1627.15       2164.76        46.25 o                         
   2   4   9       1233.72       1325.46        35.80 o                         
   3   4   9       4772.34       5524.99        88.73 o                         
   4   4   9       2195.65       2661.36        57.41 o                         
  -4   5   9       1716.70       2265.28        51.36 o                         
  -3   5   9      10353.11      11513.33       186.77 o                         
  -2   5   9       5016.06       5702.73        88.64 o                         
  -1   5   9       9787.26       9926.69       123.21 o                         
   0   5   9       3471.93       3831.09        59.17 o                         
   1   5   9      10084.55      10397.51       142.72 o                         
   2   5   9       5274.05       5927.42        98.20 o                         
   3   5   9      10211.99      11522.29       171.31 o                         
   4   5   9       1674.86       2249.73        52.67 o                         
   5   5   9       1420.33       1280.80        42.33 o                         
  -5   6   9        413.33        321.98        29.67 o                         
  -4   6   9        790.05        866.46        37.08 o                         
  -3   6   9        475.53        754.16        31.27 o                         
  -2   6   9      18309.02      17613.91       201.86 o                         
  -1   6   9        617.34        531.59        25.52 o                         
   0   6   9      53660.17      58409.01       701.25 o                         
   1   6   9        755.75        622.39        26.07 o                         
   2   6   9      18242.48      17879.04       224.16 o                         
   3   6   9        379.37        640.17        31.48 o                         
   4   6   9        701.21        829.17        39.29 o                         
   5   6   9        356.18        261.44        25.68 o                         
   6   6   9       2177.13       2068.36        53.03 o                         
  -6   7   9        640.83        846.68        40.36 o                         
  -5   7   9         75.85        152.50        21.68 o                         
  -4   7   9        108.38        157.73        23.46 o                         
  -3   7   9       6563.74       6137.66        96.19 o                         
  -2   7   9       3211.49       3310.95        63.22 o                         
  -1   7   9       8241.94       8603.49       112.51 o                         
   0   7   9       8280.63       8281.06       110.52 o                         
   1   7   9       8071.17       8037.54       119.73 o                         
   2   7   9       3171.50       3221.77        66.64 o                         
   3   7   9       6368.07       5695.24        95.68 o                         
   4   7   9         76.49        119.71        20.72 o                         
   5   7   9         66.43        134.39        22.62 o                         
   6   7   9        689.61        863.15        38.40 o                         
   7   7   9         19.12         24.11        19.84 o                         
  -7   8   9         16.68         36.31        13.82 o                         
  -6   8   9       2948.08       3102.79        43.19 o                         
  -5   8   9       2010.95       2045.40        52.01 o                         
  -4   8   9        842.04        827.24        36.19 o                         
  -3   8   9       3918.64       3532.48        66.91 o                         
  -2   8   9       3728.62       3494.99        69.40 o                         
  -1   8   9         19.88         36.73        21.91 o                         
   0   8   9        988.14       1362.19        41.18 o                         
   1   8   9         12.83         21.69        19.74 o                         
   2   8   9       3853.69       3499.94        66.07 o                         
   3   8   9       3712.88       3327.62        62.53 o                         
   4   8   9        991.53        918.08        38.78 o                         
   5   8   9       2009.44       1961.14        52.79 o                         
   6   8   9       2662.65       2747.82        46.76 o                         
   7   8   9         11.64         56.66        14.76 o                         
   8   8   9          6.58          3.44        13.71 o                         
  -8   9   9        285.65        275.31        15.55 o                         
  -7   9   9       1028.62       1103.19        26.65 o                         
  -6   9   9         46.62         78.74        14.02 o                         
  -5   9   9       1651.45       1567.40        30.67 o                         
  -4   9   9        537.06        513.12        20.60 o                         
  -3   9   9       2475.07       2454.46        46.75 o                         
  -2   9   9       2825.25       2966.57        65.55 o                         
  -1   9   9       3172.00       3044.19        79.57 o                         
   0   9   9       1406.49       1425.86        51.74 o                         
   1   9   9       3262.72       3105.13        70.65 o                         
   2   9   9       2986.07       3154.87        64.76 o                         
   3   9   9       2494.85       2573.72        54.11 o                         
   4   9   9        570.80        536.75        21.38 o                         
   5   9   9       1606.75       1538.05        30.71 o                         
   6   9   9         49.66         45.06        14.81 o                         
   7   9   9       1106.68       1206.72        30.19 o                         
   8   9   9        244.00        181.58        15.57 o                         
   9   9   9        262.13        245.69        15.18 o                         
  -9  10   9          8.18         11.70        12.64 o                         
  -8  10   9        240.36        221.92        14.37 o                         
  -7  10   9        422.14        494.19        18.82 o                         
  -6  10   9       1798.75       1808.92        32.24 o                         
  -5  10   9       1606.76       1661.76        33.19 o                         
  -4  10   9       4336.26       4328.19        49.39 o                         
  -3  10   9        915.00       1014.56        26.59 o                         
  -2  10   9       2323.71       2131.33        34.84 o                         
  -1  10   9        853.22       1056.21        29.09 o                         
   0  10   9       2539.50       2583.59        44.28 o                         
   1  10   9        915.23       1192.16        30.13 o                         
   2  10   9       2499.93       2293.11        36.42 o                         
   3  10   9        920.04        990.79        26.36 o                         
   4  10   9       4199.69       4232.52        47.90 o                         
   5  10   9       1465.39       1495.07        31.97 o                         
   6  10   9       1819.62       1836.23        32.11 o                         
   7  10   9        385.30        448.38        20.37 o                         
   8  10   9        269.73        252.42        14.45 o                         
   9  10   9          4.51        -10.78        11.89 o                         
  10  10   9        174.24        148.99        12.23 o                         
  -9  11   9        110.76        132.15        10.96 o                         
  -8  11   9        133.38        157.71        13.40 o                         
  -7  11   9       1339.58       1422.43        27.49 o                         
  -6  11   9       1407.19       1388.32        28.23 o                         
  -5  11   9       1443.88       1565.75        31.53 o                         
  -4  11   9       1026.33       1092.00        26.89 o                         
  -3  11   9       3215.25       2855.52        38.97 o                         
  -2  11   9       3087.35       3254.14        45.10 o                         
  -1  11   9        345.91        388.60        22.10 o                         
   0  11   9        643.02        523.43        22.33 o                         
   1  11   9        364.67        407.00        23.30 o                         
   2  11   9       3078.43       3322.26        46.71 o                         
   3  11   9       3093.80       2701.11        38.12 o                         
   4  11   9       1133.51       1160.14        27.04 o                         
   5  11   9       1501.67       1598.74        31.32 o                         
   6  11   9       1479.81       1424.81        28.43 o                         
   7  11   9       1353.32       1408.54        28.34 o                         
   8  11   9        124.20        109.20        11.68 o                         
   9  11   9        120.06        126.33        11.97 o                         
  -7  12   9        818.15        824.81        22.26 o                         
  -6  12   9       1341.75       1408.85        27.86 o                         
  -5  12   9         74.70         71.44        11.26 o                         
  -4  12   9        214.94        196.18        13.09 o                         
  -3  12   9        924.90        858.08        29.08 o                         
  -2  12   9       1225.00       1231.58        28.20 o                         
  -1  12   9       1076.32       1020.14        26.13 o                         
   0  12   9        249.50        343.66        16.80 o                         
   1  12   9       1308.05       1204.23        29.13 o                         
   2  12   9       1275.05       1289.16        31.18 o                         
   3  12   9        986.48       1000.98        28.67 o                         
   4  12   9        257.14        224.00        14.17 o                         
   5  12   9         74.89         69.10        12.51 o                         
   6  12   9       1328.98       1427.51        30.38 o                         
   7  12   9        858.41        840.45        23.35 o                         
  -6  13   9        435.73        377.41        16.28 o                         
  -5  13   9         36.30         70.05        10.33 o                         
  -4  13   9        322.80        306.70        14.80 o                         
  -3  13   9        362.68        319.23        14.87 o                         
  -2  13   9       1726.18       1761.84        30.43 o                         
  -1  13   9        304.41        325.75        15.77 o                         
   0  13   9       1151.58       1164.94        27.11 o                         
   1  13   9        344.50        347.69        15.13 o                         
   2  13   9       1756.94       1764.22        29.69 o                         
   3  13   9        392.12        353.97        15.68 o                         
   4  13   9        304.13        284.78        14.56 o                         
   5  13   9         46.00         73.14        11.60 o                         
   6  13   9        339.11        309.18        19.38 o                         
  -3  14   9        366.04        369.68        17.37 o                         
  -2  14   9        122.03        122.16        11.28 o                         
  -1  14   9       1957.55       1803.87        47.58 o                         
   0  14   9        232.61        182.23        14.95 o                         
   1  14   9       1996.77       1895.34        43.82 o                         
   2  14   9         84.85         59.78        11.78 o                         
   3  14   9        422.22        407.78        24.29 o                         
   0   1  10      27720.57      33145.27       402.40 o                         
   1   1  10      16611.92      20155.98       261.74 o                         
  -1   2  10      13414.81      22423.40       274.20 o                         
   0   2  10         24.50         20.35         7.19 o                         
   1   2  10      13752.08      22770.80       273.06 o                         
   2   2  10         43.53         12.42         7.73 o                         
  -2   3  10       8300.23      10278.84       128.69 o                         
  -1   3  10       3696.95       3283.91        50.67 o                         
   0   3  10      33160.39      38105.45       470.58 o                         
   1   3  10       3393.71       3032.24        57.39 o                         
   2   3  10       8184.03      10265.24       150.66 o                         
   3   3  10       4907.56       5367.48        79.71 o                         
  -3   4  10       1929.81       1749.47        37.40 o                         
  -2   4  10       3176.69       2895.29        56.90 o                         
  -1   4  10      12638.96      12569.53       166.03 o                         
   0   4  10         22.59        121.66        14.16 o                         
   1   4  10      12521.97      12445.14       174.71 o                         
   2   4  10       3255.85       3081.67        58.96 o                         
   3   4  10       1869.15       1698.60        38.31 o                         
   4   4  10       4446.74       3901.63        70.13 o                         
  -4   5  10       2476.86       2616.92        56.57 o                         
  -3   5  10       1921.96       2696.91        57.17 o                         
  -2   5  10      23714.04      21129.26       292.82 o                         
  -1   5  10       5326.05       6667.11        90.59 o                         
   0   5  10       2598.92       2797.83        47.47 o                         
   1   5  10       5479.85       6988.61       107.32 o                         
   2   5  10      23518.52      21022.56       299.27 o                         
   3   5  10       1924.78       2720.89        60.99 o                         
   4   5  10       2610.80       2763.05        58.49 o                         
   5   5  10        211.61        362.80        26.53 o                         
  -5   6  10        451.46        378.59        26.81 o                         
  -4   6  10       1557.28       1408.31        43.34 o                         
  -3   6  10        743.03        719.65        29.29 o                         
  -2   6  10       9584.87       9160.12       118.22 o                         
  -1   6  10       2040.20       2259.63        43.73 o                         
   0   6  10      13371.19      13567.71       162.96 o                         
   1   6  10       2389.12       2570.82        47.05 o                         
   2   6  10       9653.26       9727.21       131.38 o                         
   3   6  10        943.44        924.97        33.10 o                         
   4   6  10       1561.20       1388.85        43.30 o                         
   5   6  10        457.10        319.64        27.21 o                         
   6   6  10        350.69        444.62        29.07 o                         
  -6   7  10       6598.14       6253.81       104.93 o                         
  -5   7  10       4493.84       4353.61        72.30 o                         
  -4   7  10       5073.53       4897.80        86.37 o                         
  -3   7  10        980.54        827.74        38.48 o                         
  -2   7  10       3056.78       3211.75        63.85 o                         
  -1   7  10       1467.45       1490.03        41.12 o                         
   0   7  10        233.84        333.73        22.95 o                         
   1   7  10       1364.42       1373.33        40.76 o                         
   2   7  10       3217.24       3464.59        68.20 o                         
   3   7  10       1001.54        866.15        37.97 o                         
   4   7  10       4976.11       4856.83        78.90 o                         
   5   7  10       4389.63       4185.84        71.91 o                         
   6   7  10       6654.04       6173.98        96.13 o                         
   7   7  10       2257.04       1991.17        47.98 o                         
  -7   8  10       1210.31       1189.07        27.98 o                         
  -6   8  10       3474.57       3341.32        46.23 o                         
  -5   8  10       5099.55       5218.74        71.46 o                         
  -4   8  10       2057.98       1782.67        48.62 o                         
  -3   8  10       2826.85       2838.94        60.21 o                         
  -2   8  10       1844.59       2017.07        51.41 o                         
  -1   8  10        464.34        539.05        31.35 o                         
   0   8  10        155.24        182.60        23.33 o                         
   1   8  10        590.46        630.40        32.76 o                         
   2   8  10       1768.15       1918.21        48.46 o                         
   3   8  10       3133.11       3150.33        59.29 o                         
   4   8  10       1985.14       1787.78        51.59 o                         
   5   8  10       5227.81       5300.81        87.44 o                         
   6   8  10       3944.16       3729.09        51.11 o                         
   7   8  10       1146.51       1098.99        27.60 o                         
   8   8  10         93.63        114.36        14.36 o                         
  -8   9  10        179.79        186.57        16.23 o                         
  -7   9  10        686.23        681.95        22.27 o                         
  -6   9  10       2639.75       2728.94        38.28 o                         
  -5   9  10        968.58       1090.89        27.34 o                         
  -4   9  10       1838.61       1682.48        35.28 o                         
  -3   9  10       2710.08       2584.76        45.56 o                         
  -2   9  10        136.09         77.30        22.95 o                         
  -1   9  10        257.41        252.20        27.09 o                         
   0   9  10          4.97         61.45        24.89 o                         
   1   9  10        206.91        177.54        26.21 o                         
   2   9  10        229.31        185.66        24.72 o                         
   3   9  10       2590.50       2361.48        49.30 o                         
   4   9  10       1960.22       1893.98        36.13 o                         
   5   9  10       1242.28       1384.06        29.08 o                         
   6   9  10       2497.04       2525.74        38.29 o                         
   7   9  10        693.96        750.64        25.09 o                         
   8   9  10        120.82         98.16        13.99 o                         
   9   9  10        555.46        576.90        19.54 o                         
  -9  10  10        218.14        155.72        15.19 o                         
  -8  10  10         54.53         62.33        12.19 o                         
  -7  10  10       1135.29       1097.49        26.63 o                         
  -6  10  10       1161.30       1357.00        28.53 o                         
  -5  10  10       4202.14       4096.48        50.07 o                         
  -4  10  10       1488.68       1656.60        34.98 o                         
  -3  10  10       2319.27       2341.89        36.75 o                         
  -2  10  10       1323.74       1288.28        28.90 o                         
  -1  10  10       3248.88       3150.03        44.29 o                         
   0  10  10       5243.89       4659.21        57.27 o                         
   1  10  10       3240.57       3127.46        43.57 o                         
   2  10  10       1392.72       1396.75        30.10 o                         
   3  10  10       2151.56       2172.90        35.61 o                         
   4  10  10       1376.38       1517.63        29.16 o                         
   5  10  10       3970.96       3770.07        47.15 o                         
   6  10  10       1157.18       1359.51        29.05 o                         
   7  10  10       1207.33       1099.06        29.78 o                         
   8  10  10         55.21         63.78        11.93 o                         
   9  10  10        230.62        166.66        14.13 o                         
  10  10  10         34.05         39.75        10.12 o                         
  -9  11  10       1129.55       1289.68        28.89 o                         
  -8  11  10        298.10        283.38        15.60 o                         
  -7  11  10       1035.16       1077.44        25.27 o                         
  -6  11  10       1159.14       1157.72        25.36 o                         
  -5  11  10         67.08         72.89        13.26 o                         
  -4  11  10        985.55       1034.64        26.30 o                         
  -3  11  10        368.96        432.72        18.06 o                         
  -2  11  10        909.83        965.80        26.41 o                         
  -1  11  10        741.88        709.04        30.40 o                         
   0  11  10       1217.49       1330.80        33.59 o                         
   1  11  10        773.96        831.31        34.08 o                         
   2  11  10        854.00        891.36        27.26 o                         
   3  11  10        329.79        390.71        18.00 o                         
   4  11  10       1064.25       1065.51        26.17 o                         
   5  11  10         78.61         54.57        13.47 o                         
   6  11  10       1039.50       1003.99        25.03 o                         
   7  11  10       1008.21       1013.38        24.43 o                         
   8  11  10        277.28        251.34        14.18 o                         
   9  11  10       1178.69       1242.73        27.50 o                         
  -7  12  10        581.85        586.77        19.45 o                         
  -6  12  10        252.42        316.75        15.74 o                         
  -5  12  10        296.40        254.36        13.87 o                         
  -4  12  10        263.35        235.67        13.77 o                         
  -3  12  10        375.25        317.22        19.01 o                         
  -2  12  10        223.52        245.49        15.37 o                         
  -1  12  10       1778.73       1816.28        33.57 o                         
   0  12  10       2990.48       3053.57        43.61 o                         
   1  12  10       1679.24       1732.77        33.24 o                         
   2  12  10        196.40        201.93        15.50 o                         
   3  12  10        421.18        356.98        18.63 o                         
   4  12  10        224.53        181.90        13.83 o                         
   5  12  10        284.84        251.41        14.93 o                         
   6  12  10        243.60        306.24        16.52 o                         
   7  12  10        614.13        575.86        20.00 o                         
  -6  13  10        287.68        242.08        13.20 o                         
  -5  13  10        942.11       1018.80        23.69 o                         
  -4  13  10        280.45        299.93        14.75 o                         
  -3  13  10         67.53         82.60        11.52 o                         
  -2  13  10       1916.31       1915.40        32.36 o                         
  -1  13  10       1553.80       1505.47        29.39 o                         
   0  13  10       3549.58       3650.64        48.50 o                         
   1  13  10       1525.90       1476.19        27.32 o                         
   2  13  10       1913.24       1898.61        30.90 o                         
   3  13  10         56.67         62.92        11.52 o                         
   4  13  10        350.20        359.09        16.80 o                         
   5  13  10        944.22       1009.63        27.00 o                         
   6  13  10        312.09        279.21        14.47 o                         
  -3  14  10         56.18         49.23         9.86 o                         
  -2  14  10        408.83        401.42        17.08 o                         
  -1  14  10       1678.36       1714.25        41.63 o                         
   0  14  10         66.66         90.97        13.72 o                         
   1  14  10       1704.30       1812.24        35.60 o                         
   2  14  10        402.27        373.83        17.40 o                         
   3  14  10         40.10         36.71        10.63 o                         
   0   1  11      23132.17      11151.21       129.34 o                         
   1   1  11      48245.23      62408.29       722.81 o                         
  -1   2  11      20321.82      28999.22       321.90 o                         
   0   2  11         48.02         71.73         9.58 o                         
   1   2  11      19829.91      28505.82       333.07 o                         
   2   2  11        540.89        490.45        19.12 o                         
  -2   3  11      20471.12      18280.97       222.59 o                         
  -1   3  11       1770.32       2518.57        43.97 o                         
   0   3  11      16330.86      21453.95       275.29 o                         
   1   3  11       2005.98       2810.09        50.08 o                         
   2   3  11      20690.47      18329.78       251.76 o                         
   3   3  11       3040.35       3717.17        63.67 o                         
  -3   4  11      12957.23      12671.26       162.99 o                         
  -2   4  11       3859.62       3842.44        63.70 o                         
  -1   4  11      10152.77      11109.97       146.56 o                         
   0   4  11       8598.87       9809.23       132.85 o                         
   1   4  11       9533.87      10300.60       158.79 o                         
   2   4  11       3339.22       3498.46        66.64 o                         
   3   4  11      13759.69      13375.55       195.05 o                         
   4   4  11        734.72        967.05        32.68 o                         
  -4   5  11       4497.50       4300.21        78.43 o                         
  -3   5  11      14480.39      15047.20       202.09 o                         
  -2   5  11      22975.64      21301.55       293.52 o                         
  -1   5  11       1856.51       1811.40        41.73 o                         
   0   5  11         50.12        195.99        13.85 o                         
   1   5  11       1596.32       1696.25        45.75 o                         
   2   5  11      23635.46      22540.43       309.67 o                         
   3   5  11      13939.43      14429.89       238.14 o                         
   4   5  11       4455.40       4311.31        79.98 o                         
   5   5  11       1585.20       2368.30        54.55 o                         
  -5   6  11       2514.06       2373.42        56.93 o                         
  -4   6  11       2175.65       2412.34        56.28 o                         
  -3   6  11       8438.75       8070.88       113.81 o                         
  -2   6  11       4653.27       5123.14        73.95 o                         
  -1   6  11       4168.85       5003.57        72.01 o                         
   0   6  11       2537.30       2723.56        47.23 o                         
   1   6  11       4256.11       5136.05        80.83 o                         
   2   6  11       4465.58       4827.03        79.87 o                         
   3   6  11       9046.51       8442.92       120.35 o                         
   4   6  11       2384.00       2577.48        56.77 o                         
   5   6  11       2474.35       2338.28        56.38 o                         
   6   6  11       1089.37       1119.30        39.76 o                         
  -6   7  11       1351.22       1426.68        46.38 o                         
  -5   7  11        590.39        470.00        29.39 o                         
  -4   7  11       3899.39       3582.99        69.14 o                         
  -3   7  11       6954.05       7268.27       113.44 o                         
  -2   7  11      12505.75      12132.82       161.66 o                         
  -1   7  11       2513.73       2127.31        50.91 o                         
   0   7  11       4359.51       4472.16        72.26 o                         
   1   7  11       2549.16       2171.49        51.37 o                         
   2   7  11      12187.16      12061.62       170.65 o                         
   3   7  11       6978.15       7100.12       110.30 o                         
   4   7  11       3698.59       3363.21        63.78 o                         
   5   7  11        651.00        551.97        30.24 o                         
   6   7  11       1381.51       1476.70        44.37 o                         
   7   7  11        714.01        714.91        27.52 o                         
  -7   8  11        834.15        822.63        23.73 o                         
  -6   8  11       3950.67       3949.05        49.25 o                         
  -5   8  11       8181.59       8548.81        92.90 o                         
  -4   8  11       2427.38       2349.75        58.99 o                         
  -3   8  11        350.13        452.52        28.00 o                         
  -2   8  11       1177.90       1195.74        41.90 o                         
  -1   8  11       2600.77       2402.80        53.86 o                         
   0   8  11        677.19        531.49        38.58 o                         
   1   8  11       2426.06       2193.96        51.79 o                         
   2   8  11       1166.53       1215.12        41.06 o                         
   3   8  11        203.56        300.84        24.47 o                         
   4   8  11       2516.26       2620.19        64.74 o                         
   5   8  11       7955.36       8501.93       109.36 o                         
   6   8  11       3881.73       3990.28        49.33 o                         
   7   8  11        961.17        961.96        25.60 o                         
   8   8  11       1768.70       1747.50        31.58 o                         
  -8   9  11         55.61         46.51        13.10 o                         
  -7   9  11       1555.93       1705.39        31.36 o                         
  -6   9  11        159.08        189.25        15.40 o                         
  -5   9  11        618.43        676.62        22.43 o                         
  -4   9  11       2669.28       2532.72        47.66 o                         
  -3   9  11        474.90        540.70        22.52 o                         
  -2   9  11        764.78        933.28        38.82 o                         
  -1   9  11       1016.73       1111.93        42.34 o                         
   0   9  11        998.54       1390.08        48.83 o                         
   1   9  11        897.60       1052.22        43.06 o                         
   2   9  11        778.92        910.99        39.55 o                         
   3   9  11        522.91        568.18        26.14 o                         
   4   9  11       2442.77       2358.15        44.48 o                         
   5   9  11        719.35        847.05        23.87 o                         
   6   9  11         99.46        173.44        16.15 o                         
   7   9  11       1619.34       1690.98        33.48 o                         
   8   9  11         40.68         28.46        13.08 o                         
   9   9  11        553.90        568.70        20.12 o                         
  -9  10  11        204.42        255.84        17.54 o                         
  -8  10  11        252.30        225.11        14.92 o                         
  -7  10  11       2819.26       2906.04        40.83 o                         
  -6  10  11       5338.93       5351.16        59.01 o                         
  -5  10  11       1563.40       1675.28        32.77 o                         
  -4  10  11        360.00        358.62        17.53 o                         
  -3  10  11       2033.77       1889.24        33.65 o                         
  -2  10  11       1724.61       1662.04        31.41 o                         
  -1  10  11       4963.65       4716.04        54.58 o                         
   0  10  11         86.59        129.99        16.53 o                         
   1  10  11       5104.45       4812.24        55.03 o                         
   2  10  11       1789.76       1713.18        32.29 o                         
   3  10  11       2311.01       2228.14        35.16 o                         
   4  10  11        384.07        360.42        17.71 o                         
   5  10  11       1771.79       1889.69        32.25 o                         
   6  10  11       5237.39       5178.41        56.86 o                         
   7  10  11       2835.24       2937.64        45.77 o                         
   8  10  11        316.47        289.11        15.22 o                         
   9  10  11        182.45        206.32        14.89 o                         
  10  10  11         46.21         39.46         9.97 o                         
  -9  11  11        338.71        420.12        20.16 o                         
  -8  11  11        550.47        563.99        20.04 o                         
  -7  11  11       1443.88       1517.40        28.96 o                         
  -6  11  11       1312.92       1312.12        27.00 o                         
  -5  11  11       1026.65       1055.10        27.47 o                         
  -4  11  11       3229.25       3033.05        41.16 o                         
  -3  11  11       1192.98       1123.21        26.49 o                         
  -2  11  11        672.94        794.38        24.34 o                         
  -1  11  11       1065.62        969.41        36.18 o                         
   0  11  11       3497.59       3495.43        57.47 o                         
   1  11  11       1022.33        974.61        41.93 o                         
   2  11  11        593.16        646.86        23.16 o                         
   3  11  11       1258.72       1226.59        27.68 o                         
   4  11  11       3205.84       2954.29        39.62 o                         
   5  11  11        921.98        941.10        24.79 o                         
   6  11  11       1352.67       1346.75        27.30 o                         
   7  11  11       1446.31       1445.83        28.17 o                         
   8  11  11        489.72        476.50        18.13 o                         
   9  11  11        387.92        432.07        20.07 o                         
  -7  12  11        109.68        124.54        11.79 o                         
  -6  12  11          0.54          4.96        10.89 o                         
  -5  12  11        197.53        158.79        12.61 o                         
  -4  12  11       1616.45       1660.68        28.82 o                         
  -3  12  11        309.69        346.12        17.39 o                         
  -2  12  11       1617.33       1541.21        29.90 o                         
  -1  12  11       1586.23       1707.88        33.77 o                         
   0  12  11        288.15        343.26        17.35 o                         
   1  12  11       1529.22       1608.65        33.31 o                         
   2  12  11       1569.96       1505.94        30.96 o                         
   3  12  11        371.60        422.80        18.68 o                         
   4  12  11       1687.01       1741.57        30.70 o                         
   5  12  11        221.27        204.61        13.82 o                         
   6  12  11          0.99         21.11        12.97 o                         
   7  12  11        112.54        110.13        12.61 o                         
  -6  13  11         71.05         65.85         9.79 o                         
  -5  13  11        188.49        183.40        12.82 o                         
  -4  13  11        170.52        157.04        12.19 o                         
  -3  13  11        574.02        686.77        21.35 o                         
  -2  13  11        408.41        427.17        17.44 o                         
  -1  13  11        192.92        226.90        14.24 o                         
   0  13  11        270.82        325.83        18.42 o                         
   1  13  11        234.95        286.00        14.01 o                         
   2  13  11        428.33        469.18        16.93 o                         
   3  13  11        549.15        631.11        19.75 o                         
   4  13  11        136.07        114.38        11.99 o                         
   5  13  11        182.18        188.08        16.95 o                         
   6  13  11         87.54        102.37        12.45 o                         
  -3  14  11        115.95         80.12        10.45 o                         
  -2  14  11        162.80        171.70        12.95 o                         
  -1  14  11        503.24        523.81        32.45 o                         
   0  14  11        217.10        193.45        15.94 o                         
   1  14  11        565.29        640.23        26.08 o                         
   2  14  11        173.61        184.86        13.21 o                         
   3  14  11        116.85         82.36        12.26 o                         
   0   1  12       1480.22        421.34        12.81 o                         
   1   1  12      48198.08      55156.15       598.72 o                         
  -1   2  12      11349.95       9998.33       110.68 o                         
   0   2  12      14349.06      16331.23       210.36 o                         
   1   2  12      10496.97       9278.36       122.52 o                         
   2   2  12        338.26        496.57        19.16 o                         
  -2   3  12       7543.51       7229.24        96.81 o                         
  -1   3  12        993.99        616.92        20.20 o                         
   0   3  12      18464.33      16339.86       215.27 o                         
   1   3  12        966.78        558.11        22.09 o                         
   2   3  12       7878.95       7563.75       117.84 o                         
   3   3  12       2100.08       1787.54        35.55 o                         
  -3   4  12       6578.95       6659.11        94.44 o                         
  -2   4  12        641.83        539.82        23.52 o                         
  -1   4  12       8940.19       7958.86       111.34 o                         
   0   4  12       1817.29       2009.36        39.38 o                         
   1   4  12       9172.08       8294.63       127.52 o                         
   2   4  12        803.23        722.17        28.93 o                         
   3   4  12       6266.26       6547.03       114.06 o                         
   4   4  12       6035.22       5539.49        89.85 o                         
  -4   5  12       3384.02       3435.53        64.94 o                         
  -3   5  12      14464.97      13771.24       206.52 o                         
  -2   5  12       9049.45       8496.87       141.93 o                         
  -1   5  12       3440.04       3678.77        63.04 o                         
   0   5  12       3779.03       3214.05        51.92 o                         
   1   5  12       2866.19       3147.33        70.49 o                         
   2   5  12       9439.86       9109.70       146.57 o                         
   3   5  12      14810.25      13867.59       233.49 o                         
   4   5  12       3293.47       3357.52        67.92 o                         
   5   5  12       3524.44       3681.53        73.11 o                         
  -5   6  12       1031.22        995.28        43.71 o                         
  -4   6  12       6788.94       6207.63        96.41 o                         
  -3   6  12       2087.72       2199.04        45.76 o                         
  -2   6  12       5305.26       5533.55        80.39 o                         
  -1   6  12        344.98        367.39        20.56 o                         
   0   6  12      26628.47      29843.75       305.57 o                         
   1   6  12        304.10        292.03        19.28 o                         
   2   6  12       5161.24       5448.31        97.22 o                         
   3   6  12       1965.72       2092.70        47.30 o                         
   4   6  12       6607.15       5914.78        97.15 o                         
   5   6  12        806.81        818.03        35.27 o                         
   6   6  12       1007.96        870.58        37.71 o                         
  -6   7  12       1904.59       1921.47        53.22 o                         
  -5   7  12        330.85        429.29        29.46 o                         
  -4   7  12       4812.30       4800.50        78.38 o                         
  -3   7  12       5565.41       5801.69        94.36 o                         
  -2   7  12       3866.03       3952.68        72.69 o                         
  -1   7  12       4547.83       4503.74        74.45 o                         
   0   7  12       3929.71       3929.71        66.54 o                         
   1   7  12       4586.53       4619.53        80.49 o                         
   2   7  12       3906.40       4001.16        75.29 o                         
   3   7  12       5699.05       5905.46        98.35 o                         
   4   7  12       5074.48       5010.47        97.32 o                         
   5   7  12        263.33        292.69        25.81 o                         
   6   7  12       2166.09       2134.93        51.59 o                         
   7   7  12        250.03        198.80        17.86 o                         
  -7   8  12        422.59        443.60        18.88 o                         
  -6   8  12       1688.19       1681.00        31.57 o                         
  -5   8  12      10150.51      10010.66       103.35 o                         
  -4   8  12       1143.32       1049.44        41.58 o                         
  -3   8  12       6698.69       6659.10       102.22 o                         
  -2   8  12       5956.06       5708.07        94.23 o                         
  -1   8  12       1456.78       1555.20        44.64 o                         
   0   8  12      10484.89      10429.80       142.13 o                         
   1   8  12       1588.87       1629.93        45.37 o                         
   2   8  12       5698.19       5647.57        89.79 o                         
   3   8  12       6532.13       6450.58        94.45 o                         
   4   8  12       1133.36       1074.97        40.72 o                         
   5   8  12       9791.58       9590.98       110.28 o                         
   6   8  12       1795.04       1750.42        32.89 o                         
   7   8  12        417.85        421.11        18.92 o                         
   8   8  12        367.03        398.52        17.76 o                         
  -8   9  12        278.59        251.38        16.62 o                         
  -7   9  12       3389.44       3264.25        41.87 o                         
  -6   9  12       1221.78       1154.73        26.70 o                         
  -5   9  12       2115.69       2113.48        34.13 o                         
  -4   9  12       7623.34       7886.86        91.32 o                         
  -3   9  12       2279.99       2128.13        36.55 o                         
  -2   9  12       2286.00       2515.08        58.49 o                         
  -1   9  12       8897.79       8490.01       120.24 o                         
   0   9  12       1620.57       1381.31        44.80 o                         
   1   9  12       8877.41       8697.44       128.54 o                         
   2   9  12       2431.17       2826.08        61.32 o                         
   3   9  12       2222.15       2017.14        38.93 o                         
   4   9  12       7423.91       7409.55        86.25 o                         
   5   9  12       2042.74       2046.43        33.81 o                         
   6   9  12       1276.98       1198.42        27.89 o                         
   7   9  12       3300.61       3160.87        44.02 o                         
   8   9  12        220.22        206.72        15.60 o                         
   9   9  12         22.67         37.06        11.49 o                         
  -9  10  12         64.04         45.85        12.53 o                         
  -8  10  12        185.28        117.81        13.46 o                         
  -7  10  12       1563.86       1617.22        30.28 o                         
  -6  10  12       3380.42       3237.95        43.36 o                         
  -5  10  12       2329.68       2075.75        34.82 o                         
  -4  10  12       1749.66       1868.82        32.76 o                         
  -3  10  12       1526.50       1421.08        29.58 o                         
  -2  10  12       1584.91       1567.12        30.08 o                         
  -1  10  12       1226.52       1267.62        28.94 o                         
   0  10  12       6987.35       6551.23        71.33 o                         
   1  10  12       1174.94       1224.20        29.02 o                         
   2  10  12       1286.72       1355.08        30.19 o                         
   3  10  12       1376.62       1310.68        29.66 o                         
   4  10  12       2113.86       2225.27        33.26 o                         
   5  10  12       2358.38       2109.94        33.82 o                         
   6  10  12       3559.55       3410.07        44.15 o                         
   7  10  12       1481.10       1616.05        44.20 o                         
   8  10  12        154.32        119.95        12.73 o                         
   9  10  12         74.13         47.82        11.51 o                         
  10  10  12         72.80         28.68         9.97 o                         
  -9  11  12        896.17        882.07        34.94 o                         
  -8  11  12        508.26        501.24        18.63 o                         
  -7  11  12        488.07        461.31        18.38 o                         
  -6  11  12       1454.06       1557.54        29.00 o                         
  -5  11  12        502.39        478.86        19.59 o                         
  -4  11  12        242.03        275.67        15.95 o                         
  -3  11  12        599.33        574.06        20.39 o                         
  -2  11  12       1536.89       1475.89        30.92 o                         
  -1  11  12        722.25        725.41        27.77 o                         
   0  11  12        650.49        787.99        38.50 o                         
   1  11  12        666.58        692.04        30.75 o                         
   2  11  12       1464.74       1372.32        32.34 o                         
   3  11  12        542.77        541.44        19.47 o                         
   4  11  12        332.53        366.91        17.37 o                         
   5  11  12        563.20        563.47        19.95 o                         
   6  11  12       1529.87       1648.01        30.33 o                         
   7  11  12        538.27        526.40        19.43 o                         
   8  11  12        488.47        500.24        18.25 o                         
   9  11  12        808.19        785.87        26.06 o                         
  -7  12  12        379.23        281.86        14.68 o                         
  -6  12  12        166.73        128.76        12.91 o                         
  -5  12  12         55.24         49.49        11.03 o                         
  -4  12  12        513.40        613.27        19.65 o                         
  -3  12  12        763.13        698.82        20.68 o                         
  -2  12  12       2031.58       2070.20        33.41 o                         
  -1  12  12        293.18        290.26        17.30 o                         
   0  12  12       1056.67       1171.33        31.70 o                         
   1  12  12        269.31        234.85        17.17 o                         
   2  12  12       1972.24       1976.17        36.28 o                         
   3  12  12        719.38        680.72        21.15 o                         
   4  12  12        486.63        577.03        19.48 o                         
   5  12  12         57.76         76.63        12.90 o                         
   6  12  12        155.52        158.54        15.77 o                         
   7  12  12        388.34        306.15        15.80 o                         
  -6  13  12       1258.96       1141.76        27.91 o                         
  -5  13  12         78.55        101.67        10.79 o                         
  -4  13  12        295.88        277.70        14.30 o                         
  -3  13  12       2387.67       2465.64        38.86 o                         
  -2  13  12        211.10        231.40        14.77 o                         
  -1  13  12        799.16        774.43        22.19 o                         
   0  13  12         54.40         71.76        11.91 o                         
   1  13  12        772.38        800.23        20.92 o                         
   2  13  12        251.04        263.64        14.08 o                         
   3  13  12       2347.48       2431.24        40.34 o                         
   4  13  12        298.27        279.19        14.21 o                         
   5  13  12         76.40         66.64        13.38 o                         
   6  13  12       1251.98       1216.68        33.50 o                         
  -3  14  12        178.34        162.39        11.32 o                         
  -2  14  12        542.88        525.31        19.00 o                         
  -1  14  12        535.48        504.10        22.25 o                         
   0  14  12         14.40         37.76        11.65 o                         
   1  14  12        599.30        646.76        21.59 o                         
   2  14  12        544.09        547.34        22.54 o                         
   3  14  12        173.39        174.18        13.97 o                         
   0   1  13      51480.40      55716.50       625.82 o                         
   1   1  13        725.67        412.35        12.97 o                         
  -1   2  13      22885.32      26660.97       288.49 o                         
   0   2  13        172.62        117.86         8.62 o                         
   1   2  13      24086.35      28103.37       308.94 o                         
   2   2  13       3133.28       2070.66        34.52 o                         
  -2   3  13       7329.96       9349.54       125.25 o                         
  -1   3  13       4572.02       3602.99        55.99 o                         
   0   3  13        291.20        179.16        15.45 o                         
   1   3  13       4528.75       3494.16        61.91 o                         
   2   3  13       7842.21       9875.82       145.31 o                         
   3   3  13       1898.52       2034.51        38.72 o                         
  -3   4  13       3951.31       3680.24        61.26 o                         
  -2   4  13       2372.60       1975.25        41.73 o                         
  -1   4  13       1172.69       1077.19        29.02 o                         
   0   4  13       5951.62       7857.86       111.16 o                         
   1   4  13       1366.14       1302.09        36.71 o                         
   2   4  13       2149.47       1796.74        47.38 o                         
   3   4  13       3995.73       3893.66        85.77 o                         
   4   4  13       4765.10       4578.50        88.92 o                         
  -4   5  13        657.20        598.76        30.03 o                         
  -3   5  13        260.68        279.19        19.07 o                         
  -2   5  13       1090.09       1414.82        42.70 o                         
  -1   5  13       1975.43       1543.22        37.55 o                         
   0   5  13        142.37         63.23        11.01 o                         
   1   5  13       2223.59       1787.99        45.79 o                         
   2   5  13       1049.32       1346.58        46.18 o                         
   3   5  13        276.44        336.73        30.97 o                         
   4   5  13        623.45        531.66        29.55 o                         
   5   5  13        520.46        545.12        33.26 o                         
  -5   6  13        547.74        610.34        31.92 o                         
  -4   6  13        837.09       1029.67        37.21 o                         
  -3   6  13       2184.28       1698.29        39.73 o                         
  -2   6  13        697.22        724.89        25.60 o                         
  -1   6  13       3109.94       2735.57        49.06 o                         
   0   6  13       6988.33       6780.35        93.52 o                         
   1   6  13       3509.07       3078.63        54.14 o                         
   2   6  13        787.67        781.41        34.82 o                         
   3   6  13       2127.84       1707.94        40.39 o                         
   4   6  13        815.56       1025.19        39.96 o                         
   5   6  13        624.38        735.32        33.81 o                         
   6   6  13       3595.41       3626.35        66.50 o                         
  -6   7  13        729.32        696.48        36.74 o                         
  -5   7  13       1753.80       1518.66        44.68 o                         
  -4   7  13        771.79        793.07        31.80 o                         
  -3   7  13       2914.04       2938.95        60.52 o                         
  -2   7  13      15908.18      15820.13       199.60 o                         
  -1   7  13       2685.93       2329.33        51.49 o                         
   0   7  13      42762.93      43920.80       455.82 o                         
   1   7  13       2601.94       2298.76        53.01 o                         
   2   7  13      16084.02      15871.42       191.21 o                         
   3   7  13       2978.61       3046.76        60.74 o                         
   4   7  13        691.38        752.78        36.15 o                         
   5   7  13       2065.87       1767.02        44.04 o                         
   6   7  13        775.98        785.84        36.51 o                         
   7   7  13        267.23        337.95        20.29 o                         
  -7   8  13        165.48        187.03        15.64 o                         
  -6   8  13        819.95        782.93        23.32 o                         
  -5   8  13       1246.44       1339.82        30.60 o                         
  -4   8  13       3518.13       3731.09        77.30 o                         
  -3   8  13       1914.97       1907.61        46.08 o                         
  -2   8  13        473.76        444.88        26.14 o                         
  -1   8  13       4505.49       3956.10        67.69 o                         
   0   8  13        135.28        273.49        23.27 o                         
   1   8  13       4184.98       3673.64        70.42 o                         
   2   8  13        464.86        370.60        25.82 o                         
   3   8  13       1774.07       1835.74        46.21 o                         
   4   8  13       3752.39       4024.08        75.67 o                         
   5   8  13       1192.39       1337.35        33.59 o                         
   6   8  13        654.14        574.18        23.23 o                         
   7   8  13        175.18        182.19        16.53 o                         
   8   8  13        779.19        817.30        22.85 o                         
  -8   9  13        789.84        767.56        24.01 o                         
  -7   9  13        198.79        226.07        14.92 o                         
  -6   9  13       1073.42        938.31        24.86 o                         
  -5   9  13       1586.82       1795.19        32.22 o                         
  -4   9  13       4303.12       4559.37        56.58 o                         
  -3   9  13       1807.95       1843.54        34.54 o                         
  -2   9  13      10275.05       9677.07       136.81 o                         
  -1   9  13        836.32       1097.22        41.90 o                         
   0   9  13        111.92        186.54        25.63 o                         
   1   9  13        838.76       1200.28        45.00 o                         
   2   9  13      10349.84       9753.56       135.73 o                         
   3   9  13       1566.54       1638.72        35.89 o                         
   4   9  13       4292.78       4558.82        58.66 o                         
   5   9  13       1579.26       1702.92        31.36 o                         
   6   9  13       1087.76        976.24        26.00 o                         
   7   9  13        201.47        220.58        16.94 o                         
   8   9  13        857.14        792.78        24.10 o                         
   9   9  13        272.38        258.39        14.77 o                         
  -9  10  13         25.30         20.33        10.80 o                         
  -8  10  13        153.82        156.18        14.01 o                         
  -7  10  13       1282.87       1417.15        31.12 o                         
  -6  10  13        124.40        168.14        14.76 o                         
  -5  10  13       3737.37       3600.54        44.78 o                         
  -4  10  13        733.94        825.67        24.41 o                         
  -3  10  13       2838.46       2895.79        40.09 o                         
  -2  10  13        678.56        765.91        22.95 o                         
  -1  10  13        687.47        595.02        20.82 o                         
   0  10  13         40.86         96.80        15.71 o                         
   1  10  13        701.84        610.86        21.97 o                         
   2  10  13        645.93        731.93        23.16 o                         
   3  10  13       2870.81       2915.14        40.53 o                         
   4  10  13        637.94        743.36        24.37 o                         
   5  10  13       3788.25       3564.35        43.01 o                         
   6  10  13        158.43        190.40        16.23 o                         
   7  10  13       1247.70       1383.75        35.37 o                         
   8  10  13        153.54        146.76        13.23 o                         
   9  10  13         22.07         22.91        10.62 o                         
  10  10  13        215.71        167.35        12.41 o                         
  -9  11  13        150.94        162.27        12.25 o                         
  -8  11  13        291.36        273.57        14.56 o                         
  -7  11  13         14.57         17.25        11.63 o                         
  -6  11  13       1709.93       1816.69        31.49 o                         
  -5  11  13        781.55        833.86        23.75 o                         
  -4  11  13       3971.03       3787.21        47.82 o                         
  -3  11  13       1272.74       1364.89        28.38 o                         
  -2  11  13       1157.43       1091.44        27.31 o                         
  -1  11  13        962.05        951.92        25.75 o                         
   0  11  13         47.03         73.41        22.80 o                         
   1  11  13        883.15        934.09        28.62 o                         
   2  11  13       1075.56       1047.19        28.79 o                         
   3  11  13       1271.38       1343.85        28.28 o                         
   4  11  13       3983.45       3762.84        46.29 o                         
   5  11  13        816.80        834.09        26.37 o                         
   6  11  13       1814.14       1904.14        32.03 o                         
   7  11  13         14.10          8.14        11.60 o                         
   8  11  13        317.05        330.98        15.56 o                         
   9  11  13        160.21        162.62        11.70 o                         
  -7  12  13        785.88        764.37        26.17 o                         
  -6  12  13        267.46        191.55        12.68 o                         
  -5  12  13        354.18        351.54        16.00 o                         
  -4  12  13        789.20        735.31        21.06 o                         
  -3  12  13        249.70        262.95        14.44 o                         
  -2  12  13       1808.15       1794.54        32.13 o                         
  -1  12  13       3366.66       3192.47        46.88 o                         
   0  12  13        408.06        485.29        21.15 o                         
   1  12  13       3522.20       3382.24        49.14 o                         
   2  12  13       1948.31       1996.87        35.44 o                         
   3  12  13        204.28        236.75        14.38 o                         
   4  12  13        868.01        818.02        23.74 o                         
   5  12  13        341.77        343.62        17.33 o                         
   6  12  13        272.06        235.27        16.11 o                         
   7  12  13        784.19        740.56        23.28 o                         
  -6  13  13        162.36        196.42        48.73 o                         
  -5  13  13         13.98         21.42        11.81 o                         
  -4  13  13          9.34         23.74        10.06 o                         
  -3  13  13        764.34        982.24        28.87 o                         
  -2  13  13       1013.08       1104.95        27.04 o                         
  -1  13  13        745.96        888.18        31.35 o                         
   0  13  13         54.40         57.98        11.84 o                         
   1  13  13        651.59        800.00        22.74 o                         
   2  13  13       1044.88       1126.94        26.84 o                         
   3  13  13        809.72        959.94        26.68 o                         
   4  13  13          4.85         -0.63        10.86 o                         
   5  13  13         26.13         27.72        12.01 o                         
  -3  14  13        854.88        788.32        56.20 o                         
  -2  14  13        139.01        135.23        12.65 o                         
  -1  14  13       1744.36       1690.86        32.15 o                         
   0  14  13       1907.21       1889.82        32.37 o                         
   1  14  13       1735.99       1665.44        38.77 o                         
   2  14  13        129.51        112.40        13.55 o                         
   0   1  14       3576.66       5515.59        74.59 o                         
   1   1  14      40298.22      34340.56       368.81 o                         
  -1   2  14       5808.94       2832.20        42.32 o                         
   0   2  14       1138.97        872.52        22.43 o                         
   1   2  14       5977.33       3107.32        48.15 o                         
   2   2  14       5632.34       6071.35        83.68 o                         
  -2   3  14       1428.62       1921.35        36.05 o                         
  -1   3  14        184.36        141.50        12.94 o                         
   0   3  14        180.08         33.01        14.02 o                         
   1   3  14        162.79        223.39        15.46 o                         
   2   3  14       1469.07       1997.86        42.81 o                         
   3   3  14        741.38       1220.60        27.82 o                         
  -3   4  14       7320.97       6950.83       103.97 o                         
  -2   4  14       5517.19       5323.02        80.73 o                         
  -1   4  14       3093.48       3276.36        55.55 o                         
   0   4  14       7751.22       8752.63       122.02 o                         
   1   4  14       2918.00       2952.95        63.86 o                         
   2   4  14       5484.48       5414.89        96.67 o                         
   3   4  14       7326.89       7061.25       115.07 o                         
   4   4  14        418.19        551.50        26.29 o                         
  -4   5  14       3888.19       4218.37        74.54 o                         
  -3   5  14        141.41        158.34        16.83 o                         
  -2   5  14       5493.78       7121.73       121.31 o                         
  -1   5  14       8323.86       7223.67       104.70 o                         
   0   5  14       2133.39       1969.40        38.75 o                         
   1   5  14       8014.04       6770.43       113.53 o                         
   2   5  14       5354.62       6979.43       124.58 o                         
   3   5  14        147.28        124.80        22.68 o                         
   4   5  14       3919.30       4054.41        71.95 o                         
   5   5  14        139.84        225.61        24.32 o                         
  -5   6  14       3760.15       4202.75        75.62 o                         
  -4   6  14       5095.13       4801.10        82.31 o                         
  -3   6  14        296.68        292.39        19.77 o                         
  -2   6  14       1390.86       1337.34        37.39 o                         
  -1   6  14        484.13        445.32        22.85 o                         
   0   6  14       2178.83       3339.99        53.41 o                         
   1   6  14        681.63        597.05        29.17 o                         
   2   6  14       1376.32       1387.62        44.57 o                         
   3   6  14        389.77        386.85        22.03 o                         
   4   6  14       5112.84       4768.36        94.37 o                         
   5   6  14       3850.39       4176.29        75.03 o                         
   6   6  14         70.17        170.72        22.23 o                         
  -6   7  14       2133.37       1928.10        55.60 o                         
  -5   7  14        805.60        787.16        34.88 o                         
  -4   7  14       3282.44       3498.85        64.74 o                         
  -3   7  14       2282.94       2134.06        49.22 o                         
  -2   7  14       2345.31       2383.51        51.11 o                         
  -1   7  14       2224.22       2219.21        50.52 o                         
   0   7  14        319.84        413.01        26.38 o                         
   1   7  14       2402.46       2479.78        56.90 o                         
   2   7  14       2417.97       2410.91        50.91 o                         
   3   7  14       2461.71       2369.06        53.14 o                         
   4   7  14       3029.71       3301.22        69.29 o                         
   5   7  14        810.16        838.82        35.93 o                         
   6   7  14       2010.47       1767.50        49.79 o                         
   7   7  14       7083.71       7089.97        71.99 o                         
  -7   8  14        109.64        104.94        14.22 o                         
  -6   8  14       3688.23       3444.54        44.27 o                         
  -5   8  14       7398.12       6596.29        68.65 o                         
  -4   8  14       7402.93       7702.86       117.39 o                         
  -3   8  14       3105.31       2946.80        54.85 o                         
  -2   8  14       7283.99       7461.14       100.16 o                         
  -1   8  14        156.91        243.34        23.95 o                         
   0   8  14       2210.91       2138.91        48.73 o                         
   1   8  14        132.58        193.43        22.37 o                         
   2   8  14       7336.26       7480.08       103.29 o                         
   3   8  14       3032.02       2965.15        58.44 o                         
   4   8  14       7506.73       7867.01       118.33 o                         
   5   8  14       7239.62       6572.84        72.76 o                         
   6   8  14       3722.82       3513.56        44.29 o                         
   7   8  14        117.47        123.46        16.05 o                         
   8   8  14          7.58          6.08        12.79 o                         
  -8   9  14         90.03         87.41        13.47 o                         
  -7   9  14       1149.42       1066.77        25.58 o                         
  -6   9  14        493.67        474.57        19.66 o                         
  -5   9  14       6321.25       5809.73        59.85 o                         
  -4   9  14        750.23        808.01        24.75 o                         
  -3   9  14      10488.58      10361.07        96.82 o                         
  -2   9  14        163.50        229.56        27.28 o                         
  -1   9  14        114.07        177.21        24.57 o                         
   0   9  14         12.67         33.16        22.70 o                         
   1   9  14        116.71        153.27        23.66 o                         
   2   9  14        163.99        217.06        25.07 o                         
   3   9  14      10941.86      10872.16        97.35 o                         
   4   9  14        788.59        798.30        25.66 o                         
   5   9  14       6281.56       5835.98        58.81 o                         
   6   9  14        483.13        428.91        20.73 o                         
   7   9  14       1164.93       1023.51        27.78 o                         
   8   9  14         93.02         95.37        13.61 o                         
   9   9  14         29.40         34.35        11.46 o                         
  -9  10  14        204.95        160.88        13.09 o                         
  -8  10  14        108.24        121.72        13.39 o                         
  -7  10  14        209.91        215.08        17.99 o                         
  -6  10  14       2065.34       2056.67        34.53 o                         
  -5  10  14       1891.81       1906.08        32.53 o                         
  -4  10  14       4735.85       4524.66        51.96 o                         
  -3  10  14        485.68        554.24        20.51 o                         
  -2  10  14       1058.50        968.13        25.60 o                         
  -1  10  14       1621.08       1675.95        30.74 o                         
   0  10  14       5358.44       5114.79        56.17 o                         
   1  10  14       1641.20       1759.64        32.58 o                         
   2  10  14       1063.16       1022.69        26.21 o                         
   3  10  14        377.07        384.85        19.10 o                         
   4  10  14       4563.04       4322.34        51.32 o                         
   5  10  14       1861.88       1861.49        32.14 o                         
   6  10  14       2005.19       1985.00        33.68 o                         
   7  10  14        205.22        214.87        18.24 o                         
   8  10  14        107.20        113.53        12.82 o                         
   9  10  14        214.68        189.01        13.03 o                         
  10  10  14          2.73          7.90         9.66 o                         
  -9  11  14        876.29        820.08        22.29 o                         
  -8  11  14         33.51         25.86        10.79 o                         
  -7  11  14        276.06        261.87        15.06 o                         
  -6  11  14        300.92        355.74        15.96 o                         
  -5  11  14        424.73        464.14        18.71 o                         
  -4  11  14        465.02        512.19        19.65 o                         
  -3  11  14         20.90         60.49        13.28 o                         
  -2  11  14        422.81        474.56        18.81 o                         
  -1  11  14       1965.85       1990.68        32.64 o                         
   0  11  14          0.18         17.16        15.37 o                         
   1  11  14       2047.04       2010.49        36.70 o                         
   2  11  14        433.49        492.03        20.29 o                         
   3  11  14          7.98         24.84        13.23 o                         
   4  11  14        586.34        646.21        20.84 o                         
   5  11  14        429.02        480.17        20.17 o                         
   6  11  14        272.11        325.06        15.47 o                         
   7  11  14        242.92        236.53        15.89 o                         
   8  11  14         32.26         43.82        10.73 o                         
   9  11  14        987.28        913.95        29.01 o                         
  -7  12  14         75.44         59.96        12.16 o                         
  -6  12  14          1.65         -0.34         9.50 o                         
  -5  12  14        992.05        990.00        24.37 o                         
  -4  12  14         13.52         29.26        10.78 o                         
  -3  12  14        209.11        279.73        14.49 o                         
  -2  12  14        734.56        764.40        22.97 o                         
  -1  12  14        250.72        315.25        17.17 o                         
   0  12  14       9358.85       9408.64        95.97 o                         
   1  12  14        287.48        389.44        18.80 o                         
   2  12  14        728.50        770.34        23.89 o                         
   3  12  14        192.08        253.23        15.19 o                         
   4  12  14         20.41         28.81        11.73 o                         
   5  12  14        976.45        957.91        26.25 o                         
   6  12  14          3.22          3.88        11.96 o                         
   7  12  14         66.20         51.02        13.92 o                         
  -5  13  14        712.18        713.89        28.14 o                         
  -4  13  14        121.44        122.83        11.52 o                         
  -3  13  14        773.70        863.70        27.72 o                         
  -2  13  14        352.40        376.18        16.78 o                         
  -1  13  14       7049.06       6779.74        80.45 o                         
   0  13  14        124.96        115.37        12.96 o                         
   1  13  14       6945.16       6750.00        75.44 o                         
   2  13  14        319.08        312.75        15.94 o                         
   3  13  14        779.95        868.14        24.33 o                         
   4  13  14        113.99        116.85        12.46 o                         
   5  13  14        737.23        771.60        25.44 o                         
  -2  14  14        558.36        537.91        22.85 o                         
  -1  14  14        145.56        157.67        12.35 o                         
   0  14  14       2515.66       2301.50        46.27 o                         
   1  14  14        126.18        126.66        12.83 o                         
   2  14  14        539.98        564.75        24.19 o                         
   0   1  15      45876.78      65039.87       707.22 o                         
   1   1  15      19841.19      23444.58       256.95 o                         
  -1   2  15       1680.82       3831.02        53.45 o                         
   0   2  15       2058.85       1706.47        32.68 o                         
   1   2  15       1448.34       3518.23        54.29 o                         
   2   2  15       5203.27       5536.97        76.04 o                         
  -2   3  15       9545.03      11201.36       132.94 o                         
  -1   3  15       5008.58       4319.60        65.24 o                         
   0   3  15       1813.51        919.56        31.78 o                         
   1   3  15       5467.17       4847.69        71.95 o                         
   2   3  15       8689.47      10311.29       142.54 o                         
   3   3  15      17909.70      18025.49       215.55 o                         
  -3   4  15       6531.28       6945.13       103.27 o                         
  -2   4  15       3767.26       3422.13        59.86 o                         
  -1   4  15       1024.86        922.44        26.13 o                         
   0   4  15       9671.72       9243.67       135.16 o                         
   1   4  15       1056.74        914.58        31.39 o                         
   2   4  15       4364.89       4089.08        77.02 o                         
   3   4  15       6156.89       6609.77       118.54 o                         
   4   4  15         16.18          0.52        13.48 o                         
  -4   5  15       1097.06       1453.82        39.87 o                         
  -3   5  15       4975.48       5773.21        86.32 o                         
  -2   5  15      23192.12      25336.35       385.22 o                         
  -1   5  15       1766.26       1864.75        44.85 o                         
   0   5  15        209.92         42.49         9.20 o                         
   1   5  15       2232.75       2417.34        55.83 o                         
   2   5  15      22668.74      25081.12       409.20 o                         
   3   5  15       4900.98       5831.52       109.70 o                         
   4   5  15       1179.20       1547.03        43.68 o                         
   5   5  15       6510.97       6303.53       104.35 o                         
  -5   6  15        948.12        913.36        39.76 o                         
  -4   6  15         81.90        114.63        20.00 o                         
  -3   6  15       4491.12       4620.29        75.79 o                         
  -2   6  15        875.06       1018.95        26.73 o                         
  -1   6  15       6943.50       6031.71        84.69 o                         
   0   6  15          4.66         34.48        12.38 o                         
   1   6  15       6461.95       5579.61        92.79 o                         
   2   6  15        898.85       1122.80        39.86 o                         
   3   6  15       4778.21       4825.65        77.57 o                         
   4   6  15         76.27         89.62        20.24 o                         
   5   6  15        940.83        926.17        37.30 o                         
   6   6  15      12906.87      11995.35       147.24 o                         
  -6   7  15        528.12        554.36        28.43 o                         
  -5   7  15       5379.08       5619.00        83.74 o                         
  -4   7  15       1202.66       1175.08        37.82 o                         
  -3   7  15        107.08        141.74        17.35 o                         
  -2   7  15      10789.37      10795.93       139.20 o                         
  -1   7  15       3763.78       3440.82        60.63 o                         
   0   7  15       6384.23       5253.50        85.45 o                         
   1   7  15       3319.99       2975.14        61.27 o                         
   2   7  15      10150.79      10096.26       134.06 o                         
   3   7  15         59.15         68.00        18.59 o                         
   4   7  15       1215.28       1234.48        41.94 o                         
   5   7  15       5229.68       5299.62        84.46 o                         
   6   7  15        392.75        439.60        29.90 o                         
   7   7  15          7.25         28.07        14.37 o                         
  -7   8  15       2579.65       2475.30        36.98 o                         
  -6   8  15       5060.48       4673.52        52.08 o                         
  -5   8  15       1435.21       1450.50        30.98 o                         
  -4   8  15       3861.93       3712.77        73.99 o                         
  -3   8  15       5930.04       5749.88        91.31 o                         
  -2   8  15       2222.36       2546.60        51.69 o                         
  -1   8  15       8490.38       8497.70       119.52 o                         
   0   8  15        176.16        322.77        27.27 o                         
   1   8  15       8264.06       8204.35       117.00 o                         
   2   8  15       2197.75       2541.68        52.94 o                         
   3   8  15       5576.24       5304.24        86.10 o                         
   4   8  15       3449.74       3407.43        65.87 o                         
   5   8  15       1222.58       1172.12        30.52 o                         
   6   8  15       4917.83       4534.59        51.55 o                         
   7   8  15       2577.18       2547.65        38.59 o                         
   8   8  15        438.60        431.30        18.26 o                         
  -8   9  15        257.27        256.41        15.25 o                         
  -7   9  15        249.94        306.29        15.94 o                         
  -6   9  15        681.06        636.98        23.47 o                         
  -5   9  15        439.93        505.26        20.81 o                         
  -4   9  15       3426.59       3488.90        43.11 o                         
  -3   9  15        425.71        566.57        27.59 o                         
  -2   9  15       2706.95       2899.48        55.42 o                         
  -1   9  15       2000.71       1886.69        49.60 o                         
   0   9  15        162.43        197.21        24.92 o                         
   1   9  15       1812.11       1694.35        49.19 o                         
   2   9  15       2514.97       2856.51        59.97 o                         
   3   9  15        400.83        529.90        22.61 o                         
   4   9  15       3325.75       3430.02        46.32 o                         
   5   9  15        573.96        676.94        21.64 o                         
   6   9  15        842.02        807.47        28.37 o                         
   7   9  15        187.44        220.03        17.00 o                         
   8   9  15        230.63        226.92        16.02 o                         
   9   9  15        805.44        786.11        25.19 o                         
  -9  10  15         77.06         87.72        11.85 o                         
  -8  10  15        324.53        275.65        15.22 o                         
  -7  10  15       1844.82       1757.71        37.78 o                         
  -6  10  15        515.12        530.75        19.81 o                         
  -5  10  15       2975.62       2942.20        39.66 o                         
  -4  10  15       1495.55       1618.82        33.92 o                         
  -3  10  15       1277.16       1369.77        28.84 o                         
  -2  10  15        125.62        148.44        14.86 o                         
  -1  10  15       4540.68       4535.96        49.24 o                         
   0  10  15        881.69        892.59        25.83 o                         
   1  10  15       4590.14       4509.70        51.89 o                         
   2  10  15        146.24        179.28        16.14 o                         
   3  10  15       1345.13       1379.73        30.51 o                         
   4  10  15       1392.65       1512.53        32.53 o                         
   5  10  15       2695.82       2588.89        37.69 o                         
   6  10  15        476.95        482.32        19.01 o                         
   7  10  15       1735.92       1573.37        35.30 o                         
   8  10  15        299.60        244.32        14.99 o                         
   9  10  15         63.90         72.22        11.30 o                         
  10  10  15         95.44        116.10        10.88 o                         
  -9  11  15        287.87        339.97        20.18 o                         
  -8  11  15        484.50        421.87        16.77 o                         
  -7  11  15        122.14         78.02        12.32 o                         
  -6  11  15       2007.00       2061.00        32.86 o                         
  -5  11  15        167.23        160.56        14.92 o                         
  -4  11  15       4646.91       4542.37        53.41 o                         
  -3  11  15       1414.33       1346.32        28.21 o                         
  -2  11  15       1501.11       1662.22        30.88 o                         
  -1  11  15       1231.77       1217.11        27.92 o                         
   0  11  15       2232.36       2103.06        36.37 o                         
   1  11  15       1262.48       1198.23        30.69 o                         
   2  11  15       1579.50       1751.84        32.88 o                         
   3  11  15       1480.81       1418.18        29.40 o                         
   4  11  15       4684.97       4604.46        52.70 o                         
   5  11  15        127.23        149.77        14.30 o                         
   6  11  15       2024.67       2039.66        33.88 o                         
   7  11  15        119.96         90.63        13.17 o                         
   8  11  15        493.00        437.31        21.90 o                         
   9  11  15        258.67        297.09        15.09 o                         
  -7  12  15         66.56         64.54        11.60 o                         
  -6  12  15        390.36        418.22        16.27 o                         
  -5  12  15        734.91        753.19        21.52 o                         
  -4  12  15        934.25        898.43        22.20 o                         
  -3  12  15       1422.61       1393.45        26.27 o                         
  -2  12  15       1422.46       1407.57        32.47 o                         
  -1  12  15       1944.20       2003.80        33.78 o                         
   0  12  15       2828.52       2883.26        42.58 o                         
   1  12  15       2084.08       2053.07        36.67 o                         
   2  12  15       1367.39       1358.84        31.43 o                         
   3  12  15       1390.26       1353.64        28.28 o                         
   4  12  15        971.60        913.67        24.52 o                         
   5  12  15        681.23        683.18        24.82 o                         
   6  12  15        435.26        461.79        19.90 o                         
   7  12  15         84.47         73.78        13.44 o                         
  -5  13  15         14.13         22.75        10.03 o                         
  -4  13  15        142.45        134.13        11.70 o                         
  -3  13  15        482.64        434.77        18.80 o                         
  -2  13  15        625.65        634.68        21.17 o                         
  -1  13  15        430.42        607.53        23.09 o                         
   0  13  15        778.10        729.81        22.71 o                         
   1  13  15        408.16        499.96        22.91 o                         
   2  13  15        613.27        621.53        20.66 o                         
   3  13  15        457.51        430.03        18.71 o                         
   4  13  15        177.39        179.96        12.95 o                         
   5  13  15         10.14         20.99        11.32 o                         
  -2  14  15         64.11         62.92        10.85 o                         
  -1  14  15        581.69        488.98        18.25 o                         
   0  14  15        801.35        874.30        25.12 o                         
   1  14  15        596.89        523.07        25.77 o                         
   2  14  15         62.33         71.62        13.03 o                         
   0   0  16     100921.68      82762.18      2532.68 o                         
   0   1  16       2074.58       1332.84        28.28 o                         
   1   1  16        892.02       1656.50        31.46 o                         
  -1   2  16       6723.50       7360.38        94.10 o                         
   0   2  16       2063.81       2265.68        37.95 o                         
   1   2  16       6383.79       7122.65        95.76 o                         
   2   2  16        246.26        187.31        10.74 o                         
  -2   3  16       2177.87       2543.61        44.43 o                         
  -1   3  16       5462.65       5382.84        70.80 o                         
   0   3  16       8620.52       7984.06       111.19 o                         
   1   3  16       5325.93       5158.88        79.58 o                         
   2   3  16       2389.78       2730.55        50.84 o                         
   3   3  16        738.63        853.67        24.30 o                         
  -3   4  16        845.23        837.54        29.91 o                         
  -2   4  16       4663.56       4696.01        80.57 o                         
  -1   4  16       1155.20       1395.31        33.80 o                         
   0   4  16       3081.60       3709.19        65.34 o                         
   1   4  16        971.83       1153.26        35.68 o                         
   2   4  16       4738.78       4851.21        90.06 o                         
   3   4  16        945.90        889.90        35.78 o                         
   4   4  16      19083.44      17518.56       234.64 o                         
  -4   5  16       6842.99       6510.57        98.70 o                         
  -3   5  16       9676.08       8999.31       121.48 o                         
  -2   5  16        457.57        483.53        35.05 o                         
  -1   5  16       2420.58       2192.56        46.41 o                         
   0   5  16       1785.49       1394.36        33.48 o                         
   1   5  16       2209.13       1921.04        69.38 o                         
   2   5  16        384.92        364.58        30.46 o                         
   3   5  16       9510.82       8848.55       149.77 o                         
   4   5  16       6978.24       6546.66       105.14 o                         
   5   5  16      10767.44      11071.24       156.45 o                         
  -5   6  16        777.79        858.00        37.09 o                         
  -4   6  16       7262.55       7223.27       112.18 o                         
  -3   6  16       5965.71       5752.14        79.48 o                         
  -2   6  16        626.37        791.10        32.46 o                         
  -1   6  16       2175.40       2251.07        44.51 o                         
   0   6  16       4788.56       4619.94        66.35 o                         
   1   6  16       2267.43       2433.51        54.83 o                         
   2   6  16        822.40       1004.53        36.94 o                         
   3   6  16       5418.33       5192.56        93.24 o                         
   4   6  16       7310.88       7456.53       112.42 o                         
   5   6  16        818.17        867.04        35.78 o                         
   6   6  16         40.96         24.74        19.59 o                         
  -6   7  16        779.22        705.68        26.72 o                         
  -5   7  16       1809.67       1782.98        47.26 o                         
  -4   7  16       4592.61       4591.90        70.56 o                         
  -3   7  16       1616.24       1765.63        45.97 o                         
  -2   7  16       1934.38       1466.60        39.15 o                         
  -1   7  16       1622.90       1954.71        44.98 o                         
   0   7  16       2569.33       2453.56        52.06 o                         
   1   7  16       1605.97       1892.14        45.37 o                         
   2   7  16       1918.97       1491.12        41.84 o                         
   3   7  16       1700.62       1885.97        45.24 o                         
   4   7  16       4598.80       4592.57        74.17 o                         
   5   7  16       1729.58       1746.68        46.25 o                         
   6   7  16        945.72        848.04        30.92 o                         
   7   7  16          5.92         -6.31        13.95 o                         
  -7   8  16        379.71        379.79        17.91 o                         
  -6   8  16       2784.96       2742.96        38.68 o                         
  -5   8  16       8517.17       7899.68        80.72 o                         
  -4   8  16       2080.34       1940.60        54.38 o                         
  -3   8  16       7780.78       7544.48       112.31 o                         
  -2   8  16      12183.40      12036.75       148.01 o                         
  -1   8  16      10722.66      10454.43       134.98 o                         
   0   8  16      22473.99      21680.56       252.21 o                         
   1   8  16      10725.15      10645.37       138.36 o                         
   2   8  16      12476.50      12403.80       153.93 o                         
   3   8  16       8030.64       7688.78       106.23 o                         
   4   8  16       2249.79       2104.15        50.27 o                         
   5   8  16       8403.34       7567.05        73.72 o                         
   6   8  16       2873.88       2794.30        39.77 o                         
   7   8  16        385.24        366.03        18.71 o                         
   8   8  16       2325.67       2321.01        35.61 o                         
  -8   9  16        599.68        600.77        21.29 o                         
  -7   9  16       1964.73       1887.34        31.46 o                         
  -6   9  16       1259.58       1218.76        40.70 o                         
  -5   9  16       3672.08       3357.51        41.76 o                         
  -4   9  16       7151.29       6773.47        65.77 o                         
  -3   9  16       5854.35       5454.95        57.86 o                         
  -2   9  16       1909.11       1885.27        38.09 o                         
  -1   9  16      10365.66      10228.33       137.91 o                         
   0   9  16       4525.04       4395.00        81.85 o                         
   1   9  16      10383.36      10274.51       140.71 o                         
   2   9  16       1731.62       1672.54        40.60 o                         
   3   9  16       5745.88       5147.24        63.35 o                         
   4   9  16       7051.73       6729.86        70.19 o                         
   5   9  16       3487.10       3113.20        40.41 o                         
   6   9  16       1225.83       1142.90        38.67 o                         
   7   9  16       1897.85       1852.88        34.03 o                         
   8   9  16        695.86        684.56        24.79 o                         
   9   9  16        339.31        384.19        17.20 o                         
  -9  10  16         94.15         72.82        11.70 o                         
  -8  10  16        347.94        340.34        15.70 o                         
  -7  10  16         15.60         72.42        13.71 o                         
  -6  10  16        488.02        487.41        19.43 o                         
  -5  10  16        821.85       1008.14        25.92 o                         
  -4  10  16       1587.40       1696.13        35.79 o                         
  -3  10  16         94.42         74.54        14.63 o                         
  -2  10  16        280.86        254.37        16.22 o                         
  -1  10  16       1177.96       1187.64        26.86 o                         
   0  10  16       9211.30       8572.63        81.77 o                         
   1  10  16       1087.33       1147.48        27.98 o                         
   2  10  16        175.67        175.06        16.54 o                         
   3  10  16        108.68        101.55        15.57 o                         
   4  10  16       1730.95       1788.65        40.45 o                         
   5  10  16        944.74       1113.57        26.52 o                         
   6  10  16        596.16        576.77        20.63 o                         
   7  10  16         30.47         48.84        13.00 o                         
   8  10  16        354.32        323.57        16.33 o                         
   9  10  16         83.07         68.39        11.07 o                         
  10  10  16        707.49        578.98        20.09 o                         
  -9  11  16       1010.97        928.41        46.37 o                         
  -8  11  16        443.36        435.47        17.28 o                         
  -7  11  16         81.81         95.11        12.35 o                         
  -6  11  16        329.20        322.86        15.38 o                         
  -5  11  16        397.49        439.10        20.32 o                         
  -4  11  16         85.78        140.79        14.04 o                         
  -3  11  16        118.20        115.02        13.73 o                         
  -2  11  16        348.92        331.82        16.63 o                         
  -1  11  16       1262.07       1303.88        28.22 o                         
   0  11  16       1345.61       1371.47        31.18 o                         
   1  11  16       1248.21       1298.60        31.31 o                         
   2  11  16        324.11        311.21        17.91 o                         
   3  11  16        106.59         97.76        14.19 o                         
   4  11  16         71.50        103.95        14.19 o                         
   5  11  16        378.32        479.02        20.79 o                         
   6  11  16        396.60        386.31        16.93 o                         
   7  11  16         99.47         97.73        13.31 o                         
   8  11  16        428.72        418.32        19.91 o                         
   9  11  16        886.44        842.20        42.24 o                         
  -7  12  16         56.78         36.88         9.42 o                         
  -6  12  16         87.65         49.66        10.37 o                         
  -5  12  16       1116.42       1095.00        24.78 o                         
  -4  12  16        915.58        926.96        22.69 o                         
  -3  12  16        622.23        756.13        21.15 o                         
  -2  12  16       1016.90       1069.11        28.05 o                         
  -1  12  16         83.73        145.42        14.67 o                         
   0  12  16          5.44         48.60        13.73 o                         
   1  12  16         68.69        142.34        15.88 o                         
   2  12  16        933.69       1009.21        28.29 o                         
   3  12  16        702.77        770.19        23.09 o                         
   4  12  16        887.09        903.79        23.85 o                         
   5  12  16       1052.61       1040.85        28.34 o                         
   6  12  16         93.37         70.27        12.47 o                         
   7  12  16         76.50         50.65        11.20 o                         
  -5  13  16        170.16        131.63        10.83 o                         
  -4  13  16        724.86        772.95        22.79 o                         
  -3  13  16       2126.97       2114.37        35.62 o                         
  -2  13  16       1168.49       1093.59        25.22 o                         
  -1  13  16       1166.44       1217.49        27.66 o                         
   0  13  16        136.41        123.45        13.31 o                         
   1  13  16       1165.64       1196.64        27.27 o                         
   2  13  16       1183.02       1040.78        25.33 o                         
   3  13  16       2058.70       2073.26        33.80 o                         
   4  13  16        717.42        713.04        22.56 o                         
   5  13  16        162.11        125.04        12.32 o                         
  -2  14  16        910.94        873.23        21.51 o                         
  -1  14  16         68.86         67.77        10.52 o                         
   0  14  16       1113.43       1168.36        26.46 o                         
   1  14  16         65.78         70.97        11.75 o                         
   2  14  16        978.95        957.82        27.51 o                         
   0   1  17      10064.32      10487.98       128.26 o                         
   1   1  17      43878.27      44853.20       480.32 o                         
  -1   2  17       1827.04       1334.55        25.43 o                         
   0   2  17         46.23        194.38        11.88 o                         
   1   2  17       1808.60       1363.93        32.27 o                         
   2   2  17      11525.12      14170.52       164.60 o                         
  -2   3  17       3839.99       2882.50        47.93 o                         
  -1   3  17       5546.71       5637.95        82.13 o                         
   0   3  17        431.68        220.12        13.79 o                         
   1   3  17       6068.89       6108.75        88.64 o                         
   2   3  17       3654.12       2684.74        52.34 o                         
   3   3  17        182.48        272.07        15.51 o                         
  -3   4  17       6926.72       6931.87       103.39 o                         
  -2   4  17       2521.29       2982.87        52.35 o                         
  -1   4  17       3512.77       4806.88        83.36 o                         
   0   4  17       1506.64        919.45        26.27 o                         
   1   4  17       3639.33       4939.61        89.48 o                         
   2   4  17       2797.20       3266.15        69.69 o                         
   3   4  17       6918.00       6948.87       122.22 o                         
   4   4  17       4399.38       4285.81        75.00 o                         
  -4   5  17        803.17       1223.27        36.94 o                         
  -3   5  17       9743.05       9357.65       145.87 o                         
  -2   5  17       2346.67       2509.25        69.83 o                         
  -1   5  17       2060.16       2014.32        48.74 o                         
   0   5  17       2256.39       2705.24        48.87 o                         
   1   5  17       2166.80       2214.44        58.96 o                         
   2   5  17       2074.79       2051.88        69.89 o                         
   3   5  17      10575.38      10336.32       169.93 o                         
   4   5  17        833.57       1331.79        43.82 o                         
   5   5  17       2200.93       2573.93        60.35 o                         
  -5   6  17       1243.33       1192.70        42.40 o                         
  -4   6  17        729.88        704.11        33.27 o                         
  -3   6  17       3425.04       3459.35        60.99 o                         
  -2   6  17       4287.53       4018.71        84.69 o                         
  -1   6  17       2568.43       2763.17        47.76 o                         
   0   6  17       9757.35       9234.30       118.68 o                         
   1   6  17       2265.13       2404.53        53.92 o                         
   2   6  17       4403.37       4120.30        77.78 o                         
   3   6  17       3383.83       3475.70        70.21 o                         
   4   6  17        655.42        554.55        33.22 o                         
   5   6  17       1302.07       1242.38        38.73 o                         
   6   6  17       6662.13       5839.07        92.98 o                         
  -6   7  17       1388.60       1384.79        33.63 o                         
  -5   7  17       2364.73       2416.18        55.20 o                         
  -4   7  17         40.96         66.11        20.84 o                         
  -3   7  17       5074.51       5214.44        85.03 o                         
  -2   7  17       2797.25       2639.17        55.71 o                         
  -1   7  17        650.12        766.12        32.75 o                         
   0   7  17       7961.93       7819.08       111.56 o                         
   1   7  17        797.81        908.01        34.04 o                         
   2   7  17       3118.78       3142.66        63.72 o                         
   3   7  17       5390.69       5501.73        82.65 o                         
   4   7  17         53.26         52.70        18.85 o                         
   5   7  17       2641.99       2768.14        61.02 o                         
   6   7  17       1338.57       1333.97        34.14 o                         
   7   7  17         96.69         53.92        14.88 o                         
  -7   8  17         42.29         52.63        13.93 o                         
  -6   8  17        107.98        107.37        14.68 o                         
  -5   8  17        606.80        761.77        26.27 o                         
  -4   8  17       1775.51       1716.57        53.00 o                         
  -3   8  17        726.92        843.29        38.23 o                         
  -2   8  17       2851.03       3254.91        60.79 o                         
  -1   8  17       5634.42       5821.33        87.33 o                         
   0   8  17         64.12        146.46        21.77 o                         
   1   8  17       5553.56       5751.08        88.86 o                         
   2   8  17       2694.73       3160.46        62.27 o                         
   3   8  17        804.61        966.03        37.37 o                         
   4   8  17       1901.64       1899.63        48.42 o                         
   5   8  17        767.21        897.00        24.74 o                         
   6   8  17        151.07        190.04        16.68 o                         
   7   8  17         51.48         65.63        14.88 o                         
   8   8  17       3094.74       2863.06        39.88 o                         
  -8   9  17        981.19       1015.02        27.82 o                         
  -7   9  17       1381.03       1369.61        27.80 o                         
  -6   9  17       1434.83       1439.62        42.15 o                         
  -5   9  17        385.11        486.25        18.86 o                         
  -4   9  17       4231.26       4131.46        46.60 o                         
  -3   9  17        156.45        202.62        16.07 o                         
  -2   9  17       4356.96       4192.70        52.19 o                         
  -1   9  17       3892.11       4188.33        72.61 o                         
   0   9  17       2532.56       2815.82        62.48 o                         
   1   9  17       3637.84       3987.06        75.67 o                         
   2   9  17       4241.19       4093.43        60.13 o                         
   3   9  17        156.47        215.44        18.03 o                         
   4   9  17       4246.40       4122.58        54.63 o                         
   5   9  17        385.17        497.76        19.45 o                         
   6   9  17       1389.14       1388.82        40.21 o                         
   7   9  17       1455.36       1416.08        30.44 o                         
   8   9  17        924.98        937.09        29.64 o                         
   9   9  17         14.71         -1.49        11.06 o                         
  -9  10  17        148.57        173.22        13.03 o                         
  -8  10  17        344.39        305.18        16.14 o                         
  -7  10  17         98.28        116.46        13.45 o                         
  -6  10  17       3026.59       2929.31        41.81 o                         
  -5  10  17       2093.70       2172.38        34.96 o                         
  -4  10  17       1961.23       1957.00        46.41 o                         
  -3  10  17        850.22        875.91        24.04 o                         
  -2  10  17       1297.01       1274.94        28.01 o                         
  -1  10  17       2270.06       2301.90        35.14 o                         
   0  10  17        891.99       1035.84        26.75 o                         
   1  10  17       2531.35       2549.40        38.19 o                         
   2  10  17       1229.66       1207.63        29.00 o                         
   3  10  17        935.89        982.15        26.06 o                         
   4  10  17       2018.78       1988.35        49.21 o                         
   5  10  17       2330.93       2337.60        35.08 o                         
   6  10  17       3273.90       3234.45        44.04 o                         
   7  10  17         99.57        133.82        13.77 o                         
   8  10  17        362.38        289.55        16.51 o                         
   9  10  17        172.60        192.02        13.40 o                         
  10  10  17        853.79        843.30        29.80 o                         
  -8  11  17        139.66         89.69        11.50 o                         
  -7  11  17        271.36        240.97        14.40 o                         
  -6  11  17        937.96        999.22        23.65 o                         
  -5  11  17       3773.11       3822.38        62.28 o                         
  -4  11  17       1602.64       1533.58        29.66 o                         
  -3  11  17        635.42        698.56        21.70 o                         
  -2  11  17       1101.16       1183.39        26.77 o                         
  -1  11  17       1844.68       1803.11        31.51 o                         
   0  11  17       1844.39       1856.49        33.99 o                         
   1  11  17       1777.65       1772.24        34.30 o                         
   2  11  17        947.11        972.95        26.71 o                         
   3  11  17        705.11        784.55        23.28 o                         
   4  11  17       1457.56       1355.73        29.53 o                         
   5  11  17       3818.46       3931.77        47.88 o                         
   6  11  17        918.32       1022.57        25.27 o                         
   7  11  17        240.94        217.12        14.52 o                         
   8  11  17        141.27        122.02        12.30 o                         
  -7  12  17        152.08        172.45        11.52 o                         
  -6  12  17         29.88          4.56         9.60 o                         
  -5  12  17        923.32       1019.40        24.52 o                         
  -4  12  17        805.82        794.51        22.06 o                         
  -3  12  17         70.98         85.98        11.59 o                         
  -2  12  17       1759.16       1754.81        32.26 o                         
  -1  12  17       2766.04       2795.03        45.92 o                         
   0  12  17          1.73         52.72        14.71 o                         
   1  12  17       2689.99       2760.08        43.26 o                         
   2  12  17       1819.85       1727.17        32.66 o                         
   3  12  17         58.27         53.14        12.58 o                         
   4  12  17        888.79        856.53        24.79 o                         
   5  12  17        918.45       1043.13        28.22 o                         
   6  12  17         25.19          2.50        12.52 o                         
   7  12  17        141.88        145.85        13.49 o                         
  -5  13  17        117.76        110.35        10.61 o                         
  -4  13  17        144.68        130.81        11.45 o                         
  -3  13  17        491.15        579.58        20.28 o                         
  -2  13  17       1501.12       1427.13        29.80 o                         
  -1  13  17        484.40        655.81        24.03 o                         
   0  13  17        133.01        140.79        14.52 o                         
   1  13  17        459.25        572.49        20.26 o                         
   2  13  17       1557.30       1441.04        27.86 o                         
   3  13  17        442.11        520.06        19.15 o                         
   4  13  17        136.29        106.15        12.94 o                         
   5  13  17        119.73        113.02        11.45 o                         
  -2  14  17        276.12        264.07        17.68 o                         
  -1  14  17        345.61        327.59        21.46 o                         
   0  14  17       2196.33       2181.37        38.81 o                         
   1  14  17        295.56        216.98        14.82 o                         
   2  14  17        221.20        182.06        17.22 o                         
   0   1  18      16124.58      18877.55       220.03 o                         
   1   1  18      25735.43      31967.02       348.26 o                         
  -1   2  18       4936.05       7650.49        93.58 o                         
   0   2  18       9747.52      10689.96       128.63 o                         
   1   2  18       5048.46       7658.77       106.74 o                         
   2   2  18         86.91         13.39         7.05 o                         
  -2   3  18          5.84         43.64        10.20 o                         
  -1   3  18       2945.70       2534.73        49.37 o                         
   0   3  18       4961.34       3679.07        67.90 o                         
   1   3  18       3448.17       3024.26        53.08 o                         
   2   3  18          5.34         21.97        11.30 o                         
   3   3  18       7706.84       6119.34        85.60 o                         
  -3   4  18        634.83        594.65        27.15 o                         
  -2   4  18        558.09        595.59        22.09 o                         
  -1   4  18       2619.52       3115.54        59.21 o                         
   0   4  18       2147.09       2773.97        51.57 o                         
   1   4  18       2486.09       2882.58        57.01 o                         
   2   4  18        587.23        626.36        32.86 o                         
   3   4  18        677.95        584.92        33.67 o                         
   4   4  18       9719.17       9562.73       129.76 o                         
  -4   5  18       5624.13       5449.86        94.31 o                         
  -3   5  18       5159.68       5858.37       102.15 o                         
  -2   5  18       7376.23       6978.04       124.17 o                         
  -1   5  18       6260.31       6728.75       111.23 o                         
   0   5  18       7125.42       8196.55       117.99 o                         
   1   5  18       5864.52       6455.70       122.15 o                         
   2   5  18       7588.68       6966.05       141.50 o                         
   3   5  18       4915.25       5574.86       106.80 o                         
   4   5  18       5590.47       5438.58        95.22 o                         
   5   5  18        444.62        418.77        30.45 o                         
  -5   6  18       2144.83       1922.81        50.35 o                         
  -4   6  18       6738.33       6643.41       102.23 o                         
  -3   6  18        709.83        623.93        26.78 o                         
  -2   6  18       1406.08       1669.60        50.12 o                         
  -1   6  18       1728.05       1518.23        33.28 o                         
   0   6  18       1032.88       1324.90        34.26 o                         
   1   6  18       1722.82       1506.24        46.38 o                         
   2   6  18       1435.29       1770.79        46.39 o                         
   3   6  18        868.71        792.04        35.50 o                         
   4   6  18       6617.79       6409.26       107.17 o                         
   5   6  18       2183.38       1930.08        49.38 o                         
   6   6  18       2643.22       2248.96        52.52 o                         
  -6   7  18        457.33        423.86        19.96 o                         
  -5   7  18       2585.18       2465.48        54.37 o                         
  -4   7  18       5421.77       5366.23        84.84 o                         
  -3   7  18       1342.31       1571.90        41.12 o                         
  -2   7  18       1510.68       1582.04        41.25 o                         
  -1   7  18       2070.99       2157.93        47.23 o                         
   0   7  18        454.59        523.28        26.73 o                         
   1   7  18       2184.10       2388.50        54.84 o                         
   2   7  18       1423.48       1480.51        42.13 o                         
   3   7  18       1236.61       1466.68        41.06 o                         
   4   7  18       5493.79       5204.44        80.59 o                         
   5   7  18       2569.12       2536.37        58.72 o                         
   6   7  18        485.31        512.34        22.91 o                         
   7   7  18        620.75        590.22        20.92 o                         
  -7   8  18        208.87        205.14        17.12 o                         
  -6   8  18          4.03        -11.42        13.25 o                         
  -5   8  18       1493.61       1452.23        30.11 o                         
  -4   8  18       4624.10       4162.74        82.06 o                         
  -3   8  18       8393.14       8324.74       119.68 o                         
  -2   8  18       1504.44       1535.84        47.16 o                         
  -1   8  18       7577.02       7552.44       107.80 o                         
   0   8  18         18.27         21.12        18.16 o                         
   1   8  18       7549.04       7485.16       111.86 o                         
   2   8  18       1499.19       1464.01        41.22 o                         
   3   8  18       8684.45       8289.19       119.35 o                         
   4   8  18       4441.09       4030.24        70.80 o                         
   5   8  18       1571.28       1539.62        34.97 o                         
   6   8  18          8.80         42.50        14.96 o                         
   7   8  18        203.15        226.26        17.85 o                         
   8   8  18        235.53        313.69        16.57 o                         
  -8   9  18        623.43        644.00        26.13 o                         
  -7   9  18        463.73        524.85        18.71 o                         
  -6   9  18       3518.67       3622.38        46.65 o                         
  -5   9  18       4746.65       4520.28        50.75 o                         
  -4   9  18       7103.19       6953.32        65.93 o                         
  -3   9  18       3227.32       2975.93        47.08 o                         
  -2   9  18       4871.13       4676.33        55.59 o                         
  -1   9  18        269.19        293.56        24.58 o                         
   0   9  18        445.78        556.01        33.52 o                         
   1   9  18        288.32        278.95        26.19 o                         
   2   9  18       4964.94       4876.28        61.50 o                         
   3   9  18       3399.45       3111.31        48.76 o                         
   4   9  18       7358.87       7064.58        68.21 o                         
   5   9  18       4532.94       4296.89        49.93 o                         
   6   9  18       3596.87       3652.89        50.73 o                         
   7   9  18        496.46        517.31        19.90 o                         
   8   9  18        593.97        569.19        26.07 o                         
   9   9  18         40.35         41.61        11.60 o                         
  -9  10  18         27.69         36.66        10.80 o                         
  -8  10  18         89.03         92.76        12.24 o                         
  -7  10  18          9.69         19.29        11.66 o                         
  -6  10  18        426.48        530.39        20.13 o                         
  -5  10  18       2594.40       2631.87        37.52 o                         
  -4  10  18       1908.93       1883.31        50.78 o                         
  -3  10  18       1153.90       1085.15        26.02 o                         
  -2  10  18       1319.41       1325.75        28.54 o                         
  -1  10  18        477.96        467.89        18.93 o                         
   0  10  18        668.71        667.22        22.68 o                         
   1  10  18        549.00        579.59        21.63 o                         
   2  10  18       1407.42       1397.18        30.30 o                         
   3  10  18        990.41        953.28        26.00 o                         
   4  10  18       1792.69       1849.67        40.49 o                         
   5  10  18       2570.78       2648.90        37.18 o                         
   6  10  18        380.60        476.60        19.45 o                         
   7  10  18          6.18         31.44        12.11 o                         
   8  10  18         90.28        117.71        13.81 o                         
   9  10  18         16.54         37.77        10.52 o                         
  -8  11  18        280.42        280.64        13.70 o                         
  -7  11  18        625.91        573.45        19.90 o                         
  -6  11  18        246.54        253.89        14.11 o                         
  -5  11  18       1105.21       1073.28        28.52 o                         
  -4  11  18         52.01         58.49        13.04 o                         
  -3  11  18        232.13        194.51        15.04 o                         
  -2  11  18        277.42        295.89        16.46 o                         
  -1  11  18       1349.57       1303.23        28.93 o                         
   0  11  18       2025.19       2175.69        35.74 o                         
   1  11  18       1274.63       1311.52        30.42 o                         
   2  11  18        333.71        364.51        18.34 o                         
   3  11  18        237.17        229.56        16.18 o                         
   4  11  18         44.13         50.77        13.79 o                         
   5  11  18       1164.91       1180.74        27.14 o                         
   6  11  18        273.51        297.77        15.09 o                         
   7  11  18        656.87        626.01        20.61 o                         
   8  11  18        308.00        272.78        13.70 o                         
  -7  12  18        291.35        224.37        12.80 o                         
  -6  12  18        399.92        452.90        16.70 o                         
  -5  12  18         81.72        105.46        12.66 o                         
  -4  12  18        383.99        413.08        16.71 o                         
  -3  12  18        182.57        198.19        13.48 o                         
  -2  12  18        915.45        982.45        25.69 o                         
  -1  12  18       2371.28       2411.12        48.58 o                         
   0  12  18       5702.39       5743.93        71.60 o                         
   1  12  18       2413.65       2327.71        39.08 o                         
   2  12  18        985.79       1053.18        26.16 o                         
   3  12  18        162.04        144.86        13.48 o                         
   4  12  18        334.26        326.92        16.23 o                         
   5  12  18         73.38        114.83        15.14 o                         
   6  12  18        369.67        401.59        18.77 o                         
   7  12  18        249.42        221.06        14.81 o                         
  -5  13  18        664.07        656.01        20.37 o                         
  -4  13  18        105.40         82.52        11.48 o                         
  -3  13  18         66.88         82.80        10.88 o                         
  -2  13  18       2066.11       2087.35        42.11 o                         
  -1  13  18       2204.54       2179.64        36.70 o                         
   0  13  18       6225.49       6246.87        73.95 o                         
   1  13  18       2221.65       2194.57        41.85 o                         
   2  13  18       2118.98       2128.79        39.16 o                         
   3  13  18         60.32         55.84        12.18 o                         
   4  13  18        110.89         77.93        11.80 o                         
   5  13  18        670.51        666.18        22.84 o                         
  -2  14  18        428.32        324.88       115.41 o                         
  -1  14  18       1962.08       1922.67        36.45 o                         
   0  14  18       1566.53       1596.48        41.29 o                         
   1  14  18       2047.81       1952.89        41.07 o                         
   2  14  18        399.55        293.65        69.24 o                         
   0   1  19       2142.82       4892.35        70.10 o                         
   1   1  19      55322.39      55887.40       615.26 o                         
  -1   2  19       9058.51       8072.93       109.93 o                         
   0   2  19        657.57        878.81        23.31 o                         
   1   2  19       9689.53       8860.98       107.42 o                         
   2   2  19       1738.87       1375.30        29.34 o                         
  -2   3  19       9550.23      10477.66       134.31 o                         
  -1   3  19       2434.39       1788.24        39.16 o                         
   0   3  19       1895.85       3056.40        48.15 o                         
   1   3  19       2369.20       1753.73        40.47 o                         
   2   3  19       9227.83       9999.55       136.98 o                         
   3   3  19      21517.45      20673.23       232.58 o                         
  -3   4  19      12525.19      12702.51       181.41 o                         
  -2   4  19       3844.34       3407.46        60.28 o                         
  -1   4  19       1256.05       1116.54        35.92 o                         
   0   4  19        682.43        489.03        23.32 o                         
   1   4  19       1362.53       1287.73        36.54 o                         
   2   4  19       3923.58       3478.89        74.74 o                         
   3   4  19      12071.57      12130.96       214.35 o                         
   4   4  19       4570.00       4276.35        78.55 o                         
  -4   5  19       1751.46       1881.30        50.67 o                         
  -3   5  19       3565.17       3068.13        63.65 o                         
  -2   5  19       3136.48       3507.10        78.99 o                         
  -1   5  19       4141.58       4641.83        91.36 o                         
   0   5  19       2623.96       3286.86        59.65 o                         
   1   5  19       4499.55       5265.31       105.43 o                         
   2   5  19       3261.96       3593.20        85.97 o                         
   3   5  19       3564.66       3104.14        72.53 o                         
   4   5  19       1567.77       1671.81        58.12 o                         
   5   5  19       3730.86       4020.65        80.62 o                         
  -5   6  19       6050.83       6199.46        97.65 o                         
  -4   6  19       1141.40        887.10        33.96 o                         
  -3   6  19        132.49        190.62        21.18 o                         
  -2   6  19       4942.34       4593.22        85.37 o                         
  -1   6  19       2869.54       3292.42        55.79 o                         
   0   6  19       4950.43       4862.05        70.47 o                         
   1   6  19       3037.27       3613.06        68.37 o                         
   2   6  19       5059.45       4686.88        81.08 o                         
   3   6  19        183.49        255.05        24.63 o                         
   4   6  19        989.06        740.12        36.76 o                         
   5   6  19       6385.19       6376.77       101.59 o                         
   6   6  19       1492.21       1528.44        48.16 o                         
  -6   7  19       2096.34       1852.29        34.11 o                         
  -5   7  19       4226.19       3783.66        71.15 o                         
  -4   7  19       1441.43       1390.44        41.45 o                         
  -3   7  19       3917.64       3698.17        63.48 o                         
  -2   7  19       1774.01       1543.10        39.32 o                         
  -1   7  19      15183.08      15041.47       187.64 o                         
   0   7  19       7101.90       6881.87        97.77 o                         
   1   7  19      14809.57      14673.38       192.02 o                         
   2   7  19       1811.05       1560.30        59.91 o                         
   3   7  19       3818.81       3706.41        63.83 o                         
   4   7  19       1533.15       1491.74        44.32 o                         
   5   7  19       4041.94       3689.23        72.20 o                         
   6   7  19       1975.64       1764.50        34.60 o                         
   7   7  19        486.43        569.43        20.51 o                         
  -7   8  19        779.03        709.59        27.09 o                         
  -6   8  19        326.67        373.28        18.09 o                         
  -5   8  19       2925.98       2514.40        50.76 o                         
  -4   8  19       1432.71       1416.07        46.88 o                         
  -3   8  19       3892.72       3950.63        72.29 o                         
  -2   8  19       1482.09       1444.24        44.32 o                         
  -1   8  19      10020.82       9690.50       123.69 o                         
   0   8  19       4906.75       5127.31        88.71 o                         
   1   8  19      10077.50       9978.02       129.37 o                         
   2   8  19       1621.24       1515.55        41.69 o                         
   3   8  19       3845.42       3995.04        69.22 o                         
   4   8  19       1389.51       1433.06        48.02 o                         
   5   8  19       3201.67       2767.84        45.10 o                         
   6   8  19        304.51        387.92        19.17 o                         
   7   8  19        703.11        611.27        27.93 o                         
   8   8  19         15.69         34.52        12.85 o                         
  -8   9  19         61.87         57.59        13.88 o                         
  -7   9  19         65.32         57.29        12.63 o                         
  -6   9  19       2324.97       2479.20        38.31 o                         
  -5   9  19        221.98        190.07        15.53 o                         
  -4   9  19       3614.47       3388.71        42.74 o                         
  -3   9  19        814.42       1086.45        32.28 o                         
  -2   9  19          9.59         73.02        15.70 o                         
  -1   9  19         49.30         58.75        17.26 o                         
   0   9  19         86.27        112.36        21.26 o                         
   1   9  19         92.00        109.00        18.74 o                         
   2   9  19          7.57         67.87        17.29 o                         
   3   9  19        870.27       1087.92        31.91 o                         
   4   9  19       3829.22       3641.57        44.83 o                         
   5   9  19        220.51        233.39        16.69 o                         
   6   9  19       2225.76       2420.88        38.93 o                         
   7   9  19         61.43         76.30        13.52 o                         
   8   9  19         78.24         70.67        14.34 o                         
   9   9  19         88.06        129.27        12.99 o                         
  -9  10  19        137.04         90.83        11.69 o                         
  -8  10  19       1131.14       1097.57        25.40 o                         
  -7  10  19        402.18        402.83        16.67 o                         
  -6  10  19       1349.05       1355.65        29.18 o                         
  -5  10  19       5192.57       4862.36        53.35 o                         
  -4  10  19       2718.23       2617.25        38.71 o                         
  -3  10  19        193.72        198.04        15.09 o                         
  -2  10  19       1384.11       1478.24        29.70 o                         
  -1  10  19        463.59        573.58        19.96 o                         
   0  10  19        296.35        480.24        20.05 o                         
   1  10  19        434.06        537.60        21.15 o                         
   2  10  19       1541.90       1618.34        31.82 o                         
   3  10  19        193.22        251.43        16.45 o                         
   4  10  19       2626.82       2532.20        40.21 o                         
   5  10  19       4913.24       4675.08        52.54 o                         
   6  10  19       1318.16       1307.53        30.77 o                         
   7  10  19        364.66        372.17        19.21 o                         
   8  10  19       1069.70       1045.06        25.61 o                         
   9  10  19        135.27        120.33        11.37 o                         
  -8  11  19        211.30        194.27        13.74 o                         
  -7  11  19        159.65        170.08        13.27 o                         
  -6  11  19        190.66        235.48        14.06 o                         
  -5  11  19        493.33        521.17        19.35 o                         
  -4  11  19       1463.39       1381.39        29.74 o                         
  -3  11  19       1542.95       1399.77        28.53 o                         
  -2  11  19       1210.37       1031.94        25.39 o                         
  -1  11  19       2194.61       2253.76        36.24 o                         
   0  11  19          0.39         28.49        13.79 o                         
   1  11  19       2307.55       2398.64        38.65 o                         
   2  11  19       1219.88       1132.03        27.78 o                         
   3  11  19       1696.22       1541.21        30.84 o                         
   4  11  19       1536.31       1417.38        30.17 o                         
   5  11  19        416.79        467.14        18.85 o                         
   6  11  19        157.01        210.73        14.65 o                         
   7  11  19        138.46        137.73        12.74 o                         
   8  11  19        201.14        230.81        13.78 o                         
  -7  12  19        100.30         87.74        10.49 o                         
  -6  12  19       1119.38       1134.20        25.05 o                         
  -5  12  19        428.99        436.29        16.93 o                         
  -4  12  19       1526.09       1444.62        27.41 o                         
  -3  12  19       1119.12       1109.97        24.75 o                         
  -2  12  19       2003.54       1890.51        32.33 o                         
  -1  12  19       1120.21       1111.45        27.15 o                         
   0  12  19       4315.35       4147.06        57.68 o                         
   1  12  19       1091.47       1029.96        27.84 o                         
   2  12  19       2053.97       1952.61        33.78 o                         
   3  12  19       1020.51       1045.99        27.82 o                         
   4  12  19       1519.43       1487.30        30.49 o                         
   5  12  19        461.64        449.97        20.31 o                         
   6  12  19       1125.88       1148.87        28.42 o                         
   7  12  19        132.93        105.13        14.35 o                         
  -5  13  19         43.29         70.11        11.34 o                         
  -4  13  19         30.57         56.69        11.04 o                         
  -3  13  19        222.75        235.69        12.94 o                         
  -2  13  19        220.35        257.69        16.03 o                         
  -1  13  19        376.39        390.32        17.62 o                         
   0  13  19          1.63         76.82        13.60 o                         
   1  13  19        397.58        423.56        20.19 o                         
   2  13  19        192.58        222.24        15.31 o                         
   3  13  19        199.69        198.81        13.03 o                         
   4  13  19         52.23         54.57        12.11 o                         
   5  13  19         57.07         87.16        12.26 o                         
  -1  14  19        801.78        822.72        22.28 o                         
   0  14  19        106.00         96.40        11.41 o                         
   1  14  19        792.24        792.08        25.74 o                         
   0   0  20         35.76        104.64        31.70 o                         
   0   1  20        616.32        817.22        25.10 o                         
   1   1  20       5891.14       6002.75        81.24 o                         
  -1   2  20       6283.91       6995.53        88.05 o                         
   0   2  20       4190.41       4251.25        65.08 o                         
   1   2  20       5885.17       6741.30       101.13 o                         
   2   2  20       7575.19       7513.23        93.07 o                         
  -2   3  20       5325.31       5543.66        75.50 o                         
  -1   3  20       8529.08       9588.71       123.27 o                         
   0   3  20       4337.38       4942.34        72.03 o                         
   1   3  20       7975.27       9009.52       124.14 o                         
   2   3  20       5271.54       5532.69        85.42 o                         
   3   3  20       3714.59       4540.55        67.65 o                         
  -3   4  20      18402.67      18814.77       237.43 o                         
  -2   4  20       1335.83       1093.79        33.66 o                         
  -1   4  20       3030.04       3357.89        66.54 o                         
   0   4  20        920.12       1253.76        28.74 o                         
   1   4  20       2933.03       3283.40        64.54 o                         
   2   4  20       1360.59       1143.09        41.33 o                         
   3   4  20      17744.38      18011.12       302.31 o                         
   4   4  20       1129.70       1354.04        40.00 o                         
  -4   5  20      12799.33      13177.06       188.17 o                         
  -3   5  20       2540.21       2648.87        70.03 o                         
  -2   5  20       6276.41       6058.15       114.05 o                         
  -1   5  20        391.18        714.57        33.04 o                         
   0   5  20       1587.39       2027.63        43.32 o                         
   1   5  20        282.93        509.28        32.45 o                         
   2   5  20       6184.69       6127.17       124.07 o                         
   3   5  20       2514.01       2586.54        70.02 o                         
   4   5  20      12665.35      12870.30       194.26 o                         
   5   5  20       5726.37       5273.03       101.78 o                         
  -5   6  20       1012.21       1088.91        38.63 o                         
  -4   6  20       5220.08       4704.94        78.97 o                         
  -3   6  20       9700.64       9146.15       139.46 o                         
  -2   6  20        812.73        812.30        42.01 o                         
  -1   6  20       3977.46       4372.65        66.28 o                         
   0   6  20        536.40        735.90        24.93 o                         
   1   6  20       4248.54       4707.59        83.33 o                         
   2   6  20       1088.11       1036.56        38.73 o                         
   3   6  20       9388.23       8815.95       130.94 o                         
   4   6  20       5219.78       4833.90        85.64 o                         
   5   6  20       1105.42       1184.50        42.41 o                         
   6   6  20       6954.25       6603.04       110.11 o                         
  -6   7  20        563.46        651.17        21.59 o                         
  -5   7  20       3445.96       3260.26        63.98 o                         
  -4   7  20       3656.33       3287.89        61.14 o                         
  -3   7  20       3614.44       3536.27        62.09 o                         
  -2   7  20        830.70        953.60        44.18 o                         
  -1   7  20       2887.58       3287.95        60.42 o                         
   0   7  20       7753.48       7704.55       109.54 o                         
   1   7  20       2850.89       3223.03        62.23 o                         
   2   7  20        672.78        836.43        35.69 o                         
   3   7  20       3433.30       3326.07        63.14 o                         
   4   7  20       4059.84       3616.87        63.54 o                         
   5   7  20       3331.83       3211.78        67.08 o                         
   6   7  20        524.93        594.31        21.96 o                         
   7   7  20         12.38         28.10        14.20 o                         
  -7   8  20        525.18        494.06        34.83 o                         
  -6   8  20       1476.57       1426.70        29.22 o                         
  -5   8  20        363.42        349.42        21.34 o                         
  -4   8  20       6241.45       6459.21        75.19 o                         
  -3   8  20       1124.20       1045.82        42.99 o                         
  -2   8  20       1907.30       1867.03        52.35 o                         
  -1   8  20      19584.04      19123.48       216.88 o                         
   0   8  20        636.80        784.52        35.90 o                         
   1   8  20      20355.43      19632.89       220.84 o                         
   2   8  20       1984.52       1938.20        47.00 o                         
   3   8  20        870.41        859.11        34.05 o                         
   4   8  20       5876.15       6048.32        86.38 o                         
   5   8  20        408.64        340.63        22.91 o                         
   6   8  20       1560.53       1448.97        30.07 o                         
   7   8  20        432.68        425.79        29.84 o                         
   8   8  20         34.99         43.44        12.55 o                         
  -8   9  20        607.62        621.70        20.05 o                         
  -7   9  20        530.20        585.39        20.02 o                         
  -6   9  20       3292.61       3381.80        44.80 o                         
  -5   9  20       4299.05       3977.70        46.85 o                         
  -4   9  20       3415.73       3531.81        43.07 o                         
  -3   9  20       3191.48       3104.05        41.96 o                         
  -2   9  20       4931.93       4377.95        49.34 o                         
  -1   9  20       2479.44       2468.01        39.38 o                         
   0   9  20       4389.78       4288.72        58.80 o                         
   1   9  20       2473.42       2382.62        43.38 o                         
   2   9  20       4916.50       4313.05        53.49 o                         
   3   9  20       3326.63       3193.80        48.26 o                         
   4   9  20       3546.60       3578.97        46.06 o                         
   5   9  20       4324.40       3948.69        45.83 o                         
   6   9  20       3276.10       3318.22        45.01 o                         
   7   9  20        573.59        586.73        20.96 o                         
   8   9  20        690.36        687.12        22.76 o                         
   9   9  20         34.92         33.93        11.38 o                         
  -9  10  20        646.59        697.22        23.88 o                         
  -8  10  20        256.91        239.58        14.67 o                         
  -7  10  20       1325.89       1334.72        27.20 o                         
  -6  10  20        251.44        325.17        16.06 o                         
  -5  10  20       1066.40       1244.61        26.92 o                         
  -4  10  20        600.52        605.88        21.13 o                         
  -3  10  20       1085.52       1097.27        26.02 o                         
  -2  10  20       1071.68       1021.79        25.83 o                         
  -1  10  20       5216.20       5519.99        57.06 o                         
   0  10  20        816.55        821.19        24.79 o                         
   1  10  20       5177.35       5359.08        58.22 o                         
   2  10  20       1022.64        982.43        26.72 o                         
   3  10  20       1021.50       1014.64        26.72 o                         
   4  10  20        676.69        740.02        23.86 o                         
   5  10  20       1026.42       1229.97        27.70 o                         
   6  10  20        255.33        320.59        18.20 o                         
   7  10  20       1426.55       1402.19        28.17 o                         
   8  10  20        295.40        328.11        16.15 o                         
   9  10  20        730.41        758.30        20.97 o                         
  -8  11  20       2187.72       2222.28        39.99 o                         
  -7  11  20        150.16        180.04        14.19 o                         
  -6  11  20       3194.65       3049.15        42.43 o                         
  -5  11  20       1904.34       1909.46        30.92 o                         
  -4  11  20        350.27        434.88        17.91 o                         
  -3  11  20        196.72        198.06        14.54 o                         
  -2  11  20        146.20        122.12        13.94 o                         
  -1  11  20        170.19        204.06        15.89 o                         
   0  11  20       2877.52       2814.42        40.77 o                         
   1  11  20        142.68        155.53        15.49 o                         
   2  11  20        144.76        159.14        15.61 o                         
   3  11  20        191.15        183.68        15.69 o                         
   4  11  20        323.44        433.92        18.32 o                         
   5  11  20       1820.59       1819.03        32.47 o                         
   6  11  20       3215.87       3063.15        46.22 o                         
   7  11  20        140.17        146.79        14.26 o                         
   8  11  20       2169.97       2199.34        40.86 o                         
  -7  12  20         36.41         39.01         9.90 o                         
  -6  12  20       1846.41       1730.02        30.30 o                         
  -5  12  20        783.83        834.55        23.41 o                         
  -4  12  20        730.05        651.53        19.76 o                         
  -3  12  20       1485.48       1616.26        28.50 o                         
  -2  12  20        955.46        975.76        24.44 o                         
  -1  12  20        481.12        536.20        19.57 o                         
   0  12  20        319.36        425.38        19.03 o                         
   1  12  20        495.31        548.43        20.14 o                         
   2  12  20       1007.16       1014.24        25.23 o                         
   3  12  20       1482.79       1573.69        30.57 o                         
   4  12  20        704.37        659.96        23.28 o                         
   5  12  20        819.21        844.61        29.70 o                         
   6  12  20       1780.79       1732.92        35.00 o                         
   7  12  20         34.35          5.99        13.35 o                         
  -5  13  20         47.64         24.02         9.89 o                         
  -4  13  20       1434.41       1346.84        31.57 o                         
  -3  13  20        712.87        684.79        19.73 o                         
  -2  13  20       2510.93       2318.67        38.21 o                         
  -1  13  20        433.52        387.25        17.77 o                         
   0  13  20        646.05        658.70        22.02 o                         
   1  13  20        430.87        382.11        15.97 o                         
   2  13  20       2496.22       2303.20        39.86 o                         
   3  13  20        692.94        689.44        23.94 o                         
   4  13  20       1354.82       1218.84        35.13 o                         
   5  13  20         58.13         54.34        12.00 o                         
  -1  14  20        170.26        187.55        12.54 o                         
   0  14  20        108.25         83.99        11.51 o                         
   1  14  20        143.67        166.56        15.22 o                         
   0   1  21       4827.09       5014.67        77.84 o                         
   1   1  21       1334.18        949.25        26.49 o                         
  -1   2  21       1529.10       1413.54        34.05 o                         
   0   2  21       3303.11       5581.67        82.28 o                         
   1   2  21       1732.85       1602.08        33.40 o                         
   2   2  21          0.23        105.57        11.66 o                         
  -2   3  21      15962.61      17513.09       199.50 o                         
  -1   3  21       3417.24       3422.25        57.66 o                         
   0   3  21       6532.09       5445.56        76.94 o                         
   1   3  21       3100.94       3243.99        61.22 o                         
   2   3  21      15918.54      17542.33       216.63 o                         
   3   3  21       1160.42       1832.01        38.78 o                         
  -3   4  21       4734.30       4710.13        77.17 o                         
  -2   4  21       2090.74       1835.75        44.81 o                         
  -1   4  21       3499.71       3373.28        63.80 o                         
   0   4  21       1427.80       1834.27        37.15 o                         
   1   4  21       3302.89       3075.00        63.81 o                         
   2   4  21       2110.82       1975.74        57.89 o                         
   3   4  21       4567.65       4549.18       106.25 o                         
   4   4  21       3491.78       3957.89        75.40 o                         
  -4   5  21       1934.90       1714.20        47.64 o                         
  -3   5  21      10589.30      10561.85       130.60 o                         
  -2   5  21       2952.27       2904.17        70.90 o                         
  -1   5  21        445.68        526.16        28.22 o                         
   0   5  21       1856.62       1646.73        40.79 o                         
   1   5  21        365.17        415.83        31.66 o                         
   2   5  21       2661.08       2553.18        68.18 o                         
   3   5  21      10443.11      10465.89       171.41 o                         
   4   5  21       2361.90       2226.88        59.02 o                         
   5   5  21        562.47        731.43        38.25 o                         
  -5   6  21         80.88         30.49        19.74 o                         
  -4   6  21       2817.09       2599.21        56.61 o                         
  -3   6  21        693.33        795.76        37.70 o                         
  -2   6  21       7959.61       7167.19       110.90 o                         
  -1   6  21       1668.82       1670.45        38.27 o                         
   0   6  21      10612.12      10916.60       143.74 o                         
   1   6  21       1596.22       1723.00        51.05 o                         
   2   6  21       7965.42       7174.32       108.02 o                         
   3   6  21        784.28        805.51        38.04 o                         
   4   6  21       2844.44       2619.63        55.66 o                         
   5   6  21         94.36         13.25        19.75 o                         
   6   6  21       2375.84       2661.30        61.93 o                         
  -6   7  21        948.97        954.32        26.53 o                         
  -5   7  21       2321.50       2137.24        51.90 o                         
  -4   7  21        168.20        160.99        22.95 o                         
  -3   7  21       4600.74       4256.79        76.62 o                         
  -2   7  21        970.61       1068.97        33.76 o                         
  -1   7  21       3904.47       3820.88        68.01 o                         
   0   7  21        243.09        214.84        20.73 o                         
   1   7  21       3996.73       3894.34        66.91 o                         
   2   7  21        990.50       1073.21        39.93 o                         
   3   7  21       4512.50       4347.63        72.80 o                         
   4   7  21        191.33        163.99        23.46 o                         
   5   7  21       2442.12       2254.44        53.17 o                         
   6   7  21       1076.40       1081.86        28.10 o                         
   7   7  21       1236.33       1001.29        25.89 o                         
  -7   8  21        289.26        250.59        19.10 o                         
  -6   8  21       1217.36       1183.87        28.37 o                         
  -5   8  21       1665.80       1698.07        32.89 o                         
  -4   8  21        406.90        422.35        19.91 o                         
  -3   8  21        315.47        301.34        26.36 o                         
  -2   8  21       1585.23       1397.39        40.93 o                         
  -1   8  21       3456.17       3395.26        65.68 o                         
   0   8  21       1154.38        940.04        35.74 o                         
   1   8  21       3774.85       3562.35        61.99 o                         
   2   8  21       1683.61       1376.54        40.39 o                         
   3   8  21        385.43        368.24        25.30 o                         
   4   8  21        348.20        306.85        21.34 o                         
   5   8  21       1813.54       1784.93        35.20 o                         
   6   8  21       1323.78       1302.12        29.09 o                         
   7   8  21        339.33        292.89        20.38 o                         
   8   8  21       1554.99       1670.33        30.62 o                         
  -8   9  21        268.09        268.11        14.83 o                         
  -7   9  21       3283.68       3072.44        41.13 o                         
  -6   9  21        754.73        794.25        23.81 o                         
  -5   9  21        311.82        340.29        16.94 o                         
  -4   9  21       1275.06       1317.65        28.76 o                         
  -3   9  21         44.34         59.77        14.88 o                         
  -2   9  21       3347.43       3494.63        43.44 o                         
  -1   9  21       5576.99       5001.29        56.89 o                         
   0   9  21       2640.72       2339.05        41.14 o                         
   1   9  21       5166.66       4596.51        58.75 o                         
   2   9  21       3295.00       3399.58        44.71 o                         
   3   9  21         57.01        101.65        16.52 o                         
   4   9  21       1245.55       1211.49        29.97 o                         
   5   9  21        415.36        443.77        19.68 o                         
   6   9  21        759.54        776.66        23.95 o                         
   7   9  21       3136.50       2854.13        41.06 o                         
   8   9  21        264.97        242.89        14.86 o                         
   9   9  21        426.77        452.74        17.16 o                         
  -9  10  21        158.74        151.11        12.53 o                         
  -8  10  21       1163.88       1038.42        27.66 o                         
  -7  10  21       1061.85       1062.29        24.91 o                         
  -6  10  21       4168.09       4351.02        51.47 o                         
  -5  10  21       3165.40       3139.81        40.20 o                         
  -4  10  21       1173.50       1273.24        28.21 o                         
  -3  10  21        241.60        292.44        18.33 o                         
  -2  10  21       2793.36       2726.21        37.81 o                         
  -1  10  21       1355.05       1204.62        27.39 o                         
   0  10  21       3789.66       3354.72        43.99 o                         
   1  10  21       1346.79       1254.53        29.04 o                         
   2  10  21       2888.95       2875.66        40.04 o                         
   3  10  21        241.87        276.25        19.16 o                         
   4  10  21       1124.46       1158.78        28.50 o                         
   5  10  21       3109.49       3035.12        41.40 o                         
   6  10  21       4035.74       4114.53        53.91 o                         
   7  10  21       1031.34       1002.82        24.87 o                         
   8  10  21       1031.65        942.24        25.15 o                         
   9  10  21        205.86        200.98        12.41 o                         
  -8  11  21          1.04         37.19        11.23 o                         
  -7  11  21        720.60        765.11        24.50 o                         
  -6  11  21        208.79        184.57        13.78 o                         
  -5  11  21       1326.44       1328.87        26.42 o                         
  -4  11  21        837.15        829.99        23.35 o                         
  -3  11  21       1295.97       1283.74        27.95 o                         
  -2  11  21        416.37        420.73        17.57 o                         
  -1  11  21       2672.29       2733.31        39.91 o                         
   0  11  21        404.10        470.53        20.01 o                         
   1  11  21       2521.73       2699.01        40.29 o                         
   2  11  21        460.20        497.96        19.87 o                         
   3  11  21       1191.54       1162.35        29.30 o                         
   4  11  21        867.34        876.71        25.23 o                         
   5  11  21       1304.76       1324.46        27.71 o                         
   6  11  21        191.58        175.15        14.92 o                         
   7  11  21        837.05        864.94        27.72 o                         
   8  11  21          1.93         40.95        12.09 o                         
  -7  12  21         47.85         63.46         9.71 o                         
  -6  12  21        400.62        408.37        16.42 o                         
  -5  12  21       1282.94       1205.80        30.95 o                         
  -4  12  21        356.56        388.59        15.75 o                         
  -3  12  21        899.39        936.75        22.80 o                         
  -2  12  21       2164.94       2202.40        35.31 o                         
  -1  12  21        333.12        344.38        16.06 o                         
   0  12  21        609.99        826.77        24.52 o                         
   1  12  21        285.34        308.62        16.52 o                         
   2  12  21       2279.32       2300.27        34.54 o                         
   3  12  21        847.64        863.19        30.91 o                         
   4  12  21        315.37        330.17        20.51 o                         
   5  12  21       1159.32       1125.26        32.16 o                         
   6  12  21        407.06        428.28        20.93 o                         
   7  12  21         45.25         37.04        15.32 o                         
  -5  13  21         76.54         66.48        10.19 o                         
  -4  13  21        320.53        379.39        17.99 o                         
  -3  13  21       1581.72       1528.07        27.63 o                         
  -2  13  21         80.10        134.08        12.19 o                         
  -1  13  21       1015.18       1032.94        26.72 o                         
   0  13  21         24.59         78.52        12.00 o                         
   1  13  21       1035.68       1056.59        27.17 o                         
   2  13  21         79.17        141.33        12.87 o                         
   3  13  21       1619.69       1615.27        31.12 o                         
   4  13  21        360.53        456.09        22.10 o                         
   5  13  21         74.20         77.85        11.08 o                         
   0  14  21        377.34        362.77        24.78 o                         
   0   1  22      12015.11      11212.78       156.83 o                         
   1   1  22        646.46       1945.21        40.93 o                         
  -1   2  22       8281.58       8218.60       123.05 o                         
   0   2  22       6184.45       5462.40        82.03 o                         
   1   2  22       8475.83       8127.93       106.21 o                         
   2   2  22       1377.92        577.99        21.90 o                         
  -2   3  22       3328.79       3056.88        52.76 o                         
  -1   3  22       9395.27       9822.62       130.82 o                         
   0   3  22       2769.77       3501.94        56.84 o                         
   1   3  22       9924.57      10334.82       140.13 o                         
   2   3  22       4031.44       3819.52        60.43 o                         
   3   3  22         29.63         18.43        10.60 o                         
  -3   4  22       6144.67       7433.74       115.82 o                         
  -2   4  22       3886.54       3866.30        78.62 o                         
  -1   4  22        422.71        435.98        25.83 o                         
   0   4  22        803.66       1239.48        32.89 o                         
   1   4  22        344.48        398.53        28.24 o                         
   2   4  22       3616.58       3590.06        83.46 o                         
   3   4  22       6565.04       7998.94       115.35 o                         
   4   4  22       1628.48       1616.36        48.94 o                         
  -4   5  22       2844.42       2876.07        65.78 o                         
  -3   5  22       2950.54       3142.10        58.90 o                         
  -2   5  22       4432.17       4647.75        94.56 o                         
  -1   5  22       3279.47       3491.29        68.87 o                         
   0   5  22        794.45        742.32        26.41 o                         
   1   5  22       3544.80       3971.07        87.29 o                         
   2   5  22       4387.55       4490.46        97.04 o                         
   3   5  22       3087.03       3336.73        77.56 o                         
   4   5  22       2857.83       3088.76        66.96 o                         
   5   5  22         18.52         62.31        21.66 o                         
  -5   6  22       3198.84       2820.37        57.47 o                         
  -4   6  22       6050.21       5817.08        95.57 o                         
  -3   6  22       5829.63       6244.16       114.68 o                         
  -2   6  22       1879.08       2014.00        51.31 o                         
  -1   6  22       3743.51       3213.17        53.01 o                         
   0   6  22         27.22        123.30        19.09 o                         
   1   6  22       4066.32       3544.26        73.91 o                         
   2   6  22       1754.87       1825.26        48.19 o                         
   3   6  22       6053.87       6660.92       111.13 o                         
   4   6  22       5867.67       5465.08        89.53 o                         
   5   6  22       3044.93       2764.37        59.97 o                         
   6   6  22          1.60         49.62        22.31 o                         
  -6   7  22        479.53        386.25        22.71 o                         
  -5   7  22       1286.24       1363.01        45.68 o                         
  -4   7  22       6544.52       5911.41        94.54 o                         
  -3   7  22       1263.47       1249.31        43.82 o                         
  -2   7  22       3999.41       3601.87        63.40 o                         
  -1   7  22       5471.84       5930.26        90.52 o                         
   0   7  22       3238.26       2890.44        57.28 o                         
   1   7  22       5606.36       6188.41        90.95 o                         
   2   7  22       4018.36       3685.06        65.22 o                         
   3   7  22       1308.04       1280.71        40.47 o                         
   4   7  22       6403.17       5945.18        92.53 o                         
   5   7  22       1456.93       1596.36        46.16 o                         
   6   7  22        455.78        342.44        22.27 o                         
   7   7  22          0.36         -7.92        13.90 o                         
  -7   8  22         93.44        116.21        15.29 o                         
  -6   8  22        222.81        281.66        17.05 o                         
  -5   8  22       3732.04       3966.19        47.86 o                         
  -4   8  22        171.03        193.00        16.46 o                         
  -3   8  22       1607.29       1542.09        50.57 o                         
  -2   8  22        352.14        517.44        32.94 o                         
  -1   8  22       2729.05       2375.51        50.46 o                         
   0   8  22       6447.74       6604.57        98.19 o                         
   1   8  22       2777.92       2459.98        53.95 o                         
   2   8  22        249.26        288.42        28.01 o                         
   3   8  22       1717.01       1739.96        42.96 o                         
   4   8  22        147.16        175.01        18.85 o                         
   5   8  22       3713.49       3979.88        50.68 o                         
   6   8  22        233.44        290.39        17.80 o                         
   7   8  22         96.36         80.00        14.65 o                         
   8   8  22         65.92         98.95        13.67 o                         
  -8   9  22         24.87         29.90        10.90 o                         
  -7   9  22        184.08        201.35        14.99 o                         
  -6   9  22       4642.98       4304.42        51.91 o                         
  -5   9  22       3077.89       2936.12        40.60 o                         
  -4   9  22       7119.56       6893.78        67.01 o                         
  -3   9  22       1227.14       1094.46        26.30 o                         
  -2   9  22       2646.55       2554.01        44.59 o                         
  -1   9  22         63.55        102.79        15.88 o                         
   0   9  22       3628.62       3134.91        48.15 o                         
   1   9  22         72.39        106.89        17.73 o                         
   2   9  22       2639.97       2541.31        42.56 o                         
   3   9  22       1094.14       1006.49        27.68 o                         
   4   9  22       6932.92       6742.53        69.18 o                         
   5   9  22       3082.58       2876.33        39.95 o                         
   6   9  22       4732.70       4385.11        50.90 o                         
   7   9  22        195.60        234.79        15.70 o                         
   8   9  22         16.25         32.60        11.66 o                         
   9   9  22        348.45        373.52        16.89 o                         
  -9  10  22        798.26        780.57        24.10 o                         
  -8  10  22        204.33        258.11        14.77 o                         
  -7  10  22       1209.51       1228.95        25.88 o                         
  -6  10  22       1041.60       1158.83        26.41 o                         
  -5  10  22        550.20        646.61        20.64 o                         
  -4  10  22         45.27         67.86        13.36 o                         
  -3  10  22       2420.37       2318.08        46.85 o                         
  -2  10  22        649.04        849.70        23.58 o                         
  -1  10  22        654.93        728.04        23.08 o                         
   0  10  22         12.09         38.33        14.51 o                         
   1  10  22        782.35        901.96        26.11 o                         
   2  10  22        642.10        784.29        23.64 o                         
   3  10  22       2439.50       2319.28        45.37 o                         
   4  10  22         88.92        111.82        15.16 o                         
   5  10  22        598.45        704.02        23.06 o                         
   6  10  22       1145.38       1264.97        34.42 o                         
   7  10  22       1324.70       1350.76        27.84 o                         
   8  10  22        238.19        285.88        16.33 o                         
   9  10  22        752.46        684.98        20.90 o                         
  -8  11  22       1308.45       1242.79        63.28 o                         
  -7  11  22        365.79        435.04        18.41 o                         
  -6  11  22        701.11        773.15        22.18 o                         
  -5  11  22        219.42        273.64        14.45 o                         
  -4  11  22         13.69         44.50        12.10 o                         
  -3  11  22        748.29        859.49        24.58 o                         
  -2  11  22        519.60        595.77        20.18 o                         
  -1  11  22        896.79        974.39        26.08 o                         
   0  11  22       4556.14       4309.79        52.96 o                         
   1  11  22        866.59        986.57        27.01 o                         
   2  11  22        516.70        606.80        21.73 o                         
   3  11  22        804.23        800.34        26.60 o                         
   4  11  22         11.38         37.24        14.65 o                         
   5  11  22        217.68        273.01        15.39 o                         
   6  11  22        689.60        752.57        23.41 o                         
   7  11  22        355.69        407.17        17.28 o                         
   8  11  22       1351.69       1225.43        32.43 o                         
  -7  12  22         93.04         73.57         9.43 o                         
  -6  12  22        355.12        388.70        23.51 o                         
  -5  12  22        329.71        321.60        17.89 o                         
  -4  12  22        852.76        862.18        22.67 o                         
  -3  12  22         53.26         57.68        11.55 o                         
  -2  12  22        261.59        211.75        14.34 o                         
  -1  12  22       2646.51       2755.71        39.31 o                         
   0  12  22          1.37         14.58        12.28 o                         
   1  12  22       2778.58       2870.80        39.83 o                         
   2  12  22        332.39        302.52        15.41 o                         
   3  12  22         47.49         47.49        12.31 o                         
   4  12  22        906.27        900.19        30.80 o                         
   5  12  22        300.45        306.03        21.07 o                         
   6  12  22        329.87        354.61        27.97 o                         
   7  12  22         81.30         77.56        11.91 o                         
  -5  13  22        980.11        918.99        21.81 o                         
  -4  13  22        164.82        138.18        14.19 o                         
  -3  13  22        163.62        133.10        11.39 o                         
  -2  13  22       1290.70       1251.64        26.95 o                         
  -1  13  22        527.93        574.89        21.15 o                         
   0  13  22       3702.39       3456.47        56.30 o                         
   1  13  22        532.27        585.91        22.99 o                         
   2  13  22       1353.48       1385.79        28.88 o                         
   3  13  22        194.56        151.52        13.24 o                         
   4  13  22        189.00        168.76        17.71 o                         
   5  13  22       1013.10        908.80        29.00 o                         
   0   1  23         44.41         78.70        14.23 o                         
   1   1  23      31237.96      31214.37       369.23 o                         
  -1   2  23      13276.95      13051.72       179.22 o                         
   0   2  23          6.75        264.19        17.83 o                         
   1   2  23      14061.27      13717.82       163.21 o                         
   2   2  23        199.83        233.26        17.61 o                         
  -2   3  23       9512.91      10178.08       122.76 o                         
  -1   3  23       3129.62       2544.34        46.34 o                         
   0   3  23       2428.86       2105.68        41.78 o                         
   1   3  23       2848.11       2337.52        44.38 o                         
   2   3  23       9254.63       9870.45       130.22 o                         
   3   3  23      12678.70      13797.47       172.01 o                         
  -3   4  23       1537.85       1607.83        41.64 o                         
  -2   4  23       9455.87      10016.31       144.82 o                         
  -1   4  23       1496.90       1921.42        41.02 o                         
   0   4  23        335.19        612.81        24.58 o                         
   1   4  23       1686.55       2098.93        54.74 o                         
   2   4  23       9220.65       9763.31       186.94 o                         
   3   4  23       1572.76       1649.57        41.40 o                         
   4   4  23      15419.32      15609.18       234.11 o                         
  -4   5  23       1856.65       1720.42        45.79 o                         
  -3   5  23       1159.23       1149.05        31.31 o                         
  -2   5  23       2902.16       2795.56        61.85 o                         
  -1   5  23       1471.11       1328.14        33.60 o                         
   0   5  23        232.58        225.89        17.90 o                         
   1   5  23       1458.02       1346.81        43.18 o                         
   2   5  23       2710.17       2535.50        64.20 o                         
   3   5  23       1349.91       1317.36        46.25 o                         
   4   5  23       1554.78       1363.79        45.35 o                         
   5   5  23          4.07         -6.16        18.42 o                         
  -5   6  23       4022.63       3569.77        76.57 o                         
  -4   6  23        132.92        113.65        23.82 o                         
  -3   6  23       3040.11       3302.87        71.72 o                         
  -2   6  23       4826.30       4559.30        81.89 o                         
  -1   6  23       6845.05       6881.11        92.26 o                         
   0   6  23      18994.57      16265.14       215.72 o                         
   1   6  23       6390.95       6441.41       116.11 o                         
   2   6  23       4769.61       4447.98        82.25 o                         
   3   6  23       3268.17       3389.09        73.51 o                         
   4   6  23        134.16        111.84        26.44 o                         
   5   6  23       4079.11       3624.05        73.49 o                         
   6   6  23       2267.20       2340.49        57.93 o                         
  -6   7  23        725.00        858.94        29.69 o                         
  -5   7  23        483.54        457.18        38.47 o                         
  -4   7  23        563.70        598.53        34.32 o                         
  -3   7  23       3350.69       3039.79        63.32 o                         
  -2   7  23       1190.18       1303.97        42.35 o                         
  -1   7  23      23212.03      23113.26       261.06 o                         
   0   7  23       1536.21       1376.18        39.24 o                         
   1   7  23      22739.69      22821.98       267.64 o                         
   2   7  23       1236.45       1312.03        40.64 o                         
   3   7  23       3468.26       3318.82        66.76 o                         
   4   7  23        607.16        663.11        31.68 o                         
   5   7  23        401.61        376.91        30.05 o                         
   6   7  23        705.49        792.28        29.64 o                         
   7   7  23        379.91        353.01        18.29 o                         
  -7   8  23          4.42         13.99        13.55 o                         
  -6   8  23        386.26        407.71        19.37 o                         
  -5   8  23       4175.82       3969.15        48.13 o                         
  -4   8  23        375.83        452.69        21.43 o                         
  -3   8  23         54.50         67.94        26.50 o                         
  -2   8  23       2040.01       2017.79        59.86 o                         
  -1   8  23        646.62        859.44        35.35 o                         
   0   8  23      21339.44      19546.59       237.30 o                         
   1   8  23        695.48        881.66        35.12 o                         
   2   8  23       2088.79       2014.46        46.51 o                         
   3   8  23         44.26         51.90        21.63 o                         
   4   8  23        511.98        561.06        23.03 o                         
   5   8  23       4357.36       4128.75        48.27 o                         
   6   8  23        311.30        319.98        18.06 o                         
   7   8  23          0.21        -13.30        13.30 o                         
   8   8  23        128.47        157.81        15.23 o                         
  -8   9  23        278.65        280.83        14.29 o                         
  -7   9  23        159.18        176.86        14.54 o                         
  -6   9  23        276.73        302.34        16.78 o                         
  -5   9  23       1180.14       1309.17        29.32 o                         
  -4   9  23       2214.34       2184.62        34.46 o                         
  -3   9  23       1331.93       1135.52        26.73 o                         
  -2   9  23       1158.28       1069.70        29.47 o                         
  -1   9  23       1431.41       1465.46        30.07 o                         
   0   9  23        153.01        214.69        18.15 o                         
   1   9  23       1617.35       1709.06        34.02 o                         
   2   9  23       1118.83       1010.27        28.74 o                         
   3   9  23       1337.46       1183.84        29.23 o                         
   4   9  23       2432.97       2315.15        37.23 o                         
   5   9  23       1103.98       1172.92        29.39 o                         
   6   9  23        179.49        208.11        15.82 o                         
   7   9  23        123.27        143.54        14.82 o                         
   8   9  23        307.95        318.77        15.61 o                         
   9   9  23          5.06         -0.88        10.66 o                         
  -9  10  23        980.40        964.83        27.01 o                         
  -8  10  23        859.97        941.96        24.53 o                         
  -7  10  23        600.99        592.16        19.29 o                         
  -6  10  23       2037.06       2025.77        34.88 o                         
  -5  10  23       3724.55       3407.82        42.43 o                         
  -4  10  23        768.57        880.22        24.17 o                         
  -3  10  23        415.01        440.15        27.41 o                         
  -2  10  23       2189.85       1987.77        32.72 o                         
  -1  10  23        680.25        797.01        23.83 o                         
   0  10  23        306.86        353.01        19.34 o                         
   1  10  23        676.70        765.73        24.66 o                         
   2  10  23       2212.42       2001.51        34.15 o                         
   3  10  23        413.60        443.58        27.36 o                         
   4  10  23        946.54       1045.32        27.36 o                         
   5  10  23       4062.68       3760.75        48.02 o                         
   6  10  23       1936.79       1836.48        35.90 o                         
   7  10  23        529.52        538.18        19.40 o                         
   8  10  23        855.23        930.79        28.93 o                         
   9  10  23       1079.74       1045.46        25.16 o                         
  -8  11  23        288.41        321.54        21.92 o                         
  -7  11  23       1331.78       1225.17        26.29 o                         
  -6  11  23        725.73        676.50        22.00 o                         
  -5  11  23        733.43        770.32        21.59 o                         
  -4  11  23       1787.30       1704.27        33.48 o                         
  -3  11  23       1211.55       1338.38        29.57 o                         
  -2  11  23        377.27        450.48        18.26 o                         
  -1  11  23        346.83        361.01        18.37 o                         
   0  11  23        196.82        286.02        16.79 o                         
   1  11  23        318.01        304.11        17.45 o                         
   2  11  23        394.16        463.51        19.24 o                         
   3  11  23       1282.32       1377.99        31.98 o                         
   4  11  23       1698.38       1546.27        32.22 o                         
   5  11  23        672.21        725.99        23.82 o                         
   6  11  23        661.74        596.91        22.04 o                         
   7  11  23       1276.43       1193.55        26.78 o                         
   8  11  23        303.67        348.53        16.14 o                         
  -7  12  23         78.80         66.50        11.29 o                         
  -6  12  23       1498.53       1514.58        32.88 o                         
  -5  12  23          2.92          7.08        11.02 o                         
  -4  12  23       1120.48       1095.68        25.74 o                         
  -3  12  23       1109.36       1209.52        25.68 o                         
  -2  12  23       1073.92       1129.25        26.16 o                         
  -1  12  23       1609.77       1814.29        31.11 o                         
   0  12  23        742.98        736.09        22.31 o                         
   1  12  23       1417.73       1567.38        29.83 o                         
   2  12  23       1001.43       1041.50        26.02 o                         
   3  12  23       1028.92       1139.86        27.60 o                         
   4  12  23       1162.93       1159.16        30.58 o                         
   5  12  23          8.80         22.97        14.68 o                         
   6  12  23       1492.93       1469.67        41.52 o                         
   7  12  23         72.36         55.14        13.11 o                         
  -4  13  23        374.77        406.36        17.29 o                         
  -3  13  23         98.67         66.44        11.06 o                         
  -2  13  23        496.81        503.38        18.16 o                         
  -1  13  23        597.07        542.91        19.03 o                         
   0  13  23        825.88        846.61        23.35 o                         
   1  13  23        568.48        504.45        18.40 o                         
   2  13  23        484.66        507.26        19.59 o                         
   3  13  23        132.02        101.95        13.32 o                         
   4  13  23        388.05        410.46        21.42 o                         
   0   0  24      10959.29       9594.14       351.36 o                         
   0   1  24      18476.60      18396.35       296.19 o                         
   1   1  24      10807.88      10404.47       150.56 o                         
  -1   2  24      27817.46      25657.78       335.73 o                         
   0   2  24       2429.44       2310.65        48.16 o                         
   1   2  24      27729.45      25849.77       300.56 o                         
   2   2  24       7025.67       7324.28        98.44 o                         
  -2   3  24       5893.18       6809.78        95.88 o                         
  -1   3  24      14252.71      13088.81       166.90 o                         
   0   3  24      13480.20      12977.48       171.45 o                         
   1   3  24      13912.20      13057.88       179.84 o                         
   2   3  24       6445.02       7370.32       101.46 o                         
   3   3  24       8046.22       9571.97       128.33 o                         
  -3   4  24       1453.49       1181.85        36.68 o                         
  -2   4  24        220.60        189.16        15.50 o                         
  -1   4  24       1327.24       1199.69        33.19 o                         
   0   4  24       1371.20       2115.92        45.77 o                         
   1   4  24       1283.22       1177.74        43.07 o                         
   2   4  24        262.48        232.58        24.95 o                         
   3   4  24       1532.32       1313.76        38.60 o                         
   4   4  24      16101.00      16377.85       243.51 o                         
  -4   5  24      17519.12      16558.87       236.22 o                         
  -3   5  24       4467.03       5037.61        84.13 o                         
  -2   5  24       9537.09       8806.65       135.70 o                         
  -1   5  24        111.39         95.35        15.90 o                         
   0   5  24        632.49        877.20        29.60 o                         
   1   5  24        126.32        105.46        21.10 o                         
   2   5  24       9505.44       9003.86       155.43 o                         
   3   5  24       4545.79       4946.92       102.19 o                         
   4   5  24      17774.92      16693.79       238.64 o                         
   5   5  24       2667.26       2241.61        53.41 o                         
  -5   6  24       5121.22       4623.52        79.17 o                         
  -4   6  24       3778.52       3352.05        75.29 o                         
  -3   6  24       7514.12       7447.15       114.87 o                         
  -2   6  24       2424.32       2573.04        59.02 o                         
  -1   6  24       6322.47       6226.09        86.58 o                         
   0   6  24         12.65         46.63        17.15 o                         
   1   6  24       6529.11       6376.71       113.10 o                         
   2   6  24       2453.88       2577.49        58.09 o                         
   3   6  24       7201.73       6928.70       127.84 o                         
   4   6  24       3995.22       3620.89        66.36 o                         
   5   6  24       5047.38       4626.90        83.09 o                         
   6   6  24       5107.14       4873.98        86.79 o                         
  -6   7  24        272.03        241.65        17.86 o                         
  -5   7  24       2464.09       2332.51        47.64 o                         
  -4   7  24       2694.16       2830.46        64.11 o                         
  -3   7  24       4069.32       3806.56        73.14 o                         
  -2   7  24        784.37        723.29        40.31 o                         
  -1   7  24       7142.80       6738.21       109.30 o                         
   0   7  24        434.40        488.38        29.85 o                         
   1   7  24       7223.16       6733.37       106.33 o                         
   2   7  24        726.81        621.94        36.62 o                         
   3   7  24       3917.47       3716.06        66.98 o                         
   4   7  24       2864.70       2930.73        65.96 o                         
   5   7  24       2613.58       2473.11        59.14 o                         
   6   7  24        231.75        220.14        18.58 o                         
   7   7  24        160.80        268.41        17.79 o                         
  -7   8  24        162.60        177.92        15.95 o                         
  -6   8  24        533.43        591.94        21.13 o                         
  -5   8  24        457.56        547.02        20.56 o                         
  -4   8  24       1066.77        992.46        26.26 o                         
  -3   8  24        507.02        497.83        34.08 o                         
  -2   8  24        736.36        829.26        34.36 o                         
  -1   8  24       1307.05       1356.80        41.60 o                         
   0   8  24       6486.68       6117.20        90.97 o                         
   1   8  24       1575.17       1675.90        43.91 o                         
   2   8  24        749.71        816.87        33.51 o                         
   3   8  24        522.79        568.91        34.77 o                         
   4   8  24        897.88        870.86        28.66 o                         
   5   8  24        432.04        531.14        20.52 o                         
   6   8  24        555.11        654.43        21.49 o                         
   7   8  24        126.11        130.20        14.82 o                         
   8   8  24        933.08        894.71        25.02 o                         
  -8   9  24        231.65        265.38        14.11 o                         
  -7   9  24       1520.73       1503.03        29.69 o                         
  -6   9  24       1384.21       1355.39        28.51 o                         
  -5   9  24        832.59        764.84        28.80 o                         
  -4   9  24        577.39        561.62        20.17 o                         
  -3   9  24        231.76        253.84        16.56 o                         
  -2   9  24       2042.75       2073.31        37.72 o                         
  -1   9  24        283.41        286.43        20.69 o                         
   0   9  24       1653.35       1458.72        31.84 o                         
   1   9  24        281.00        277.76        23.43 o                         
   2   9  24       2035.25       2045.68        40.03 o                         
   3   9  24        271.79        274.63        18.30 o                         
   4   9  24        754.55        733.70        24.37 o                         
   5   9  24        841.54        839.99        31.21 o                         
   6   9  24       1399.19       1344.37        28.93 o                         
   7   9  24       1547.21       1546.98        32.52 o                         
   8   9  24        261.96        319.81        15.75 o                         
   9   9  24        416.77        349.43        15.94 o                         
  -9  10  24        658.25        568.97        21.65 o                         
  -8  10  24       2216.71       2247.13        35.56 o                         
  -7  10  24        546.64        592.67        20.22 o                         
  -6  10  24       2055.40       2172.06        39.90 o                         
  -5  10  24       1818.55       1902.67        31.35 o                         
  -4  10  24       1341.82       1222.92        27.27 o                         
  -3  10  24        171.47        122.89        15.04 o                         
  -2  10  24        917.03        955.76        26.78 o                         
  -1  10  24       1356.37       1277.19        28.82 o                         
   0  10  24       2369.40       2177.96        35.84 o                         
   1  10  24       1283.34       1228.59        29.24 o                         
   2  10  24        966.68        990.13        27.70 o                         
   3  10  24        140.61        113.79        16.82 o                         
   4  10  24       1248.03       1133.87        28.87 o                         
   5  10  24       1690.24       1736.25        34.11 o                         
   6  10  24       2231.79       2269.01        39.38 o                         
   7  10  24        641.93        754.16        23.98 o                         
   8  10  24       2196.41       2254.95        37.92 o                         
   9  10  24        687.92        610.64        24.56 o                         
  -8  11  24       1262.23       1288.43        27.05 o                         
  -7  11  24       1105.81       1159.87        26.27 o                         
  -6  11  24        845.30        874.03        25.90 o                         
  -5  11  24       2812.66       2736.26        37.94 o                         
  -4  11  24        468.92        515.43        19.98 o                         
  -3  11  24        930.58        916.77        25.09 o                         
  -2  11  24        496.16        485.44        19.05 o                         
  -1  11  24        924.36        901.92        24.54 o                         
   0  11  24        344.61        300.81        16.59 o                         
   1  11  24        883.19        851.70        24.65 o                         
   2  11  24        522.89        479.94        19.95 o                         
   3  11  24        844.01        775.59        24.44 o                         
   4  11  24        452.05        494.00        21.59 o                         
   5  11  24       2869.69       2731.81        42.60 o                         
   6  11  24        764.26        744.65        23.98 o                         
   7  11  24       1113.59       1136.77        26.77 o                         
   8  11  24       1303.74       1371.65        35.69 o                         
  -6  12  24       3394.24       3162.44        70.55 o                         
  -5  12  24        244.64        264.17        14.39 o                         
  -4  12  24        430.77        427.76        18.72 o                         
  -3  12  24       2079.69       2057.85        32.93 o                         
  -2  12  24        340.69        323.77        15.48 o                         
  -1  12  24        628.23        631.01        21.10 o                         
   0  12  24         69.46         62.42        12.37 o                         
   1  12  24        690.08        690.27        22.77 o                         
   2  12  24        324.97        301.48        15.89 o                         
   3  12  24       2208.79       2154.31        38.01 o                         
   4  12  24        425.22        453.56        21.44 o                         
   5  12  24        279.36        273.87        16.70 o                         
   6  12  24       3361.52       3189.08        78.42 o                         
  -4  13  24        623.36        673.83        20.57 o                         
  -3  13  24         85.22         62.03        11.61 o                         
  -2  13  24        426.64        469.49        17.01 o                         
  -1  13  24         68.31         54.88        10.83 o                         
   0  13  24        285.53        271.01        14.18 o                         
   1  13  24         47.19         63.75        12.63 o                         
   2  13  24        415.74        501.44        19.33 o                         
   3  13  24         78.99         60.99        13.28 o                         
   4  13  24        567.99        585.46        24.20 o                         
   0   1  25      11875.30      12632.12       194.57 o                         
   1   1  25       1518.20       2233.44        53.86 o                         
  -1   2  25      11464.10      12286.72       178.70 o                         
   0   2  25        797.84       2073.34        46.24 o                         
   1   2  25      11889.63      12548.77       159.47 o                         
   2   2  25      21632.29      19115.42       226.21 o                         
  -2   3  25       1797.23       1936.09        44.14 o                         
  -1   3  25       8994.62       9551.60       127.17 o                         
   0   3  25       1651.44       2206.23        44.68 o                         
   1   3  25       8946.31       9435.65       128.77 o                         
   2   3  25       1996.12       2095.53        46.85 o                         
   3   3  25       2975.97       1894.93        45.33 o                         
  -3   4  25       3304.40       4140.59        81.41 o                         
  -2   4  25       2880.92       2277.27        48.00 o                         
  -1   4  25        731.66        740.65        30.35 o                         
   0   4  25       1476.90       1236.67        36.40 o                         
   1   4  25        797.58        914.21        40.68 o                         
   2   4  25       2681.42       2138.11        67.36 o                         
   3   4  25       2981.16       3720.72        74.75 o                         
   4   4  25        170.36        248.08        24.05 o                         
  -4   5  25       1041.22       1228.53        43.77 o                         
  -3   5  25       5784.68       5789.32        88.57 o                         
  -2   5  25       1237.32        902.19        39.69 o                         
  -1   5  25       1636.43       1338.06        35.42 o                         
   0   5  25       2523.41       3027.40        55.44 o                         
   1   5  25       1731.35       1343.74        45.48 o                         
   2   5  25       1236.81        894.36        40.28 o                         
   3   5  25       5222.04       5186.67        95.62 o                         
   4   5  25       1088.82       1290.67        44.70 o                         
   5   5  25       3119.74       3527.26        68.39 o                         
  -5   6  25        761.31        553.12        30.99 o                         
  -4   6  25       4487.63       4188.54        85.80 o                         
  -3   6  25       6199.27       6232.43        97.98 o                         
  -2   6  25       6270.93       6273.08       101.48 o                         
  -1   6  25       2981.15       2921.76        50.91 o                         
   0   6  25        720.30        903.66        36.32 o                         
   1   6  25       3091.68       3097.05        71.19 o                         
   2   6  25       6128.64       6114.95        99.44 o                         
   3   6  25       5898.79       5848.03        95.39 o                         
   4   6  25       4144.49       3920.57        76.06 o                         
   5   6  25        849.81        684.11        36.30 o                         
   6   6  25        419.16        477.56        30.27 o                         
  -6   7  25        138.23        127.67        15.66 o                         
  -5   7  25        665.04        856.07        26.60 o                         
  -4   7  25         80.00         67.75        22.01 o                         
  -3   7  25       2599.33       2419.51        61.05 o                         
  -2   7  25       1823.32       1703.80        49.62 o                         
  -1   7  25        983.15        952.01        41.22 o                         
   0   7  25        358.65        388.92        25.37 o                         
   1   7  25        821.27        743.84        32.99 o                         
   2   7  25       1742.77       1659.27        43.47 o                         
   3   7  25       2521.40       2438.17        58.65 o                         
   4   7  25         99.41         86.56        20.38 o                         
   5   7  25        656.67        900.61        30.84 o                         
   6   7  25        128.00        145.72        16.85 o                         
   7   7  25        303.52        366.24        18.55 o                         
  -7   8  25        989.80       1131.27        28.26 o                         
  -6   8  25        692.42        697.69        22.76 o                         
  -5   8  25       2504.09       2276.55        35.97 o                         
  -4   8  25       2013.24       1906.76        42.88 o                         
  -3   8  25        337.26        336.59        20.18 o                         
  -2   8  25       2726.47       2870.61        62.40 o                         
  -1   8  25       1531.03       1433.01        48.49 o                         
   0   8  25       1546.73       1206.52        39.19 o                         
   1   8  25       1780.89       1572.81        45.13 o                         
   2   8  25       2890.21       3115.01        60.49 o                         
   3   8  25        286.83        281.07        23.58 o                         
   4   8  25       2169.35       2068.88        38.52 o                         
   5   8  25       2321.44       2067.74        35.18 o                         
   6   8  25        713.89        759.10        22.48 o                         
   7   8  25       1156.15       1308.11        28.06 o                         
   8   8  25        803.27        715.23        22.92 o                         
  -8   9  25       1716.59       1670.93        28.64 o                         
  -7   9  25       1532.40       1559.26        31.67 o                         
  -6   9  25       4810.52       4673.63        53.74 o                         
  -5   9  25        775.16        822.27        39.36 o                         
  -4   9  25        707.02        734.96        23.89 o                         
  -3   9  25        430.01        420.45        20.41 o                         
  -2   9  25       2575.87       2450.45        37.26 o                         
  -1   9  25       2170.60       1979.23        39.78 o                         
   0   9  25        328.01        425.33        25.08 o                         
   1   9  25       2245.79       2151.26        43.74 o                         
   2   9  25       2468.84       2354.23        38.03 o                         
   3   9  25        465.61        459.49        21.29 o                         
   4   9  25        677.44        641.98        23.82 o                         
   5   9  25        912.76        973.53        34.93 o                         
   6   9  25       4694.86       4562.98        53.16 o                         
   7   9  25       1405.77       1454.80        31.62 o                         
   8   9  25       1633.74       1633.14        29.89 o                         
   9   9  25       1769.41       1685.71        32.79 o                         
  -9  10  25        225.86        202.87        14.06 o                         
  -8  10  25       1491.20       1464.38        29.33 o                         
  -7  10  25       2654.52       2564.02        36.56 o                         
  -6  10  25       2630.68       2606.00        42.62 o                         
  -5  10  25        220.89        303.91        16.01 o                         
  -4  10  25        493.71        456.13        18.25 o                         
  -3  10  25        552.66        590.24        20.40 o                         
  -2  10  25       1254.43       1211.00        31.77 o                         
  -1  10  25        225.70        251.25        16.97 o                         
   0  10  25        242.19        247.53        17.34 o                         
   1  10  25        272.63        325.37        18.54 o                         
   2  10  25       1344.70       1326.44        35.83 o                         
   3  10  25        476.83        545.07        23.09 o                         
   4  10  25        530.56        529.62        20.76 o                         
   5  10  25        172.69        227.51        17.35 o                         
   6  10  25       2362.57       2252.06        39.86 o                         
   7  10  25       2559.97       2509.19        36.66 o                         
   8  10  25       1378.03       1343.14        31.79 o                         
   9  10  25        195.56        214.77        13.49 o                         
  -8  11  25        284.82        270.13        15.29 o                         
  -7  11  25         78.53         90.90        10.99 o                         
  -6  11  25       1495.73       1376.47        27.77 o                         
  -5  11  25       1227.80       1259.39        24.77 o                         
  -4  11  25       1924.38       1803.13        30.68 o                         
  -3  11  25        812.93        834.11        24.30 o                         
  -2  11  25       1540.33       1559.34        30.75 o                         
  -1  11  25        939.27        906.12        25.04 o                         
   0  11  25        402.59        457.76        18.65 o                         
   1  11  25        877.05        845.70        24.63 o                         
   2  11  25       1635.50       1660.31        35.29 o                         
   3  11  25        677.68        649.28        23.52 o                         
   4  11  25       2033.92       1894.30        35.27 o                         
   5  11  25       1132.73       1143.79        28.57 o                         
   6  11  25       1517.12       1391.73        31.15 o                         
   7  11  25         83.46        101.68        12.68 o                         
   8  11  25        298.80        302.16        18.92 o                         
  -6  12  25        132.19        185.16        14.36 o                         
  -5  12  25       1164.73       1106.05        24.97 o                         
  -4  12  25       1079.70       1023.76        24.91 o                         
  -3  12  25       1016.17       1088.09        24.07 o                         
  -2  12  25        422.14        416.07        17.17 o                         
  -1  12  25       1005.00       1098.34        25.12 o                         
   0  12  25         20.17         16.88        11.98 o                         
   1  12  25       1042.27       1140.61        26.11 o                         
   2  12  25        440.15        439.47        17.86 o                         
   3  12  25        925.58       1008.91        28.79 o                         
   4  12  25       1068.96        995.44        30.80 o                         
   5  12  25       1102.80       1039.65        28.96 o                         
   6  12  25        133.22        168.99        17.78 o                         
  -4  13  25        172.01        146.70        11.71 o                         
  -3  13  25        474.07        468.62        20.46 o                         
  -2  13  25        799.49        791.85        20.94 o                         
  -1  13  25        699.49        752.41        20.93 o                         
   0  13  25         91.05        131.97        12.28 o                         
   1  13  25        669.15        665.67        21.27 o                         
   2  13  25        768.24        736.64        23.89 o                         
   3  13  25        529.30        512.58        23.46 o                         
   4  13  25        179.24        138.69        14.13 o                         
   0   1  26          2.47         21.18        13.58 o                         
   1   1  26       6018.60       4974.65       103.13 o                         
  -1   2  26      10780.49      12745.87       185.22 o                         
   0   2  26      21076.95      22362.03       297.04 o                         
   1   2  26      11453.33      13239.00       172.36 o                         
   2   2  26       5620.79       7556.67       105.74 o                         
  -2   3  26       2541.58       2253.78        50.67 o                         
  -1   3  26      12264.71      13237.14       181.20 o                         
   0   3  26       1362.33       1459.75        37.28 o                         
   1   3  26      11940.38      12871.74       173.90 o                         
   2   3  26       2584.62       2209.55        55.08 o                         
   3   3  26       7971.15       8158.57       119.56 o                         
  -3   4  26        521.23        393.33        27.30 o                         
  -2   4  26       4317.79       4446.38        77.31 o                         
  -1   4  26       1962.02       2172.63        49.19 o                         
   0   4  26       5252.12       3819.84        72.39 o                         
   1   4  26       1880.43       2171.71        51.99 o                         
   2   4  26       4201.30       4027.01        77.69 o                         
   3   4  26        496.41        364.30        25.99 o                         
   4   4  26       1254.27       1070.45        43.26 o                         
  -4   5  26       4777.52       4438.24        90.94 o                         
  -3   5  26       3405.23       3062.40        61.12 o                         
  -2   5  26        177.00        206.20        21.00 o                         
  -1   5  26       3196.05       2927.01        57.12 o                         
   0   5  26       5186.53       5060.42        93.48 o                         
   1   5  26       3514.01       3186.03        64.41 o                         
   2   5  26        177.41        202.13        25.92 o                         
   3   5  26       3647.45       3299.72        80.39 o                         
   4   5  26       5017.23       4763.67        87.96 o                         
   5   5  26        641.65        635.40        35.32 o                         
  -5   6  26        260.93        247.01        24.10 o                         
  -4   6  26       4039.33       4061.27        72.63 o                         
  -3   6  26        993.89        988.13        41.56 o                         
  -2   6  26       6879.98       5835.53       109.65 o                         
  -1   6  26       3178.55       3355.57        58.18 o                         
   0   6  26       4723.74       4687.24        88.21 o                         
   1   6  26       3437.92       3658.73        72.22 o                         
   2   6  26       7349.09       6275.12       105.76 o                         
   3   6  26        916.60        999.74        38.14 o                         
   4   6  26       3921.14       3814.14        74.08 o                         
   5   6  26        285.66        296.28        27.70 o                         
   6   6  26       2914.64       3032.32        50.29 o                         
  -6   7  26        621.41        705.17        22.96 o                         
  -5   7  26       3630.47       3737.00        50.38 o                         
  -4   7  26       2261.35       1984.66        71.13 o                         
  -3   7  26       5169.54       4826.41        94.70 o                         
  -2   7  26       1629.99       1850.16        52.87 o                         
  -1   7  26       6363.80       5811.37        94.03 o                         
   0   7  26       7042.46       6373.29        93.38 o                         
   1   7  26       6489.88       6028.06        96.57 o                         
   2   7  26       1631.92       1768.30        47.32 o                         
   3   7  26       5264.82       4974.91        83.39 o                         
   4   7  26       2407.51       2141.74        55.43 o                         
   5   7  26       3492.48       3640.11        52.18 o                         
   6   7  26        607.93        751.24        25.12 o                         
   7   7  26       1361.62       1276.75        29.57 o                         
  -7   8  26         35.29         33.03        13.82 o                         
  -6   8  26        663.27        723.17        23.35 o                         
  -5   8  26       1738.74       1556.44        30.70 o                         
  -4   8  26       2032.61       2128.96        45.45 o                         
  -3   8  26       1420.75       1318.51        30.16 o                         
  -2   8  26        788.34        744.84        35.96 o                         
  -1   8  26        995.32       1127.89        41.80 o                         
   0   8  26       3426.63       3258.90        67.62 o                         
   1   8  26        901.55       1071.01        38.00 o                         
   2   8  26        727.46        737.21        34.45 o                         
   3   8  26       1337.07       1223.52        33.04 o                         
   4   8  26       1978.54       2006.82        44.26 o                         
   5   8  26       1637.63       1472.31        31.33 o                         
   6   8  26        683.21        767.45        23.05 o                         
   7   8  26         64.93         37.82        13.58 o                         
   8   8  26         74.27         71.51        14.43 o                         
  -8   9  26       1257.60       1339.49        26.09 o                         
  -7   9  26        823.06        897.85        25.48 o                         
  -6   9  26          3.07         36.57        13.36 o                         
  -5   9  26       4330.54       4112.75        50.96 o                         
  -4   9  26       2229.03       2171.86        35.28 o                         
  -3   9  26        534.52        631.58        21.43 o                         
  -2   9  26        199.32        166.68        15.94 o                         
  -1   9  26       3976.72       3774.04        49.74 o                         
   0   9  26       1082.17       1018.30        32.17 o                         
   1   9  26       4207.28       4038.66        56.46 o                         
   2   9  26        181.21        140.81        16.36 o                         
   3   9  26        531.20        624.06        23.24 o                         
   4   9  26       2129.01       2038.46        37.42 o                         
   5   9  26       4311.21       4028.05        51.07 o                         
   6   9  26          5.10         36.82        14.23 o                         
   7   9  26        813.31        824.06        24.82 o                         
   8   9  26       1307.78       1379.52        27.55 o                         
   9   9  26        407.77        391.97        20.05 o                         
  -9  10  26        172.95        146.16        12.36 o                         
  -8  10  26        656.88        650.57        29.27 o                         
  -7  10  26        168.97        172.68        13.03 o                         
  -6  10  26       2710.96       2748.79        39.89 o                         
  -5  10  26        126.76        155.62        14.36 o                         
  -4  10  26          7.70         12.26        12.56 o                         
  -3  10  26       1113.46       1240.43        27.63 o                         
  -2  10  26       1112.39       1299.20        41.46 o                         
  -1  10  26       1745.42       1522.09        32.63 o                         
   0  10  26        554.86        482.91        19.90 o                         
   1  10  26       1825.56       1647.58        35.29 o                         
   2  10  26       1059.56       1202.73        40.61 o                         
   3  10  26       1196.99       1283.31        31.58 o                         
   4  10  26         17.29         42.38        14.90 o                         
   5  10  26        134.16        176.81        16.98 o                         
   6  10  26       2766.68       2770.89        41.31 o                         
   7  10  26        158.35        156.94        13.96 o                         
   8  10  26        708.07        677.72        22.70 o                         
   9  10  26        161.59        137.34        12.55 o                         
  -8  11  26        257.14        261.62        24.94 o                         
  -7  11  26        398.58        361.27        15.86 o                         
  -6  11  26        471.10        490.11        19.01 o                         
  -5  11  26        411.72        448.18        17.35 o                         
  -4  11  26        838.58        872.19        23.34 o                         
  -3  11  26       1199.92       1099.16        27.62 o                         
  -2  11  26        869.44        933.84        25.39 o                         
  -1  11  26         94.31         63.70        13.52 o                         
   0  11  26       1114.88       1076.67        26.58 o                         
   1  11  26         72.63         55.54        13.66 o                         
   2  11  26        846.28        884.34        26.72 o                         
   3  11  26       1239.70       1148.72        30.06 o                         
   4  11  26        767.38        818.67        25.16 o                         
   5  11  26        414.80        465.13        19.14 o                         
   6  11  26        473.61        443.79        20.05 o                         
   7  11  26        357.97        295.84        15.95 o                         
   8  11  26        288.28        312.11        19.95 o                         
  -6  12  26        180.31        189.33        11.77 o                         
  -5  12  26        683.32        669.44        21.55 o                         
  -4  12  26        490.96        504.51        19.53 o                         
  -3  12  26         19.06         48.36        11.15 o                         
  -2  12  26         76.13        101.85        12.46 o                         
  -1  12  26        946.25        968.36        24.56 o                         
   0  12  26        348.06        420.30        17.47 o                         
   1  12  26        991.87       1100.08        26.29 o                         
   2  12  26         81.27         87.37        13.21 o                         
   3  12  26         33.86         64.12        12.86 o                         
   4  12  26        510.52        441.30        21.66 o                         
   5  12  26        708.35        752.25        30.58 o                         
   6  12  26        156.47        140.27        14.77 o                         
  -4  13  26        420.69        461.91        21.43 o                         
  -3  13  26        321.57        225.25        14.82 o                         
  -2  13  26         89.42         73.83        11.23 o                         
  -1  13  26        296.25        289.17        14.57 o                         
   0  13  26         35.40         43.63        10.77 o                         
   1  13  26        325.65        336.38        17.74 o                         
   2  13  26         92.01         88.27        13.25 o                         
   3  13  26        252.71        215.06        23.21 o                         
   4  13  26        486.64        597.56        23.08 o                         
   0   1  27      10642.07      10013.85       155.98 o                         
   1   1  27        746.69        606.20        30.10 o                         
  -1   2  27      18299.09      19915.83       265.52 o                         
   0   2  27         99.56         35.52        13.57 o                         
   1   2  27      17816.97      19150.03       237.15 o                         
   2   2  27       4320.66       4720.32        85.31 o                         
  -2   3  27      20981.25      18606.56       249.30 o                         
  -1   3  27       1798.39       2382.47        52.54 o                         
   0   3  27        162.57        156.45        18.58 o                         
   1   3  27       1676.66       2144.94        51.21 o                         
   2   3  27      20625.73      18415.29       269.20 o                         
   3   3  27       3992.96       3123.89        64.78 o                         
  -3   4  27      20751.28      19544.10       261.85 o                         
  -2   4  27       1815.94       1651.26        43.18 o                         
  -1   4  27        548.57        610.67        29.28 o                         
   0   4  27         26.03          3.04        15.39 o                         
   1   4  27        771.16        809.38        31.84 o                         
   2   4  27       1960.93       1783.12        46.29 o                         
   3   4  27      21013.32      19641.87       281.15 o                         
   4   4  27       8363.01       7870.67       128.87 o                         
  -4   5  27        248.00        174.11        23.64 o                         
  -3   5  27       1374.21       1167.52        40.85 o                         
  -2   5  27      10702.84      10373.72       160.77 o                         
  -1   5  27       1696.15       1411.45        39.38 o                         
   0   5  27       4662.24       5542.56        96.88 o                         
   1   5  27       1621.25       1318.84        42.05 o                         
   2   5  27      10552.44      10193.99       177.19 o                         
   3   5  27       1605.98       1516.02        51.86 o                         
   4   5  27        266.38        201.04        28.54 o                         
   5   5  27       2626.95       2447.37        55.73 o                         
  -5   6  27       1128.98       1149.91        43.54 o                         
  -4   6  27       1002.53       1137.84        39.01 o                         
  -3   6  27       3375.06       2873.03        60.07 o                         
  -2   6  27        957.48        974.75        36.54 o                         
  -1   6  27      18318.13      18829.01       226.26 o                         
   0   6  27       1216.84       1419.87        46.52 o                         
   1   6  27      17762.21      18425.90       254.27 o                         
   2   6  27        882.01        956.63        45.95 o                         
   3   6  27       3669.71       3113.38        62.38 o                         
   4   6  27       1163.63       1285.75        40.11 o                         
   5   6  27       1034.75       1187.58        47.80 o                         
   6   6  27        421.87        453.50        22.92 o                         
  -6   7  27        526.01        492.05        20.31 o                         
  -5   7  27         61.42         82.60        15.98 o                         
  -4   7  27       1757.73       1519.13        52.12 o                         
  -3   7  27        784.49        827.53        40.72 o                         
  -2   7  27       6575.54       6136.52        98.04 o                         
  -1   7  27       2154.26       2254.43        55.27 o                         
   0   7  27      13505.53      13208.44       170.10 o                         
   1   7  27       2174.24       2224.78        51.65 o                         
   2   7  27       6432.75       5905.96        92.13 o                         
   3   7  27        716.33        810.41        44.21 o                         
   4   7  27       1634.46       1498.08        45.15 o                         
   5   7  27         76.30         68.33        16.98 o                         
   6   7  27        519.86        451.48        20.15 o                         
   7   7  27       1569.14       1526.79        30.95 o                         
  -7   8  27        556.35        477.30        19.66 o                         
  -6   8  27        649.12        609.43        24.00 o                         
  -5   8  27        938.95       1019.75        28.02 o                         
  -4   8  27         95.74         99.24        15.20 o                         
  -3   8  27        596.11        738.86        24.30 o                         
  -2   8  27       1411.52       1482.35        48.39 o                         
  -1   8  27       4990.40       4626.36        80.44 o                         
   0   8  27       7123.81       7388.75       112.02 o                         
   1   8  27       4578.55       4238.62        74.88 o                         
   2   8  27       1506.26       1490.37        44.51 o                         
   3   8  27        605.83        725.47        27.39 o                         
   4   8  27         82.47         65.85        16.92 o                         
   5   8  27       1052.43       1099.56        27.95 o                         
   6   8  27        553.21        567.04        23.74 o                         
   7   8  27        607.61        599.49        20.67 o                         
   8   8  27       2178.39       1982.06        36.11 o                         
  -8   9  27        476.29        464.24        17.13 o                         
  -7   9  27        288.93        289.69        16.63 o                         
  -6   9  27        230.36        284.51        16.71 o                         
  -5   9  27        785.07        836.29        25.51 o                         
  -4   9  27        835.44        895.72        25.04 o                         
  -3   9  27        684.57        750.34        23.16 o                         
  -2   9  27         97.05         82.49        14.73 o                         
  -1   9  27        396.86        464.43        19.55 o                         
   0   9  27       1762.24       1771.61        34.50 o                         
   1   9  27        334.28        372.62        19.29 o                         
   2   9  27         99.88         57.14        15.48 o                         
   3   9  27        716.49        796.16        26.43 o                         
   4   9  27        970.10       1062.42        28.88 o                         
   5   9  27        862.46        898.09        26.81 o                         
   6   9  27        256.87        302.73        18.18 o                         
   7   9  27        261.28        252.76        16.25 o                         
   8   9  27        538.66        542.50        18.82 o                         
   9   9  27         66.93         54.26        11.81 o                         
  -9  10  27       1181.75       1152.96        32.54 o                         
  -8  10  27        360.42        340.66        15.34 o                         
  -7  10  27        587.37        590.33        21.17 o                         
  -6  10  27        100.11        124.66        12.98 o                         
  -5  10  27        623.90        659.03        22.86 o                         
  -4  10  27         26.72         28.96        12.66 o                         
  -3  10  27        228.45        202.72        14.73 o                         
  -2  10  27       1205.23       1195.81        29.07 o                         
  -1  10  27         84.87        116.46        19.69 o                         
   0  10  27       1012.67        993.56        29.12 o                         
   1  10  27         25.76         17.95        18.59 o                         
   2  10  27       1288.11       1254.35        30.87 o                         
   3  10  27        246.69        218.59        18.12 o                         
   4  10  27         13.06          6.79        14.69 o                         
   5  10  27        640.21        705.31        25.89 o                         
   6  10  27        107.12        110.02        13.74 o                         
   7  10  27        552.61        506.39        19.92 o                         
   8  10  27        360.75        373.28        21.03 o                         
   9  10  27       1195.25       1186.76        33.64 o                         
  -8  11  27        666.32        659.63        20.79 o                         
  -7  11  27        367.95        405.43        17.04 o                         
  -6  11  27       2300.79       2398.39        36.23 o                         
  -5  11  27        565.71        546.55        19.82 o                         
  -4  11  27       2631.11       2404.61        34.92 o                         
  -3  11  27        115.53        141.34        14.92 o                         
  -2  11  27        869.38        850.40        24.00 o                         
  -1  11  27         22.05         19.03        13.07 o                         
   0  11  27        180.56        226.41        15.70 o                         
   1  11  27         27.48         24.82        13.70 o                         
   2  11  27        907.96        871.39        25.97 o                         
   3  11  27         93.59        115.06        16.90 o                         
   4  11  27       2569.46       2378.03        39.51 o                         
   5  11  27        541.67        524.35        20.30 o                         
   6  11  27       2328.83       2330.15        47.40 o                         
   7  11  27        450.15        449.10        19.51 o                         
   8  11  27        683.36        689.31        24.84 o                         
  -6  12  27        769.51        769.55        22.12 o                         
  -5  12  27        151.58        174.12        12.43 o                         
  -4  12  27       1656.91       1524.98        29.89 o                         
  -3  12  27        271.44        253.61        15.18 o                         
  -2  12  27        236.19        209.05        13.78 o                         
  -1  12  27        346.35        319.36        15.15 o                         
   0  12  27        347.54        390.79        16.60 o                         
   1  12  27        351.40        332.58        16.31 o                         
   2  12  27        239.85        178.81        14.55 o                         
   3  12  27        328.21        292.22        21.46 o                         
   4  12  27       1561.95       1412.93        39.51 o                         
   5  12  27        142.29        145.06        14.64 o                         
   6  12  27        764.80        805.34        25.30 o                         
  -4  13  27         27.55         25.90        10.19 o                         
  -3  13  27        100.43         93.45        11.19 o                         
  -2  13  27         91.59        118.85        12.66 o                         
  -1  13  27       1288.62       1339.54        27.48 o                         
   0  13  27        747.51        676.58        21.09 o                         
   1  13  27       1234.69       1384.32        28.51 o                         
   2  13  27        104.59         95.26        13.00 o                         
   3  13  27         86.83         73.74        12.02 o                         
   4  13  27         59.17         54.69        11.44 o                         
   0   0  28       6644.26       9344.08       354.53 o                         
   0   1  28        635.53        628.49        34.07 o                         
   1   1  28      91179.49      94306.08      1247.82 o                         
  -1   2  28      30774.06      33413.35       430.71 o                         
   0   2  28      12362.69      12064.29       183.16 o                         
   1   2  28      30463.71      33235.64       399.46 o                         
   2   2  28       1526.80       1485.90        49.86 o                         
  -2   3  28        380.21        344.39        26.76 o                         
  -1   3  28       5160.31       3982.40        82.00 o                         
   0   3  28         31.46          5.48        13.21 o                         
   1   3  28       4837.72       3653.36        70.22 o                         
   2   3  28        429.01        416.97        25.87 o                         
   3   3  28       9392.37       7755.77       129.02 o                         
  -3   4  28       2802.00       2509.10        59.67 o                         
  -2   4  28       3101.44       3248.75        67.48 o                         
  -1   4  28       2526.07       2793.21        57.97 o                         
   0   4  28       4419.89       3413.91        66.48 o                         
   1   4  28       2519.51       2756.63        65.83 o                         
   2   4  28       3320.12       3402.33        79.69 o                         
   3   4  28       3021.33       2793.59        73.88 o                         
   4   4  28      17763.29      15364.46       224.73 o                         
  -4   5  28       4067.82       4052.00        75.51 o                         
  -3   5  28      12487.49      10977.46       155.58 o                         
  -2   5  28       4548.90       4540.62        75.75 o                         
  -1   5  28       2445.41       2218.24        52.70 o                         
   0   5  28         41.49        102.72        18.32 o                         
   1   5  28       2232.67       2007.46        48.87 o                         
   2   5  28       4361.63       4226.00        79.33 o                         
   3   5  28      12370.97      10723.97       164.49 o                         
   4   5  28       4160.11       4180.01        82.58 o                         
   5   5  28       6336.86       6947.68       104.45 o                         
  -5   6  28       1373.65       1247.21        48.75 o                         
  -4   6  28       6151.15       6390.09       102.10 o                         
  -3   6  28       3496.97       3376.92        64.27 o                         
  -2   6  28        246.10        286.11        26.01 o                         
  -1   6  28       1547.83       1284.57        39.89 o                         
   0   6  28        303.21        352.80        29.35 o                         
   1   6  28       1753.43       1495.36        46.62 o                         
   2   6  28        285.90        345.61        27.88 o                         
   3   6  28       3514.39       3312.09        71.67 o                         
   4   6  28       6452.13       6675.02        97.55 o                         
   5   6  28       1103.83       1035.92        44.25 o                         
   6   6  28        627.60        691.07        24.53 o                         
  -6   7  28         81.97         78.39        14.91 o                         
  -5   7  28       3744.79       3521.57        46.89 o                         
  -4   7  28        209.72        223.77        30.54 o                         
  -3   7  28       9598.81       9841.04       156.86 o                         
  -2   7  28       2317.25       2160.73        55.31 o                         
  -1   7  28       4129.16       3758.78        76.55 o                         
   0   7  28       2503.07       2601.02        54.87 o                         
   1   7  28       4296.33       4046.51        68.59 o                         
   2   7  28       2422.73       2265.34        53.25 o                         
   3   7  28       9507.75       9479.03       146.72 o                         
   4   7  28        247.52        241.20        26.29 o                         
   5   7  28       3878.18       3647.72        49.09 o                         
   6   7  28         59.32         47.13        15.39 o                         
   7   7  28        187.09        313.17        18.79 o                         
  -7   8  28        836.58        967.35        25.80 o                         
  -6   8  28        499.17        384.86        29.21 o                         
  -5   8  28        323.07        329.77        18.31 o                         
  -4   8  28        680.62        756.18        22.49 o                         
  -3   8  28        588.40        505.19        20.45 o                         
  -2   8  28        322.22        367.90        20.86 o                         
  -1   8  28       4266.39       3855.53        71.54 o                         
   0   8  28        873.75       1008.93        41.49 o                         
   1   8  28       4192.60       3669.46        66.63 o                         
   2   8  28        283.69        306.37        22.51 o                         
   3   8  28        611.25        559.65        24.56 o                         
   4   8  28        808.00        865.40        26.58 o                         
   5   8  28        304.66        319.71        18.83 o                         
   6   8  28        538.27        443.27        29.33 o                         
   7   8  28        943.97       1027.06        26.20 o                         
   8   8  28       1944.57       1952.22        35.94 o                         
  -8   9  28        711.73        775.52        23.89 o                         
  -7   9  28        719.17        788.95        30.86 o                         
  -6   9  28       1589.06       1636.92        32.96 o                         
  -5   9  28        235.96        275.98        16.99 o                         
  -4   9  28       1215.34       1190.56        28.24 o                         
  -3   9  28        532.29        539.79        20.10 o                         
  -2   9  28        600.17        619.92        21.64 o                         
  -1   9  28        743.98        796.95        23.49 o                         
   0   9  28       1607.44       1697.37        33.45 o                         
   1   9  28        636.53        653.71        22.52 o                         
   2   9  28        603.45        675.27        22.59 o                         
   3   9  28        479.75        539.07        22.87 o                         
   4   9  28       1171.48       1152.83        31.30 o                         
   5   9  28        253.23        326.83        18.51 o                         
   6   9  28       1610.73       1599.19        33.82 o                         
   7   9  28        771.02        834.81        26.73 o                         
   8   9  28        657.63        702.91        22.46 o                         
   9   9  28        303.48        315.21        14.22 o                         
  -9  10  28        294.19        264.88        18.42 o                         
  -8  10  28       3103.79       2921.91        44.05 o                         
  -7  10  28        185.32        190.20        14.02 o                         
  -6  10  28        656.11        591.51        19.98 o                         
  -5  10  28        387.93        366.00        18.48 o                         
  -4  10  28        885.35        948.84        25.25 o                         
  -3  10  28        580.96        602.97        19.66 o                         
  -2  10  28        174.85        199.60        16.25 o                         
  -1  10  28        418.28        382.24        27.72 o                         
   0  10  28        885.91       1055.30        42.16 o                         
   1  10  28        466.63        470.55        27.95 o                         
   2  10  28        181.97        179.09        17.27 o                         
   3  10  28        562.47        609.50        23.67 o                         
   4  10  28        972.61        994.96        29.57 o                         
   5  10  28        348.62        322.93        19.40 o                         
   6  10  28        667.99        581.83        20.47 o                         
   7  10  28        176.25        182.77        15.40 o                         
   8  10  28       3174.25       2955.44        44.08 o                         
   9  10  28        312.26        295.58        17.52 o                         
  -8  11  28        192.22        192.35        41.03 o                         
  -7  11  28        328.11        359.26        15.17 o                         
  -6  11  28       2668.39       2703.89        42.32 o                         
  -5  11  28        798.95        797.77        23.62 o                         
  -4  11  28        282.27        299.16        14.80 o                         
  -3  11  28       1330.17       1308.53        30.83 o                         
  -2  11  28         53.94         76.75        13.58 o                         
  -1  11  28        193.26        199.14        16.20 o                         
   0  11  28        962.97        846.33        25.92 o                         
   1  11  28        162.70        177.63        16.85 o                         
   2  11  28         62.28         82.02        14.16 o                         
   3  11  28       1261.29       1249.80        36.26 o                         
   4  11  28        277.09        312.82        17.47 o                         
   5  11  28        763.11        758.63        26.69 o                         
   6  11  28       2700.79       2688.23        43.91 o                         
   7  11  28        399.18        405.52        17.68 o                         
  -6  12  28        619.41        554.61        20.16 o                         
  -5  12  28       1715.11       1574.21        29.17 o                         
  -4  12  28        698.93        716.43        23.78 o                         
  -3  12  28        221.40        184.90        13.90 o                         
  -2  12  28        163.34        112.63        12.70 o                         
  -1  12  28        701.62        661.47        21.75 o                         
   0  12  28        184.42        143.18        13.35 o                         
   1  12  28        673.24        646.89        21.88 o                         
   2  12  28        128.01         76.45        13.23 o                         
   3  12  28        204.60        178.23        15.43 o                         
   4  12  28        665.41        648.33        28.23 o                         
   5  12  28       1886.18       1659.27        40.04 o                         
   6  12  28        623.38        572.12        28.03 o                         
  -4  13  28        770.40        732.51        52.13 o                         
  -3  13  28        240.98        217.90        12.28 o                         
  -2  13  28          9.36         34.31        11.75 o                         
  -1  13  28         81.84         95.11        11.72 o                         
   0  13  28          4.15          4.86        10.42 o                         
   1  13  28         79.27         78.88        12.19 o                         
   2  13  28          6.27          7.33        13.34 o                         
   3  13  28        281.74        233.10        14.87 o                         
   0   1  29      10753.69      10512.43       178.60 o                         
   1   1  29      24941.62      29051.04       412.48 o                         
  -1   2  29      14572.18      12735.15       205.72 o                         
   0   2  29        384.85        134.63        19.61 o                         
   1   2  29      15094.07      13117.93       188.39 o                         
   2   2  29          1.15         65.45        18.91 o                         
  -2   3  29       8155.79       7928.25       132.91 o                         
  -1   3  29        128.63        360.50        26.14 o                         
   0   3  29       3288.70       4188.01        83.55 o                         
   1   3  29         66.71        215.62        26.59 o                         
   2   3  29       7966.27       7717.00       124.77 o                         
   3   3  29        605.16        231.08        23.82 o                         
  -3   4  29        273.65        433.73        35.01 o                         
  -2   4  29        344.69        226.99        24.25 o                         
  -1   4  29       5035.96       5437.84        90.43 o                         
   0   4  29       1359.64       1434.66        44.24 o                         
   1   4  29       4769.66       5240.32        92.49 o                         
   2   4  29        393.48        271.09        26.16 o                         
   3   4  29        303.63        406.85        31.06 o                         
   4   4  29        926.37        993.90        45.68 o                         
  -4   5  29       3381.90       3309.77        72.76 o                         
  -3   5  29       1076.56        967.78        45.74 o                         
  -2   5  29       2835.39       3161.06        62.89 o                         
  -1   5  29       1375.08       1696.74        44.48 o                         
   0   5  29          1.30         -7.66        16.84 o                         
   1   5  29       1626.20       1963.22        52.54 o                         
   2   5  29       2746.47       3124.46        69.91 o                         
   3   5  29       1123.39       1069.26        47.87 o                         
   4   5  29       3563.33       3639.16        75.50 o                         
   5   5  29      10112.99       9576.91       139.47 o                         
  -5   6  29        246.49        230.59        27.70 o                         
  -4   6  29       4604.82       4777.08        83.89 o                         
  -3   6  29       9677.70       9245.42       140.84 o                         
  -2   6  29       1654.68       1633.68        42.22 o                         
  -1   6  29       2120.66       2393.33        53.18 o                         
   0   6  29         16.78          5.52        19.52 o                         
   1   6  29       1961.10       2172.15        53.25 o                         
   2   6  29       1783.62       1720.59        55.43 o                         
   3   6  29       9200.33       8765.89       140.83 o                         
   4   6  29       4559.11       4749.48        79.20 o                         
   5   6  29        150.24        208.15        25.39 o                         
   6   6  29       1187.06       1303.56        31.78 o                         
  -6   7  29       1497.43       1246.47        30.92 o                         
  -5   7  29        157.33        181.77        25.54 o                         
  -4   7  29       2191.67       2174.05        48.66 o                         
  -3   7  29       2308.98       2249.41        60.91 o                         
  -2   7  29       3900.64       3829.35        77.05 o                         
  -1   7  29        234.40        289.66        26.12 o                         
   0   7  29         14.52         23.73        19.94 o                         
   1   7  29        146.04        141.98        21.67 o                         
   2   7  29       3904.71       3850.39        74.49 o                         
   3   7  29       2379.75       2342.92        57.43 o                         
   4   7  29       1951.48       1838.24        52.47 o                         
   5   7  29        286.42        341.90        25.51 o                         
   6   7  29       1529.75       1301.73        30.39 o                         
   7   7  29       1694.94       1609.57        48.85 o                         
  -7   8  29       1988.00       1974.80        34.52 o                         
  -6   8  29        676.01        714.53        27.68 o                         
  -5   8  29       1719.77       1512.89        31.71 o                         
  -4   8  29        669.48        639.75        20.96 o                         
  -3   8  29         12.31          8.11        18.80 o                         
  -2   8  29       3267.63       3262.88        45.15 o                         
  -1   8  29        136.19         85.71        20.76 o                         
   0   8  29       4682.31       4507.44        79.30 o                         
   1   8  29        102.86         76.79        21.31 o                         
   2   8  29       2819.69       2808.70        47.38 o                         
   3   8  29         13.82         10.56        20.04 o                         
   4   8  29        671.21        621.47        22.79 o                         
   5   8  29       1550.59       1330.59        32.06 o                         
   6   8  29        635.18        670.85        26.01 o                         
   7   8  29       2015.21       1971.51        34.24 o                         
   8   8  29       2512.31       2355.91        44.85 o                         
  -8   9  29       3104.46       3080.80        41.79 o                         
  -7   9  29       1426.63       1371.65        28.95 o                         
  -6   9  29       5623.82       5362.71        64.59 o                         
  -5   9  29        476.38        475.24        19.61 o                         
  -4   9  29       1009.59        961.82        29.32 o                         
  -3   9  29         78.23         94.43        14.83 o                         
  -2   9  29        860.22        844.97        25.00 o                         
  -1   9  29       1392.28       1373.21        28.99 o                         
   0   9  29       1471.87       1609.94        32.34 o                         
   1   9  29       1164.55       1192.83        29.21 o                         
   2   9  29        891.39        839.53        24.73 o                         
   3   9  29         51.19         16.18        15.96 o                         
   4   9  29        953.53        921.14        34.49 o                         
   5   9  29        504.87        496.80        20.79 o                         
   6   9  29       5691.02       5353.02        65.10 o                         
   7   9  29       1395.11       1361.12        30.28 o                         
   8   9  29       3111.61       3161.66        43.94 o                         
   9   9  29         19.46         34.31        10.52 o                         
  -9  10  29        432.73        460.96        21.02 o                         
  -8  10  29         60.67         84.65        11.24 o                         
  -7  10  29       3110.59       3145.94        45.05 o                         
  -6  10  29          5.57         29.83        11.29 o                         
  -5  10  29        743.99        717.76        23.44 o                         
  -4  10  29       1621.23       1648.38        29.87 o                         
  -3  10  29         12.39         29.58        12.55 o                         
  -2  10  29       1152.26       1079.55        26.53 o                         
  -1  10  29        235.42        256.67        18.15 o                         
   0  10  29        517.75        532.15        22.78 o                         
   1  10  29        290.56        323.26        19.37 o                         
   2  10  29       1107.38        979.10        27.59 o                         
   3  10  29          7.80         -4.58        14.33 o                         
   4  10  29       1828.01       1850.14        37.27 o                         
   5  10  29        760.73        765.78        25.38 o                         
   6  10  29          7.14         17.77        12.38 o                         
   7  10  29       3105.35       3131.96        48.54 o                         
   8  10  29         59.61         81.19        11.39 o                         
   9  10  29        387.55        445.13        26.99 o                         
  -7  11  29        656.20        652.95        19.89 o                         
  -6  11  29       1795.07       1818.89        37.71 o                         
  -5  11  29        307.22        356.19        15.98 o                         
  -4  11  29        236.40        261.30        14.16 o                         
  -3  11  29        105.36         89.16        13.32 o                         
  -2  11  29        633.97        577.29        21.50 o                         
  -1  11  29        558.59        540.57        21.55 o                         
   0  11  29         14.45          4.58        13.60 o                         
   1  11  29        538.78        492.87        20.94 o                         
   2  11  29        692.44        577.82        20.76 o                         
   3  11  29        131.55        122.56        15.78 o                         
   4  11  29        227.80        255.96        17.00 o                         
   5  11  29        337.01        351.56        18.80 o                         
   6  11  29       1768.37       1791.66        40.43 o                         
   7  11  29        596.14        582.21        22.95 o                         
  -6  12  29        371.54        394.43        16.85 o                         
  -5  12  29        425.06        409.85        17.62 o                         
  -4  12  29       1000.49        989.22        24.84 o                         
  -3  12  29        178.18        180.77        13.97 o                         
  -2  12  29         17.24          3.13        11.46 o                         
  -1  12  29         83.14         89.68        12.21 o                         
   0  12  29        582.36        617.76        20.44 o                         
   1  12  29         94.75         84.48        13.63 o                         
   2  12  29         27.34         35.49        12.99 o                         
   3  12  29        189.23        187.18        15.90 o                         
   4  12  29       1094.17       1044.62        30.73 o                         
   5  12  29        438.10        433.68        21.34 o                         
   6  12  29        368.46        350.45        20.17 o                         
  -3  13  29         88.72         95.52        12.31 o                         
  -2  13  29        826.76        771.05        21.26 o                         
  -1  13  29        369.94        281.54        14.71 o                         
   0  13  29         49.77         31.81        11.26 o                         
   1  13  29        366.05        274.59        19.26 o                         
   2  13  29        825.39        787.56        26.56 o                         
   3  13  29         68.33         70.63        13.44 o                         
   0   1  30       1809.51       1444.62        63.94 o                         
   1   1  30       1787.58       2654.33        68.82 o                         
  -1   2  30        801.51        856.36        37.16 o                         
   0   2  30      11314.00      12285.06       196.94 o                         
   1   2  30        453.84        485.43        35.05 o                         
   2   2  30        464.22        171.25        26.90 o                         
  -2   3  30        199.24        182.51        27.41 o                         
  -1   3  30      10820.87      10355.87       159.17 o                         
   0   3  30       5217.61       5008.15       103.81 o                         
   1   3  30      10477.08      10143.46       159.16 o                         
   2   3  30        313.02        349.86        26.66 o                         
   3   3  30       4562.49       4177.00        83.94 o                         
  -3   4  30       3825.15       3602.23        83.13 o                         
  -2   4  30       1126.67        984.01        38.92 o                         
  -1   4  30       7784.50       6987.75       127.00 o                         
   0   4  30      10624.90      10958.65       161.59 o                         
   1   4  30       8013.98       7342.61       142.61 o                         
   2   4  30       1254.57       1146.28        49.75 o                         
   3   4  30       3739.86       3498.33        86.91 o                         
   4   4  30         32.76        120.31        23.04 o                         
  -4   5  30       9239.93       9294.99       138.45 o                         
  -3   5  30        575.29        602.73        36.00 o                         
  -2   5  30       2390.55       2253.54        57.28 o                         
  -1   5  30       4072.47       4314.42        85.28 o                         
   0   5  30       5138.65       4896.08        91.51 o                         
   1   5  30       4086.63       4244.80        83.90 o                         
   2   5  30       2581.55       2485.19        58.65 o                         
   3   5  30        485.18        530.15        35.37 o                         
   4   5  30       9298.50       9479.94       143.03 o                         
   5   5  30       4837.12       4729.67        86.00 o                         
  -5   6  30       3242.07       3085.42        71.10 o                         
  -4   6  30       1419.84       1182.65        45.97 o                         
  -3   6  30       2716.01       2525.20        54.80 o                         
  -2   6  30       2896.49       2780.63        54.67 o                         
  -1   6  30       1108.36       1251.36        36.45 o                         
   0   6  30       1692.33       1430.97        43.82 o                         
   1   6  30       1073.21       1192.49        42.34 o                         
   2   6  30       3133.59       2959.39        60.37 o                         
   3   6  30       2861.77       2770.03        59.03 o                         
   4   6  30       1342.54       1095.62        41.21 o                         
   5   6  30       3292.46       3174.12        68.30 o                         
   6   6  30         34.77         93.39        20.54 o                         
  -6   7  30       1063.51        997.26        27.51 o                         
  -5   7  30        304.05        332.38        20.52 o                         
  -4   7  30       3821.83       3696.24        49.95 o                         
  -3   7  30       1171.50       1220.16        46.28 o                         
  -2   7  30        480.43        572.19        34.91 o                         
  -1   7  30       5677.35       5899.38        91.37 o                         
   0   7  30       2871.18       2913.99        58.60 o                         
   1   7  30       5892.30       6047.11        86.63 o                         
   2   7  30        486.82        626.46        33.62 o                         
   3   7  30       1041.32       1070.10        44.08 o                         
   4   7  30       3652.61       3623.13        55.59 o                         
   5   7  30        245.35        243.24        22.92 o                         
   6   7  30       1048.98        939.65        26.46 o                         
   7   7  30       2695.10       2499.16        43.80 o                         
  -7   8  30       1595.79       1618.26        31.31 o                         
  -6   8  30        172.98        139.26        16.28 o                         
  -5   8  30        600.31        526.79        20.94 o                         
  -4   8  30       1352.96       1249.39        27.52 o                         
  -3   8  30       2582.85       2283.44        42.22 o                         
  -2   8  30        708.03        676.63        23.58 o                         
  -1   8  30        597.13        711.11        25.25 o                         
   0   8  30        853.89        984.95        31.25 o                         
   1   8  30        698.70        815.29        28.19 o                         
   2   8  30        807.05        832.77        27.14 o                         
   3   8  30       2580.17       2310.92        47.60 o                         
   4   8  30       1342.81       1317.59        31.83 o                         
   5   8  30        588.03        553.55        22.24 o                         
   6   8  30        159.77        148.12        15.98 o                         
   7   8  30       1539.73       1520.38        31.42 o                         
   8   8  30       1886.62       1974.78        34.24 o                         
  -8   9  30       2196.80       2080.15        33.34 o                         
  -7   9  30        157.13        158.82        13.43 o                         
  -6   9  30       2243.72       2243.05        37.51 o                         
  -5   9  30       1852.77       1899.70        34.70 o                         
  -4   9  30        972.16        947.32        34.79 o                         
  -3   9  30        615.08        633.96        21.34 o                         
  -2   9  30         54.13         67.85        14.80 o                         
  -1   9  30       5520.25       5293.38        57.25 o                         
   0   9  30       2160.32       2092.26        34.95 o                         
   1   9  30       5506.59       5241.95        56.80 o                         
   2   9  30         46.60         46.72        15.41 o                         
   3   9  30        718.02        799.58        25.76 o                         
   4   9  30        926.33        900.81        45.14 o                         
   5   9  30       2005.83       2065.48        37.35 o                         
   6   9  30       2272.18       2242.80        40.49 o                         
   7   9  30        132.24        136.87        14.70 o                         
   8   9  30       2158.30       2023.83        35.54 o                         
   9   9  30        349.07        337.88        15.07 o                         
  -9  10  30        182.15        191.36        23.17 o                         
  -8  10  30        217.91        195.01        12.94 o                         
  -7  10  30         64.34         77.67        11.18 o                         
  -6  10  30       1556.95       1555.66        29.38 o                         
  -5  10  30       1157.28       1232.05        30.75 o                         
  -4  10  30        226.83        254.94        15.50 o                         
  -3  10  30        603.87        596.24        19.62 o                         
  -2  10  30       2194.01       2007.83        33.17 o                         
  -1  10  30        505.27        505.36        20.30 o                         
   0  10  30         14.61         -2.56        14.68 o                         
   1  10  30        483.43        475.61        21.14 o                         
   2  10  30       1913.61       1694.16        32.92 o                         
   3  10  30        713.35        712.09        25.45 o                         
   4  10  30        202.66        215.44        17.64 o                         
   5  10  30       1021.35       1066.05        32.10 o                         
   6  10  30       1565.93       1592.41        35.49 o                         
   7  10  30         61.52        115.73        12.94 o                         
   8  10  30        263.80        282.70        19.98 o                         
   9  10  30        207.22        200.62        21.40 o                         
  -7  11  30        198.85        224.20        13.92 o                         
  -6  11  30        305.18        273.99        14.85 o                         
  -5  11  30       1043.72       1054.47        24.81 o                         
  -4  11  30       1239.54       1219.29        25.66 o                         
  -3  11  30         21.49         28.19        11.58 o                         
  -2  11  30        604.39        668.22        25.69 o                         
  -1  11  30       1157.25       1107.66        27.47 o                         
   0  11  30        439.90        381.19        18.86 o                         
   1  11  30       1238.64       1164.81        28.70 o                         
   2  11  30        661.67        704.85        25.04 o                         
   3  11  30         26.43         29.38        14.43 o                         
   4  11  30       1180.17       1211.41        29.61 o                         
   5  11  30       1083.21       1095.25        29.72 o                         
   6  11  30        295.40        272.50        15.42 o                         
   7  11  30        183.91        206.88        15.47 o                         
  -6  12  30         64.27         81.42        10.29 o                         
  -5  12  30         50.01         38.06        10.57 o                         
  -4  12  30          6.58         21.66        10.85 o                         
  -3  12  30          1.08          0.49        10.53 o                         
  -2  12  30        142.27         95.14        12.22 o                         
  -1  12  30        982.90        825.00        22.54 o                         
   0  12  30        143.65        178.81        13.29 o                         
   1  12  30        962.78        894.09        25.24 o                         
   2  12  30        118.40         80.33        13.92 o                         
   3  12  30          3.76         -3.83        11.98 o                         
   4  12  30         10.91         19.78        12.29 o                         
   5  12  30         62.79         42.12        13.23 o                         
   6  12  30         55.85         46.54        16.76 o                         
  -3  13  30        493.46        485.66        18.39 o                         
  -2  13  30         69.23         54.95        10.38 o                         
  -1  13  30        489.35        477.10        23.28 o                         
   0  13  30          5.51          2.33        11.37 o                         
   1  13  30        476.57        445.04        20.68 o                         
   2  13  30         68.24         64.54        13.30 o                         
   3  13  30        484.71        493.69        20.20 o                         
   0   1  31       3931.87       3507.77        90.21 o                         
   1   1  31      47640.82      52096.61       831.16 o                         
  -1   2  31       1765.20       1252.67        55.59 o                         
   0   2  31      17329.36      17400.78       280.98 o                         
   1   2  31       1653.91       1194.26        49.26 o                         
   2   2  31      11517.41      11064.78       167.95 o                         
  -2   3  31      10128.44      10652.59       173.09 o                         
  -1   3  31       8068.32       7893.45       128.85 o                         
   0   3  31       7414.35       7321.30       123.71 o                         
   1   3  31       8439.77       8309.03       140.62 o                         
   2   3  31       9932.32      10726.44       171.65 o                         
   3   3  31       3289.84       2947.67        73.56 o                         
  -3   4  31      18327.86      17784.16       245.71 o                         
  -2   4  31       1733.07       1305.61        52.36 o                         
  -1   4  31       6599.54       6949.72       123.78 o                         
   0   4  31        875.98       1006.09        39.67 o                         
   1   4  31       6450.37       6681.20       128.75 o                         
   2   4  31       1704.13       1363.27        51.06 o                         
   3   4  31      18494.75      17883.06       278.38 o                         
   4   4  31       1144.37       1039.60        49.71 o                         
  -4   5  31        859.37        807.17        43.69 o                         
  -3   5  31       4138.76       4185.32        84.94 o                         
  -2   5  31       3255.91       3304.55       101.42 o                         
  -1   5  31        179.58        216.00        26.29 o                         
   0   5  31       4330.91       3345.56        79.76 o                         
   1   5  31        177.14        185.63        24.75 o                         
   2   5  31       3183.48       3012.63        78.79 o                         
   3   5  31       4081.10       4167.64        84.51 o                         
   4   5  31        660.98        654.01        36.57 o                         
   5   5  31       1766.75       1567.65        49.39 o                         
  -5   6  31       1215.48       1206.02        45.33 o                         
  -4   6  31       3206.28       3344.21        71.09 o                         
  -3   6  31        703.28        818.46        36.75 o                         
  -2   6  31       9450.74       9079.58       135.52 o                         
  -1   6  31       3237.17       3016.46        62.77 o                         
   0   6  31        261.16        206.77        24.13 o                         
   1   6  31       3361.29       3335.13        62.91 o                         
   2   6  31       9419.28       9011.53       124.43 o                         
   3   6  31        554.68        718.89        35.49 o                         
   4   6  31       3360.35       3406.32        76.21 o                         
   5   6  31       1154.60       1128.72        42.09 o                         
   6   6  31        418.70        504.65        23.75 o                         
  -6   7  31        201.29        181.49        17.22 o                         
  -5   7  31         46.45         77.13        16.24 o                         
  -4   7  31       3042.12       2857.39        44.12 o                         
  -3   7  31       6067.10       5964.50       102.42 o                         
  -2   7  31        881.45        854.42        39.20 o                         
  -1   7  31       3129.51       3072.00        62.18 o                         
   0   7  31       7627.95       7786.30       107.02 o                         
   1   7  31       2996.38       2939.77        60.99 o                         
   2   7  31       1067.78       1074.63        42.74 o                         
   3   7  31       6218.46       6121.40       106.61 o                         
   4   7  31       3083.42       2963.01        49.14 o                         
   5   7  31         50.43         85.38        17.17 o                         
   6   7  31        249.86        257.55        17.55 o                         
   7   7  31         72.54        108.82        15.63 o                         
  -7   8  31       1995.57       2062.86        35.70 o                         
  -6   8  31        317.50        382.36        18.77 o                         
  -5   8  31        809.94        929.40        26.43 o                         
  -4   8  31       2690.65       2555.56        36.68 o                         
  -3   8  31       1625.19       1839.57        32.84 o                         
  -2   8  31       1125.18        997.03        27.60 o                         
  -1   8  31       2746.01       2673.89        43.17 o                         
   0   8  31       1196.58       1245.39        33.10 o                         
   1   8  31       2536.17       2446.72        42.44 o                         
   2   8  31       1235.96       1086.58        30.37 o                         
   3   8  31       1518.14       1687.59        36.90 o                         
   4   8  31       2824.60       2642.42        41.48 o                         
   5   8  31        833.53        962.49        26.94 o                         
   6   8  31        330.06        381.28        18.26 o                         
   7   8  31       2136.57       2124.63        37.12 o                         
   8   8  31        747.01        807.77        24.08 o                         
  -8   9  31        214.35        238.60        13.98 o                         
  -7   9  31        414.49        334.44        15.50 o                         
  -6   9  31        407.12        430.25        19.65 o                         
  -5   9  31        449.26        442.23        19.28 o                         
  -4   9  31          4.92         13.32        13.16 o                         
  -3   9  31       2238.17       2078.91        34.57 o                         
  -2   9  31        786.69        858.34        25.09 o                         
  -1   9  31        192.54        174.60        16.85 o                         
   0   9  31        998.48       1282.87        29.26 o                         
   1   9  31        175.31        161.26        16.44 o                         
   2   9  31        713.10        803.31        24.97 o                         
   3   9  31       1922.99       1784.87        39.49 o
[truncated: 322,705 more chars]
